# Supplementary material for: Optimal alpha reduces error rates in gene expression studies: a meta-analysis approach
Source: BMC Bioinformatics. 2017 Jun 21;18:312. doi: 10.1186/s12859-017-1728-3 (PMC5480162; doi:10.1186/s12859-017-1728-3)
Supplement: Supplementary file 1 — Data S1. Description of studies used in the meta-analysis. (XLSX 45 kb) [file 12859_2017_1728_MOESM1_ESM.xlsx]

## Sheet: data
				CES = 1 SD						CES = 2 SD						CES = 4 SD
				alpha = 0.05			optimal alpha			alpha = 0.05			optimal alpha			alpha = 0.05			optimal alpha
Year	Reference	Biological replicates per treatment	Number of tests	beta	omega	cost ratio	alpha	beta	omega	beta	omega	cost ratio	alpha	beta	omega	beta	omega	cost ratio	alpha	beta	omega
2008	Roberge et al., 2008	23	16006	0.0875016	0.0687508	1.46371	0.0643362	0.0701659	0.0672511	1.51382e-06	0.0250008	0.000110595	0.00113742	0.000944006	0.00104071	0	0.025	0.000110595	3.10479e-08	1.70823e-08	2.40651e-08
2009	Tymchuk et al., 2009	12	16000	0.351357	0.200679	3.51542	0.146561	0.174059	0.16031	0.0033052	0.0266526	0.104719	0.0170944	0.0144159	0.0157552	8.9817e-14	0.025	0.000110595	7.20987e-05	3.90692e-05	5.55839e-05
2009	Zhang et al., b2009	12	8664	0.351357	0.200679	3.51542	0.146561	0.174059	0.16031	0.0033052	0.0266526	0.104719	0.0170944	0.0144159	0.0157552	8.9817e-14	0.025	0.000110595	7.20987e-05	3.90692e-05	5.55839e-05
2010	Gagne et al., 2010	12	207	0.351357	0.200679	3.51542	0.146561	0.174059	0.16031	0.0033052	0.0266526	0.104719	0.0170944	0.0144159	0.0157552	8.9817e-14	0.025	0.000110595	7.20987e-05	3.90692e-05	5.55839e-05
2006	derome et al. 2006	10	3557	0.437993	0.243997	3.77384	0.17131	0.209118	0.190214	0.011821	0.0309105	0.329914	0.0285895	0.0242297	0.0264096	5.56273e-11	0.025	0.000106997	0.000304631	0.000163949	0.00023429
2008	kausch et al 2008	10	14067	0.437993	0.243997	3.77384	0.17131	0.209118	0.190214	0.011821	0.0309105	0.329914	0.0285895	0.0242297	0.0264096	5.56273e-11	0.025	0.000106997	0.000304631	0.000163949	0.00023429
2009	Lie et al., b2009	10	746	0.437993	0.243997	3.77384	0.17131	0.209118	0.190214	0.011821	0.0309105	0.329914	0.0285895	0.0242297	0.0264096	5.56273e-11	0.025	0.000106997	0.000304631	0.000163949	0.00023429
2010	Oikari et al., 2010	10	1273	0.437993	0.243997	3.77384	0.17131	0.209118	0.190214	0.011821	0.0309105	0.329914	0.0285895	0.0242297	0.0264096	5.56273e-11	0.025	0.000106997	0.000304631	0.000163949	0.00023429
2011	Lie et al., a2011	10	744	0.437993	0.243997	3.77384	0.17131	0.209118	0.190214	0.011821	0.0309105	0.329914	0.0285895	0.0242297	0.0264096	5.56273e-11	0.025	0.000106997	0.000304631	0.000163949	0.00023429
2005	Oleksiak et al 2005	8	192	0.538761	0.294381	3.85622	0.200941	0.253543	0.227242	0.0397792	0.0448896	0.943435	0.0484403	0.0412942	0.0448672	2.95402e-08	0.025	0.00011055	0.00131437	0.00069974	0.00100705
2008	St.Cyr et al., 2008	8	16006	0.538761	0.294381	3.85622	0.200941	0.253543	0.227242	0.0397792	0.0448896	0.943435	0.0484403	0.0412942	0.0448672	2.95402e-08	0.025	0.00011055	0.00131437	0.00069974	0.00100705
2009	Johnston et al. 2009	8	24147	0.538761	0.294381	3.85622	0.200941	0.253543	0.227242	0.0397792	0.0448896	0.943435	0.0484403	0.0412942	0.0448672	2.95402e-08	0.025	0.00011055	0.00131437	0.00069974	0.00100705
2009	miller et al 2009	8	16006	0.538761	0.294381	3.85622	0.200941	0.253543	0.227242	0.0397792	0.0448896	0.943435	0.0484403	0.0412942	0.0448672	2.95402e-08	0.025	0.00011055	0.00131437	0.00069974	0.00100705
2009	Renaut et al., 2009	8	16006	0.538761	0.294381	3.85622	0.200941	0.253543	0.227242	0.0397792	0.0448896	0.943435	0.0484403	0.0412942	0.0448672	2.95402e-08	0.025	0.00011055	0.00131437	0.00069974	0.00100705
2010	Donate et al., 2010	8	1800	0.538761	0.294381	3.85622	0.200941	0.253543	0.227242	0.0397792	0.0448896	0.943435	0.0484403	0.0412942	0.0448672	2.95402e-08	0.025	0.00011055	0.00131437	0.00069974	0.00100705
2010	LeBlanc et al., 2010	8	32000	0.538761	0.294381	3.85622	0.200941	0.253543	0.227242	0.0397792	0.0448896	0.943435	0.0484403	0.0412942	0.0448672	2.95402e-08	0.025	0.00011055	0.00131437	0.00069974	0.00100705
2011	Leaver et al., 2011	8	17000	0.538761	0.294381	3.85622	0.200941	0.253543	0.227242	0.0397792	0.0448896	0.943435	0.0484403	0.0412942	0.0448672	2.95402e-08	0.025	0.00011055	0.00131437	0.00069974	0.00100705
2009	Lie et al., a2009	7	750	0.594193	0.322097	3.80149	0.218098	0.280252	0.249175	0.0709297	0.0604649	1.51852	0.0634897	0.0542926	0.0588912	6.31647e-07	0.0250003	0.000110594	0.00276198	0.00145843	0.00211021
2007	Kalujnaia et al., 2007	6	6144	0.652646	0.351323	3.66395	0.237324	0.310552	0.273938	0.123582	0.0867911	2.33719	0.0837578	0.0718319	0.0777948	1.26631e-05	0.0250063	0.000816127	0.00586995	0.00306409	0.00446702
2007	Martin et al., 2007	6	16950	0.652646	0.351323	3.66395	0.237324	0.310552	0.273938	0.123582	0.0867911	2.33719	0.0837578	0.0718319	0.0777948	1.26631e-05	0.0250063	0.000816127	0.00586995	0.00306409	0.00446702
2007	Wei et al., 2007	6	1773	0.652646	0.351323	3.66395	0.237324	0.310552	0.273938	0.123582	0.0867911	2.33719	0.0837578	0.0718319	0.0777948	1.26631e-05	0.0250063	0.000816127	0.00586995	0.00306409	0.00446702
2008	jorgensen et al 2008	6	1800	0.652646	0.351323	3.66395	0.237324	0.310552	0.273938	0.123582	0.0867911	2.33719	0.0837578	0.0718319	0.0777948	1.26631e-05	0.0250063	0.000816127	0.00586995	0.00306409	0.00446702
2008	Nakayawa et al. 2008b	6	5221	0.652646	0.351323	3.66395	0.237324	0.310552	0.273938	0.123582	0.0867911	2.33719	0.0837578	0.0718319	0.0777948	1.26631e-05	0.0250063	0.000816127	0.00586995	0.00306409	0.00446702
2008	Renn et al., 2008	6	4688	0.652646	0.351323	3.66395	0.237324	0.310552	0.273938	0.123582	0.0867911	2.33719	0.0837578	0.0718319	0.0777948	1.26631e-05	0.0250063	0.000816127	0.00586995	0.00306409	0.00446702
2008	Wei et al., b2008	6	1773	0.652646	0.351323	3.66395	0.237324	0.310552	0.273938	0.123582	0.0867911	2.33719	0.0837578	0.0718319	0.0777948	1.26631e-05	0.0250063	0.000816127	0.00586995	0.00306409	0.00446702
2009	Buckley and Somero, 2009	6	9205	0.652646	0.351323	3.66395	0.237324	0.310552	0.273938	0.123582	0.0867911	2.33719	0.0837578	0.0718319	0.0777948	1.26631e-05	0.0250063	0.000816127	0.00586995	0.00306409	0.00446702
2009	Djordjevic et al., 2009	6	1800	0.652646	0.351323	3.66395	0.237324	0.310552	0.273938	0.123582	0.0867911	2.33719	0.0837578	0.0718319	0.0777948	1.26631e-05	0.0250063	0.000816127	0.00586995	0.00306409	0.00446702
2009	Holth et al., 2009	6	16399	0.652646	0.351323	3.66395	0.237324	0.310552	0.273938	0.123582	0.0867911	2.33719	0.0837578	0.0718319	0.0777948	1.26631e-05	0.0250063	0.000816127	0.00586995	0.00306409	0.00446702
2009	Lillabadi et al., 2009	6	16399	0.652646	0.351323	3.66395	0.237324	0.310552	0.273938	0.123582	0.0867911	2.33719	0.0837578	0.0718319	0.0777948	1.26631e-05	0.0250063	0.000816127	0.00586995	0.00306409	0.00446702
2009	Osuna-Jimenez et al., 2009	6	3336	0.652646	0.351323	3.66395	0.237324	0.310552	0.273938	0.123582	0.0867911	2.33719	0.0837578	0.0718319	0.0777948	1.26631e-05	0.0250063	0.000816127	0.00586995	0.00306409	0.00446702
2009	panserat et al 2009	6	9216	0.652646	0.351323	3.66395	0.237324	0.310552	0.273938	0.123582	0.0867911	2.33719	0.0837578	0.0718319	0.0777948	1.26631e-05	0.0250063	0.000816127	0.00586995	0.00306409	0.00446702
2009	Zhang et al., a2009	6	8448	0.652646	0.351323	3.66395	0.237324	0.310552	0.273938	0.123582	0.0867911	2.33719	0.0837578	0.0718319	0.0777948	1.26631e-05	0.0250063	0.000816127	0.00586995	0.00306409	0.00446702
2010	Ferraresso et al., 2010	6	19035	0.652646	0.351323	3.66395	0.237324	0.310552	0.273938	0.123582	0.0867911	2.33719	0.0837578	0.0718319	0.0777948	1.26631e-05	0.0250063	0.000816127	0.00586995	0.00306409	0.00446702
2010	Leder et al., 2010	6	44000	0.652646	0.351323	3.66395	0.237324	0.310552	0.273938	0.123582	0.0867911	2.33719	0.0837578	0.0718319	0.0777948	1.26631e-05	0.0250063	0.000816127	0.00586995	0.00306409	0.00446702
2010	Martin et al., 2010	6	17000	0.652646	0.351323	3.66395	0.237324	0.310552	0.273938	0.123582	0.0867911	2.33719	0.0837578	0.0718319	0.0777948	1.26631e-05	0.0250063	0.000816127	0.00586995	0.00306409	0.00446702
2010	villneuve et al 2010a	6	15268	0.652646	0.351323	3.66395	0.237324	0.310552	0.273938	0.123582	0.0867911	2.33719	0.0837578	0.0718319	0.0777948	1.26631e-05	0.0250063	0.000816127	0.00586995	0.00306409	0.00446702
2010	Villeneuve et al., b2010	6	44000	0.652646	0.351323	3.66395	0.237324	0.310552	0.273938	0.123582	0.0867911	2.33719	0.0837578	0.0718319	0.0777948	1.26631e-05	0.0250063	0.000816127	0.00586995	0.00306409	0.00446702
2011	Gunter et al., 2011	6	6000	0.652646	0.351323	3.66395	0.237324	0.310552	0.273938	0.123582	0.0867911	2.33719	0.0837578	0.0718319	0.0777948	1.26631e-05	0.0250063	0.000816127	0.00586995	0.00306409	0.00446702
2011	Jorgensen et al., 2011	6	16000	0.652646	0.351323	3.66395	0.237324	0.310552	0.273938	0.123582	0.0867911	2.33719	0.0837578	0.0718319	0.0777948	1.26631e-05	0.0250063	0.000816127	0.00586995	0.00306409	0.00446702
2011	Morais et al., 2011	6	17000	0.652646	0.351323	3.66395	0.237324	0.310552	0.273938	0.123582	0.0867911	2.33719	0.0837578	0.0718319	0.0777948	1.26631e-05	0.0250063	0.000816127	0.00586995	0.00306409	0.00446702
2011	Sneddon et al., 2011	6	11047	0.652646	0.351323	3.66395	0.237324	0.310552	0.273938	0.123582	0.0867911	2.33719	0.0837578	0.0718319	0.0777948	1.26631e-05	0.0250063	0.000816127	0.00586995	0.00306409	0.00446702
2011	Sutherland et al., 2011	6	32000	0.652646	0.351323	3.66395	0.237324	0.310552	0.273938	0.123582	0.0867911	2.33719	0.0837578	0.0718319	0.0777948	1.26631e-05	0.0250063	0.000816127	0.00586995	0.00306409	0.00446702
2003	williams et al. 2003	5	160	0.713704	0.381852	3.42664	0.259417	0.344773	0.302095	0.209458	0.129729	3.38629	0.111511	0.095798	0.103655	0.000233719	0.0251169	0.0138231	0.0126792	0.00650525	0.00959225
2004	Gracey et al 2004	5	13440	0.713704	0.381852	3.42664	0.259417	0.344773	0.302095	0.209458	0.129729	3.38629	0.111511	0.095798	0.103655	0.000233719	0.0251169	0.0138231	0.0126792	0.00650525	0.00959225
2005	van der Meer et al 2005	5	15532	0.713704	0.381852	3.42664	0.259417	0.344773	0.302095	0.209458	0.129729	3.38629	0.111511	0.095798	0.103655	0.000233719	0.0251169	0.0138231	0.0126792	0.00650525	0.00959225
2006	Byon et al., 2006	5	1187	0.713704	0.381852	3.42664	0.259417	0.344773	0.302095	0.209458	0.129729	3.38629	0.111511	0.095798	0.103655	0.000233719	0.0251169	0.0138231	0.0126792	0.00650525	0.00959225
2006	fraser et al 2006	5	13440	0.713704	0.381852	3.42664	0.259417	0.344773	0.302095	0.209458	0.129729	3.38629	0.111511	0.095798	0.103655	0.000233719	0.0251169	0.0138231	0.0126792	0.00650525	0.00959225
2006	Hoffman et al., 2006	5	14900	0.713704	0.381852	3.42664	0.259417	0.344773	0.302095	0.209458	0.129729	3.38629	0.111511	0.095798	0.103655	0.000233719	0.0251169	0.0138231	0.0126792	0.00650525	0.00959225
2006	Salem et al., 2006	5	16006	0.713704	0.381852	3.42664	0.259417	0.344773	0.302095	0.209458	0.129729	3.38629	0.111511	0.095798	0.103655	0.000233719	0.0251169	0.0138231	0.0126792	0.00650525	0.00959225
2006	SKILLMAN et al., 2006	5	16000	0.713704	0.381852	3.42664	0.259417	0.344773	0.302095	0.209458	0.129729	3.38629	0.111511	0.095798	0.103655	0.000233719	0.0251169	0.0138231	0.0126792	0.00650525	0.00959225
2006	Whitehead and Crawford, 2006	5	329	0.713704	0.381852	3.42664	0.259417	0.344773	0.302095	0.209458	0.129729	3.38629	0.111511	0.095798	0.103655	0.000233719	0.0251169	0.0138231	0.0126792	0.00650525	0.00959225
2006	Williams et al. 2006	5	13270	0.713704	0.381852	3.42664	0.259417	0.344773	0.302095	0.209458	0.129729	3.38629	0.111511	0.095798	0.103655	0.000233719	0.0251169	0.0138231	0.0126792	0.00650525	0.00959225
2007	Cairns et al., 2007	5	21120	0.713704	0.381852	3.42664	0.259417	0.344773	0.302095	0.209458	0.129729	3.38629	0.111511	0.095798	0.103655	0.000233719	0.0251169	0.0138231	0.0126792	0.00650525	0.00959225
2007	Kirchner et al., 2007	5	16000	0.713704	0.381852	3.42664	0.259417	0.344773	0.302095	0.209458	0.129729	3.38629	0.111511	0.095798	0.103655	0.000233719	0.0251169	0.0138231	0.0126792	0.00650525	0.00959225
2007	Larsen et al., 2007	5	3144	0.713704	0.381852	3.42664	0.259417	0.344773	0.302095	0.209458	0.129729	3.38629	0.111511	0.095798	0.103655	0.000233719	0.0251169	0.0138231	0.0126792	0.00650525	0.00959225
2007	Miller et al., 2007	5	16006	0.713704	0.381852	3.42664	0.259417	0.344773	0.302095	0.209458	0.129729	3.38629	0.111511	0.095798	0.103655	0.000233719	0.0251169	0.0138231	0.0126792	0.00650525	0.00959225
2007	Momoda et al. 2007	5	1672	0.713704	0.381852	3.42664	0.259417	0.344773	0.302095	0.209458	0.129729	3.38629	0.111511	0.095798	0.103655	0.000233719	0.0251169	0.0138231	0.0126792	0.00650525	0.00959225
2008	Cairns et al., 2008	5	21120	0.713704	0.381852	3.42664	0.259417	0.344773	0.302095	0.209458	0.129729	3.38629	0.111511	0.095798	0.103655	0.000233719	0.0251169	0.0138231	0.0126792	0.00650525	0.00959225
2008	Drew et al., 2008	5	14900	0.713704	0.381852	3.42664	0.259417	0.344773	0.302095	0.209458	0.129729	3.38629	0.111511	0.095798	0.103655	0.000233719	0.0251169	0.0138231	0.0126792	0.00650525	0.00959225
2008	Falciani et al., 2008	5	13000	0.713704	0.381852	3.42664	0.259417	0.344773	0.302095	0.209458	0.129729	3.38629	0.111511	0.095798	0.103655	0.000233719	0.0251169	0.0138231	0.0126792	0.00650525	0.00959225
2008	Hoffmann et al., 2008	5	14900	0.713704	0.381852	3.42664	0.259417	0.344773	0.302095	0.209458	0.129729	3.38629	0.111511	0.095798	0.103655	0.000233719	0.0251169	0.0138231	0.0126792	0.00650525	0.00959225
2008	Leaver et al., 2008	5	16950	0.713704	0.381852	3.42664	0.259417	0.344773	0.302095	0.209458	0.129729	3.38629	0.111511	0.095798	0.103655	0.000233719	0.0251169	0.0138231	0.0126792	0.00650525	0.00959225
2008	Oleksiak, 2008	5	384	0.713704	0.381852	3.42664	0.259417	0.344773	0.302095	0.209458	0.129729	3.38629	0.111511	0.095798	0.103655	0.000233719	0.0251169	0.0138231	0.0126792	0.00650525	0.00959225
2008	Santos et al., 2008	5	17000	0.713704	0.381852	3.42664	0.259417	0.344773	0.302095	0.209458	0.129729	3.38629	0.111511	0.095798	0.103655	0.000233719	0.0251169	0.0138231	0.0126792	0.00650525	0.00959225
2008	Williams et al., 2008	5	13270	0.713704	0.381852	3.42664	0.259417	0.344773	0.302095	0.209458	0.129729	3.38629	0.111511	0.095798	0.103655	0.000233719	0.0251169	0.0138231	0.0126792	0.00650525	0.00959225
2009	Škugor et al., 2009	5	18000	0.713704	0.381852	3.42664	0.259417	0.344773	0.302095	0.209458	0.129729	3.38629	0.111511	0.095798	0.103655	0.000233719	0.0251169	0.0138231	0.0126792	0.00650525	0.00959225
2009	Villeneuve et al., 2009	5	22000	0.713704	0.381852	3.42664	0.259417	0.344773	0.302095	0.209458	0.129729	3.38629	0.111511	0.095798	0.103655	0.000233719	0.0251169	0.0138231	0.0126792	0.00650525	0.00959225
2010	Calduch-Giner et al., 2010	5	4876	0.713704	0.381852	3.42664	0.259417	0.344773	0.302095	0.209458	0.129729	3.38629	0.111511	0.095798	0.103655	0.000233719	0.0251169	0.0138231	0.0126792	0.00650525	0.00959225
2010	Craig et al. 2010	5	16730	0.713704	0.381852	3.42664	0.259417	0.344773	0.302095	0.209458	0.129729	3.38629	0.111511	0.095798	0.103655	0.000233719	0.0251169	0.0138231	0.0126792	0.00650525	0.00959225
2010	Gonzalez et al., 2010	5	270	0.713704	0.381852	3.42664	0.259417	0.344773	0.302095	0.209458	0.129729	3.38629	0.111511	0.095798	0.103655	0.000233719	0.0251169	0.0138231	0.0126792	0.00650525	0.00959225
2010	Hampel et al., 2010	5	17000	0.713704	0.381852	3.42664	0.259417	0.344773	0.302095	0.209458	0.129729	3.38629	0.111511	0.095798	0.103655	0.000233719	0.0251169	0.0138231	0.0126792	0.00650525	0.00959225
2010	Lyche et al., 2010	5	16399	0.713704	0.381852	3.42664	0.259417	0.344773	0.302095	0.209458	0.129729	3.38629	0.111511	0.095798	0.103655	0.000233719	0.0251169	0.0138231	0.0126792	0.00650525	0.00959225
2010	Martinovic et al., 2010	5	21000	0.713704	0.381852	3.42664	0.259417	0.344773	0.302095	0.209458	0.129729	3.38629	0.111511	0.095798	0.103655	0.000233719	0.0251169	0.0138231	0.0126792	0.00650525	0.00959225
2010	Zhang et al., a2010	5	8664	0.713704	0.381852	3.42664	0.259417	0.344773	0.302095	0.209458	0.129729	3.38629	0.111511	0.095798	0.103655	0.000233719	0.0251169	0.0138231	0.0126792	0.00650525	0.00959225
2010	Zheng et al. 2010a	5	16500	0.713704	0.381852	3.42664	0.259417	0.344773	0.302095	0.209458	0.129729	3.38629	0.111511	0.095798	0.103655	0.000233719	0.0251169	0.0138231	0.0126792	0.00650525	0.00959225
2010	Zheng et al. 2010b	5	16331	0.713704	0.381852	3.42664	0.259417	0.344773	0.302095	0.209458	0.129729	3.38629	0.111511	0.095798	0.103655	0.000233719	0.0251169	0.0138231	0.0126792	0.00650525	0.00959225
2011	Martinovi´c-Weigelt et al. 2011	5	44000	0.713704	0.381852	3.42664	0.259417	0.344773	0.302095	0.209458	0.129729	3.38629	0.111511	0.095798	0.103655	0.000233719	0.0251169	0.0138231	0.0126792	0.00650525	0.00959225
2011	Yasuike et al., 2011	5	1946	0.713704	0.381852	3.42664	0.259417	0.344773	0.302095	0.209458	0.129729	3.38629	0.111511	0.095798	0.103655	0.000233719	0.0251169	0.0138231	0.0126792	0.00650525	0.00959225
2005	jordal et al 2005	4	73	0.776812	0.413406	3.06817	0.286164	0.382663	0.334413	0.343124	0.196562	4.48462	0.150604	0.129063	0.139834	0.00384317	0.0269216	0.19181	0.0280945	0.0140083	0.0210514
2005	van der ven et al 2005	4	2446	0.776812	0.413406	3.06817	0.286164	0.382663	0.334413	0.343124	0.196562	4.48462	0.150604	0.129063	0.139834	0.00384317	0.0269216	0.19181	0.0280945	0.0140083	0.0210514
2006	Buckley et al., 2006	4	9207	0.776812	0.413406	3.06817	0.286164	0.382663	0.334413	0.343124	0.196562	4.48462	0.150604	0.129063	0.139834	0.00384317	0.0269216	0.19181	0.0280945	0.0140083	0.0210514
2006	Kishi et al. 2006	4	22587	0.776812	0.413406	3.06817	0.286164	0.382663	0.334413	0.343124	0.196562	4.48462	0.150604	0.129063	0.139834	0.00384317	0.0269216	0.19181	0.0280945	0.0140083	0.0210514
2006	Klaper et al. 2006	4	200	0.776812	0.413406	3.06817	0.286164	0.382663	0.334413	0.343124	0.196562	4.48462	0.150604	0.129063	0.139834	0.00384317	0.0269216	0.19181	0.0280945	0.0140083	0.0210514
2006	Martyniuk et al., 2006	4	3500	0.776812	0.413406	3.06817	0.286164	0.382663	0.334413	0.343124	0.196562	4.48462	0.150604	0.129063	0.139834	0.00384317	0.0269216	0.19181	0.0280945	0.0140083	0.0210514
2006	Xu et al., 2006	4	16416	0.776812	0.413406	3.06817	0.286164	0.382663	0.334413	0.343124	0.196562	4.48462	0.150604	0.129063	0.139834	0.00384317	0.0269216	0.19181	0.0280945	0.0140083	0.0210514
2007	Aluru and Vijayan, 2007	4	384	0.776812	0.413406	3.06817	0.286164	0.382663	0.334413	0.343124	0.196562	4.48462	0.150604	0.129063	0.139834	0.00384317	0.0269216	0.19181	0.0280945	0.0140083	0.0210514
2007	Bonnet et al., 2007	4	9152	0.776812	0.413406	3.06817	0.286164	0.382663	0.334413	0.343124	0.196562	4.48462	0.150604	0.129063	0.139834	0.00384317	0.0269216	0.19181	0.0280945	0.0140083	0.0210514
2007	finne et al 2007	4	16000	0.776812	0.413406	3.06817	0.286164	0.382663	0.334413	0.343124	0.196562	4.48462	0.150604	0.129063	0.139834	0.00384317	0.0269216	0.19181	0.0280945	0.0140083	0.0210514
2007	Gahr et al. 2007	4	16006	0.776812	0.413406	3.06817	0.286164	0.382663	0.334413	0.343124	0.196562	4.48462	0.150604	0.129063	0.139834	0.00384317	0.0269216	0.19181	0.0280945	0.0140083	0.0210514		208.724
2007	Gunnarsson et al., 2007	4	16006	0.776812	0.413406	3.06817	0.286164	0.382663	0.334413	0.343124	0.196562	4.48462	0.150604	0.129063	0.139834	0.00384317	0.0269216	0.19181	0.0280945	0.0140083	0.0210514
2007	kassahn et al 2007	4	16399	0.776812	0.413406	3.06817	0.286164	0.382663	0.334413	0.343124	0.196562	4.48462	0.150604	0.129063	0.139834	0.00384317	0.0269216	0.19181	0.0280945	0.0140083	0.0210514
2007	Moens et al., 2007	4	960	0.776812	0.413406	3.06817	0.286164	0.382663	0.334413	0.343124	0.196562	4.48462	0.150604	0.129063	0.139834	0.00384317	0.0269216	0.19181	0.0280945	0.0140083	0.0210514
2007	Pomati et al., 2007	4	14067	0.776812	0.413406	3.06817	0.286164	0.382663	0.334413	0.343124	0.196562	4.48462	0.150604	0.129063	0.139834	0.00384317	0.0269216	0.19181	0.0280945	0.0140083	0.0210514
2007	Salem et al., 2007	4	16006	0.776812	0.413406	3.06817	0.286164	0.382663	0.334413	0.343124	0.196562	4.48462	0.150604	0.129063	0.139834	0.00384317	0.0269216	0.19181	0.0280945	0.0140083	0.0210514
2007	Santos et al., b2007	4	17000	0.776812	0.413406	3.06817	0.286164	0.382663	0.334413	0.343124	0.196562	4.48462	0.150604	0.129063	0.139834	0.00384317	0.0269216	0.19181	0.0280945	0.0140083	0.0210514
2008	aluru and vijayan 2008a	4	384	0.776812	0.413406	3.06817	0.286164	0.382663	0.334413	0.343124	0.196562	4.48462	0.150604	0.129063	0.139834	0.00384317	0.0269216	0.19181	0.0280945	0.0140083	0.0210514
2008	aluru and vijayan 2008b	4	384	0.776812	0.413406	3.06817	0.286164	0.382663	0.334413	0.343124	0.196562	4.48462	0.150604	0.129063	0.139834	0.00384317	0.0269216	0.19181	0.0280945	0.0140083	0.0210514
2008	Auslander et al., 2008	4	4608	0.776812	0.413406	3.06817	0.286164	0.382663	0.334413	0.343124	0.196562	4.48462	0.150604	0.129063	0.139834	0.00384317	0.0269216	0.19181	0.0280945	0.0140083	0.0210514
2008	Gahr et al., 2008	4	16006	0.776812	0.413406	3.06817	0.286164	0.382663	0.334413	0.343124	0.196562	4.48462	0.150604	0.129063	0.139834	0.00384317	0.0269216	0.19181	0.0280945	0.0140083	0.0210514
2008	Klaper et al. 2008	4	15207	0.776812	0.413406	3.06817	0.286164	0.382663	0.334413	0.343124	0.196562	4.48462	0.150604	0.129063	0.139834	0.00384317	0.0269216	0.19181	0.0280945	0.0140083	0.0210514
2008	Robison et al., 2008	4	14900	0.776812	0.413406	3.06817	0.286164	0.382663	0.334413	0.343124	0.196562	4.48462	0.150604	0.129063	0.139834	0.00384317	0.0269216	0.19181	0.0280945	0.0140083	0.0210514
2009	castilho et al 2009	4	9206	0.776812	0.413406	3.06817	0.286164	0.382663	0.334413	0.343124	0.196562	4.48462	0.150604	0.129063	0.139834	0.00384317	0.0269216	0.19181	0.0280945	0.0140083	0.0210514
2009	Dorts et al., 2009	4	22000	0.776812	0.413406	3.06817	0.286164	0.382663	0.334413	0.343124	0.196562	4.48462	0.150604	0.129063	0.139834	0.00384317	0.0269216	0.19181	0.0280945	0.0140083	0.0210514
2009	Garcia-Reyero et al., 2009	4	22000	0.776812	0.413406	3.06817	0.286164	0.382663	0.334413	0.343124	0.196562	4.48462	0.150604	0.129063	0.139834	0.00384317	0.0269216	0.19181	0.0280945	0.0140083	0.0210514
2009	Gunnarsson et al., 2009	4	11832	0.776812	0.413406	3.06817	0.286164	0.382663	0.334413	0.343124	0.196562	4.48462	0.150604	0.129063	0.139834	0.00384317	0.0269216	0.19181	0.0280945	0.0140083	0.0210514
2009	Levi et al., 2009	4	16399	0.776812	0.413406	3.06817	0.286164	0.382663	0.334413	0.343124	0.196562	4.48462	0.150604	0.129063	0.139834	0.00384317	0.0269216	0.19181	0.0280945	0.0140083	0.0210514
2009	Nolte et al., 2009	4	16006	0.776812	0.413406	3.06817	0.286164	0.382663	0.334413	0.343124	0.196562	4.48462	0.150604	0.129063	0.139834	0.00384317	0.0269216	0.19181	0.0280945	0.0140083	0.0210514
2009	Workenhe et al., 2009	4	16000	0.776812	0.413406	3.06817	0.286164	0.382663	0.334413	0.343124	0.196562	4.48462	0.150604	0.129063	0.139834	0.00384317	0.0269216	0.19181	0.0280945	0.0140083	0.0210514
2010	Alexeyenko et al., 2010	4	22000	0.776812	0.413406	3.06817	0.286164	0.382663	0.334413	0.343124	0.196562	4.48462	0.150604	0.129063	0.139834	0.00384317	0.0269216	0.19181	0.0280945	0.0140083	0.0210514
2010	Baker et al., 2010	4	65	0.776812	0.413406	3.06817	0.286164	0.382663	0.334413	0.343124	0.196562	4.48462	0.150604	0.129063	0.139834	0.00384317	0.0269216	0.19181	0.0280945	0.0140083	0.0210514
2010	Connon et al., 2010	4	8448	0.776812	0.413406	3.06817	0.286164	0.382663	0.334413	0.343124	0.196562	4.48462	0.150604	0.129063	0.139834	0.00384317	0.0269216	0.19181	0.0280945	0.0140083	0.0210514
2010	Gallardo et al., 2010	4	34000	0.776812	0.413406	3.06817	0.286164	0.382663	0.334413	0.343124	0.196562	4.48462	0.150604	0.129063	0.139834	0.00384317	0.0269216	0.19181	0.0280945	0.0140083	0.0210514
2010	Goldstone et al., 2010	4	44000	0.776812	0.413406	3.06817	0.286164	0.382663	0.334413	0.343124	0.196562	4.48462	0.150604	0.129063	0.139834	0.00384317	0.0269216	0.19181	0.0280945	0.0140083	0.0210514
2010	Healy et al., 2010	4	16000	0.776812	0.413406	3.06817	0.286164	0.382663	0.334413	0.343124	0.196562	4.48462	0.150604	0.129063	0.139834	0.00384317	0.0269216	0.19181	0.0280945	0.0140083	0.0210514
2010	Martyniuk et al., a2010	4	44000	0.776812	0.413406	3.06817	0.286164	0.382663	0.334413	0.343124	0.196562	4.48462	0.150604	0.129063	0.139834	0.00384317	0.0269216	0.19181	0.0280945	0.0140083	0.0210514
2010	martynuik et al. 2010b	4	44000	0.776812	0.413406	3.06817	0.286164	0.382663	0.334413	0.343124	0.196562	4.48462	0.150604	0.129063	0.139834	0.00384317	0.0269216	0.19181	0.0280945	0.0140083	0.0210514
2010	Popesku et al., a2010	4	8832	0.776812	0.413406	3.06817	0.286164	0.382663	0.334413	0.343124	0.196562	4.48462	0.150604	0.129063	0.139834	0.00384317	0.0269216	0.19181	0.0280945	0.0140083	0.0210514
2010	popesku et al 2010b	4	15208	0.776812	0.413406	3.06817	0.286164	0.382663	0.334413	0.343124	0.196562	4.48462	0.150604	0.129063	0.139834	0.00384317	0.0269216	0.19181	0.0280945	0.0140083	0.0210514
2010	Shoemaker et al., 2010	4	22000	0.776812	0.413406	3.06817	0.286164	0.382663	0.334413	0.343124	0.196562	4.48462	0.150604	0.129063	0.139834	0.00384317	0.0269216	0.19181	0.0280945	0.0140083	0.0210514
2011	Celeghin et al., 2011	4	44000	0.776812	0.413406	3.06817	0.286164	0.382663	0.334413	0.343124	0.196562	4.48462	0.150604	0.129063	0.139834	0.00384317	0.0269216	0.19181	0.0280945	0.0140083	0.0210514
2011	Evardson et al. 2011	4	16348	0.776812	0.413406	3.06817	0.286164	0.382663	0.334413	0.343124	0.196562	4.48462	0.150604	0.129063	0.139834	0.00384317	0.0269216	0.19181	0.0280945	0.0140083	0.0210514
2011	Garcia-Reyero et al., 2011	4	22000	0.776812	0.413406	3.06817	0.286164	0.382663	0.334413	0.343124	0.196562	4.48462	0.150604	0.129063	0.139834	0.00384317	0.0269216	0.19181	0.0280945	0.0140083	0.0210514
2011	ings et al 2011	4	150	0.776812	0.413406	3.06817	0.286164	0.382663	0.334413	0.343124	0.196562	4.48462	0.150604	0.129063	0.139834	0.00384317	0.0269216	0.19181	0.0280945	0.0140083	0.0210514
2011	Krasnov et al., 2011	4	10000	0.776812	0.413406	3.06817	0.286164	0.382663	0.334413	0.343124	0.196562	4.48462	0.150604	0.129063	0.139834	0.00384317	0.0269216	0.19181	0.0280945	0.0140083	0.0210514
2011	martynuik et al 2011	4	44000	0.776812	0.413406	3.06817	0.286164	0.382663	0.334413	0.343124	0.196562	4.48462	0.150604	0.129063	0.139834	0.00384317	0.0269216	0.19181	0.0280945	0.0140083	0.0210514
2011	Meland et al., 2011	4	44000	0.776812	0.413406	3.06817	0.286164	0.382663	0.334413	0.343124	0.196562	4.48462	0.150604	0.129063	0.139834	0.00384317	0.0269216	0.19181	0.0280945	0.0140083	0.0210514
2011	Pikulkaew et al., 2011	4	44000	0.776812	0.413406	3.06817	0.286164	0.382663	0.334413	0.343124	0.196562	4.48462	0.150604	0.129063	0.139834	0.00384317	0.0269216	0.19181	0.0280945	0.0140083	0.0210514
2011	Sanchez et al., 2011	4	44000	0.776812	0.413406	3.06817	0.286164	0.382663	0.334413	0.343124	0.196562	4.48462	0.150604	0.129063	0.139834	0.00384317	0.0269216	0.19181	0.0280945	0.0140083	0.0210514
2011	skolness et al 2011	4	15208	0.776812	0.413406	3.06817	0.286164	0.382663	0.334413	0.343124	0.196562	4.48462	0.150604	0.129063	0.139834	0.00384317	0.0269216	0.19181	0.0280945	0.0140083	0.0210514
2002	ton et al 2002	3	4512	0.841209	0.445605	2.55426	0.322685	0.421483	0.372084	0.537359	0.29368	5.06033	0.209057	0.175852	0.192455	0.0520622	0.0510311	1.92042	0.0652204	0.030763	0.0479917
2003	ton et al 2003	3	4512	0.841209	0.445605	2.55426	0.322685	0.421483	0.372084	0.537359	0.29368	5.06033	0.209057	0.175852	0.192455	0.0520622	0.0510311	1.92042	0.0652204	0.030763	0.0479917
2004	Koskinen et al., 2004 b	3	1380	0.841209	0.445605	2.55426	0.322685	0.421483	0.372084	0.537359	0.29368	5.06033	0.209057	0.175852	0.192455	0.0520622	0.0510311	1.92042	0.0652204	0.030763	0.0479917
2004	malek et al 2004	3	16399	0.841209	0.445605	2.55426	0.322685	0.421483	0.372084	0.537359	0.29368	5.06033	0.209057	0.175852	0.192455	0.0520622	0.0510311	1.92042	0.0652204	0.030763	0.0479917
2004	rise et al 2004	3	3557	0.841209	0.445605	2.55426	0.322685	0.421483	0.372084	0.537359	0.29368	5.06033	0.209057	0.175852	0.192455	0.0520622	0.0510311	1.92042	0.0652204	0.030763	0.0479917
2004	Sneddon et al 2004	3	1536	0.841209	0.445605	2.55426	0.322685	0.421483	0.372084	0.537359	0.29368	5.06033	0.209057	0.175852	0.192455	0.0520622	0.0510311	1.92042	0.0652204	0.030763	0.0479917
2005	aubin-horth et al 2005	3	3888	0.841209	0.445605	2.55426	0.322685	0.421483	0.372084	0.537359	0.29368	5.06033	0.209057	0.175852	0.192455	0.0520622	0.0510311	1.92042	0.0652204	0.030763	0.0479917
2005	Emmadi et al. 2005	3	871	0.841209	0.445605	2.55426	0.322685	0.421483	0.372084	0.537359	0.29368	5.06033	0.209057	0.175852	0.192455	0.0520622	0.0510311	1.92042	0.0652204	0.030763	0.0479917
2005	Handley-Goldstone et al 2005	3	4896	0.841209	0.445605	2.55426	0.322685	0.421483	0.372084	0.537359	0.29368	5.06033	0.209057	0.175852	0.192455	0.0520622	0.0510311	1.92042	0.0652204	0.030763	0.0479917
2005	von schalburg et al 2005	3	3557	0.841209	0.445605	2.55426	0.322685	0.421483	0.372084	0.537359	0.29368	5.06033	0.209057	0.175852	0.192455	0.0520622	0.0510311	1.92042	0.0652204	0.030763	0.0479917
2005	whitehead and crawford 2005	3	192	0.841209	0.445605	2.55426	0.322685	0.421483	0.372084	0.537359	0.29368	5.06033	0.209057	0.175852	0.192455	0.0520622	0.0510311	1.92042	0.0652204	0.030763	0.0479917
2006	Andreasen et al., 2006	3	14900	0.841209	0.445605	2.55426	0.322685	0.421483	0.372084	0.537359	0.29368	5.06033	0.209057	0.175852	0.192455	0.0520622	0.0510311	1.92042	0.0652204	0.030763	0.0479917
2006	Covassin et al. 2006	3	16399	0.841209	0.445605	2.55426	0.322685	0.421483	0.372084	0.537359	0.29368	5.06033	0.209057	0.175852	0.192455	0.0520622	0.0510311	1.92042	0.0652204	0.030763	0.0479917
2006	hook et al 2006b	3	16000	0.841209	0.445605	2.55426	0.322685	0.421483	0.372084	0.537359	0.29368	5.06033	0.209057	0.175852	0.192455	0.0520622	0.0510311	1.92042	0.0652204	0.030763	0.0479917
2006	Hook et al 2006	3	16000	0.841209	0.445605	2.55426	0.322685	0.421483	0.372084	0.537359	0.29368	5.06033	0.209057	0.175852	0.192455	0.0520622	0.0510311	1.92042	0.0652204	0.030763	0.0479917
2006	Johansen et al., 2006	3	16008	0.841209	0.445605	2.55426	0.322685	0.421483	0.372084	0.537359	0.29368	5.06033	0.209057	0.175852	0.192455	0.0520622	0.0510311	1.92042	0.0652204	0.030763	0.0479917
2006	lam et al 2006b	3	16416	0.841209	0.445605	2.55426	0.322685	0.421483	0.372084	0.537359	0.29368	5.06033	0.209057	0.175852	0.192455	0.0520622	0.0510311	1.92042	0.0652204	0.030763	0.0479917
2006	lien et al 2006	3	14900	0.841209	0.445605	2.55426	0.322685	0.421483	0.372084	0.537359	0.29368	5.06033	0.209057	0.175852	0.192455	0.0520622	0.0510311	1.92042	0.0652204	0.030763	0.0479917
2006	Martin et al., 2006	3	3557	0.841209	0.445605	2.55426	0.322685	0.421483	0.372084	0.537359	0.29368	5.06033	0.209057	0.175852	0.192455	0.0520622	0.0510311	1.92042	0.0652204	0.030763	0.0479917
2006	Morrison et al., 2006	3	16000	0.841209	0.445605	2.55426	0.322685	0.421483	0.372084	0.537359	0.29368	5.06033	0.209057	0.175852	0.192455	0.0520622	0.0510311	1.92042	0.0652204	0.030763	0.0479917
2006	Purcell et al., 2006	3	16008	0.841209	0.445605	2.55426	0.322685	0.421483	0.372084	0.537359	0.29368	5.06033	0.209057	0.175852	0.192455	0.0520622	0.0510311	1.92042	0.0652204	0.030763	0.0479917
2006	van der Ven et al., 2006b	3	683	0.841209	0.445605	2.55426	0.322685	0.421483	0.372084	0.537359	0.29368	5.06033	0.209057	0.175852	0.192455	0.0520622	0.0510311	1.92042	0.0652204	0.030763	0.0479917
2006	Wintz et al., 2006	3	5000	0.841209	0.445605	2.55426	0.322685	0.421483	0.372084	0.537359	0.29368	5.06033	0.209057	0.175852	0.192455	0.0520622	0.0510311	1.92042	0.0652204	0.030763	0.0479917
2007	Benninghoff et al., 2007	3	4096	0.841209	0.445605	2.55426	0.322685	0.421483	0.372084	0.537359	0.29368	5.06033	0.209057	0.175852	0.192455	0.0520622	0.0510311	1.92042	0.0652204	0.030763	0.0479917
2007	Ju et al., 2007	3	8046	0.841209	0.445605	2.55426	0.322685	0.421483	0.372084	0.537359	0.29368	5.06033	0.209057	0.175852	0.192455	0.0520622	0.0510311	1.92042	0.0652204	0.030763	0.0479917
2007	Kreiling et al., 2007	3	17000	0.841209	0.445605	2.55426	0.322685	0.421483	0.372084	0.537359	0.29368	5.06033	0.209057	0.175852	0.192455	0.0520622	0.0510311	1.92042	0.0652204	0.030763	0.0479917
2007	Martin et al. 2007b	3	16006	0.841209	0.445605	2.55426	0.322685	0.421483	0.372084	0.537359	0.29368	5.06033	0.209057	0.175852	0.192455	0.0520622	0.0510311	1.92042	0.0652204	0.030763	0.0479917
2007	Olsvik et al., 2007	3	15806	0.841209	0.445605	2.55426	0.322685	0.421483	0.372084	0.537359	0.29368	5.06033	0.209057	0.175852	0.192455	0.0520622	0.0510311	1.92042	0.0652204	0.030763	0.0479917
2007	Peatman et al., 2007	3	28518	0.841209	0.445605	2.55426	0.322685	0.421483	0.372084	0.537359	0.29368	5.06033	0.209057	0.175852	0.192455	0.0520622	0.0510311	1.92042	0.0652204	0.030763	0.0479917
2007	veldman et al. 2007	3	14900	0.841209	0.445605	2.55426	0.322685	0.421483	0.372084	0.537359	0.29368	5.06033	0.209057	0.175852	0.192455	0.0520622	0.0510311	1.92042	0.0652204	0.030763	0.0479917
2007	Voelker et al., 2007	3	14000	0.841209	0.445605	2.55426	0.322685	0.421483	0.372084	0.537359	0.29368	5.06033	0.209057	0.175852	0.192455	0.0520622	0.0510311	1.92042	0.0652204	0.030763	0.0479917
2008	Chou et al. 2008	3	14067	0.841209	0.445605	2.55426	0.322685	0.421483	0.372084	0.537359	0.29368	5.06033	0.209057	0.175852	0.192455	0.0520622	0.0510311	1.92042	0.0652204	0.030763	0.0479917
2008	Evans and Somero, 2008	3	9207	0.841209	0.445605	2.55426	0.322685	0.421483	0.372084	0.537359	0.29368	5.06033	0.209057	0.175852	0.192455	0.0520622	0.0510311	1.92042	0.0652204	0.030763	0.0479917
2008	geoghegan et al 2008	3	9692	0.841209	0.445605	2.55426	0.322685	0.421483	0.372084	0.537359	0.29368	5.06033	0.209057	0.175852	0.192455	0.0520622	0.0510311	1.92042	0.0652204	0.030763	0.0479917
2008	Hagenaars et al., 2008	3	1632	0.841209	0.445605	2.55426	0.322685	0.421483	0.372084	0.537359	0.29368	5.06033	0.209057	0.175852	0.192455	0.0520622	0.0510311	1.92042	0.0652204	0.030763	0.0479917
2008	Hook et al., 2008	3	16000	0.841209	0.445605	2.55426	0.322685	0.421483	0.372084	0.537359	0.29368	5.06033	0.209057	0.175852	0.192455	0.0520622	0.0510311	1.92042	0.0652204	0.030763	0.0479917
2008	Marlatt et al., 2008	3	3500	0.841209	0.445605	2.55426	0.322685	0.421483	0.372084	0.537359	0.29368	5.06033	0.209057	0.175852	0.192455	0.0520622	0.0510311	1.92042	0.0652204	0.030763	0.0479917
2008	Mennigen et al., 2008	3	3500	0.841209	0.445605	2.55426	0.322685	0.421483	0.372084	0.537359	0.29368	5.06033	0.209057	0.175852	0.192455	0.0520622	0.0510311	1.92042	0.0652204	0.030763	0.0479917
2008	Mos et al., 2008	3	17328	0.841209	0.445605	2.55426	0.322685	0.421483	0.372084	0.537359	0.29368	5.06033	0.209057	0.175852	0.192455	0.0520622	0.0510311	1.92042	0.0652204	0.030763	0.0479917
2008	Nakayawa et al. 2008a	3	309	0.841209	0.445605	2.55426	0.322685	0.421483	0.372084	0.537359	0.29368	5.06033	0.209057	0.175852	0.192455	0.0520622	0.0510311	1.92042	0.0652204	0.030763	0.0479917
2008	Olohan et al., 2008	3	21500	0.841209	0.445605	2.55426	0.322685	0.421483	0.372084	0.537359	0.29368	5.06033	0.209057	0.175852	0.192455	0.0520622	0.0510311	1.92042	0.0652204	0.030763	0.0479917
2008	Panserat et al., 2008	3	9023	0.841209	0.445605	2.55426	0.322685	0.421483	0.372084	0.537359	0.29368	5.06033	0.209057	0.175852	0.192455	0.0520622	0.0510311	1.92042	0.0652204	0.030763	0.0479917
2008	Tilton et al. 2008	3	14900	0.841209	0.445605	2.55426	0.322685	0.421483	0.372084	0.537359	0.29368	5.06033	0.209057	0.175852	0.192455	0.0520622	0.0510311	1.92042	0.0652204	0.030763	0.0479917
2008	Veldman et al. 2008	3	14900	0.841209	0.445605	2.55426	0.322685	0.421483	0.372084	0.537359	0.29368	5.06033	0.209057	0.175852	0.192455	0.0520622	0.0510311	1.92042	0.0652204	0.030763	0.0479917
2008	villeneuve et al 2008	3	2000	0.841209	0.445605	2.55426	0.322685	0.421483	0.372084	0.537359	0.29368	5.06033	0.209057	0.175852	0.192455	0.0520622	0.0510311	1.92042	0.0652204	0.030763	0.0479917
2008	von Schalburg et al., 2008b	3	16006	0.841209	0.445605	2.55426	0.322685	0.421483	0.372084	0.537359	0.29368	5.06033	0.209057	0.175852	0.192455	0.0520622	0.0510311	1.92042	0.0652204	0.030763	0.0479917
2008	Xiong et al. 2008	3	14900	0.841209	0.445605	2.55426	0.322685	0.421483	0.372084	0.537359	0.29368	5.06033	0.209057	0.175852	0.192455	0.0520622	0.0510311	1.92042	0.0652204	0.030763	0.0479917
2008	Young et al., 2008	3	14900	0.841209	0.445605	2.55426	0.322685	0.421483	0.372084	0.537359	0.29368	5.06033	0.209057	0.175852	0.192455	0.0520622	0.0510311	1.92042	0.0652204	0.030763	0.0479917
2009	Boswell et al., 2009	3	8000	0.841209	0.445605	2.55426	0.322685	0.421483	0.372084	0.537359	0.29368	5.06033	0.209057	0.175852	0.192455	0.0520622	0.0510311	1.92042	0.0652204	0.030763	0.0479917
2009	Carlson et al., 2009	3	13872	0.841209	0.445605	2.55426	0.322685	0.421483	0.372084	0.537359	0.29368	5.06033	0.209057	0.175852	0.192455	0.0520622	0.0510311	1.92042	0.0652204	0.030763	0.0479917
2009	Reilly et al., 2009	3	190	0.841209	0.445605	2.55426	0.322685	0.421483	0.372084	0.537359	0.29368	5.06033	0.209057	0.175852	0.192455	0.0520622	0.0510311	1.92042	0.0652204	0.030763	0.0479917
2009	Tingaud-Sequeira et al., 2009	3	5087	0.841209	0.445605	2.55426	0.322685	0.421483	0.372084	0.537359	0.29368	5.06033	0.209057	0.175852	0.192455	0.0520622	0.0510311	1.92042	0.0652204	0.030763	0.0479917
2010	ching et al. 2010	3	3700	0.841209	0.445605	2.55426	0.322685	0.421483	0.372084	0.537359	0.29368	5.06033	0.209057	0.175852	0.192455	0.0520622	0.0510311	1.92042	0.0652204	0.030763	0.0479917
2010	Chu et al., 2010	3	14900	0.841209	0.445605	2.55426	0.322685	0.421483	0.372084	0.537359	0.29368	5.06033	0.209057	0.175852	0.192455	0.0520622	0.0510311	1.92042	0.0652204	0.030763	0.0479917
2010	Crespo et al., 2010	3	11232	0.841209	0.445605	2.55426	0.322685	0.421483	0.372084	0.537359	0.29368	5.06033	0.209057	0.175852	0.192455	0.0520622	0.0510311	1.92042	0.0652204	0.030763	0.0479917
2010	Hook et al., 2010	3	16000	0.841209	0.445605	2.55426	0.322685	0.421483	0.372084	0.537359	0.29368	5.06033	0.209057	0.175852	0.192455	0.0520622	0.0510311	1.92042	0.0652204	0.030763	0.0479917
2010	Hook et al., b2010	3	16000	0.841209	0.445605	2.55426	0.322685	0.421483	0.372084	0.537359	0.29368	5.06033	0.209057	0.175852	0.192455	0.0520622	0.0510311	1.92042	0.0652204	0.030763	0.0479917
2010	Kamisaka et al., 2010	3	16000	0.841209	0.445605	2.55426	0.322685	0.421483	0.372084	0.537359	0.29368	5.06033	0.209057	0.175852	0.192455	0.0520622	0.0510311	1.92042	0.0652204	0.030763	0.0479917
2010	Kato et al., 2010	3	1945	0.841209	0.445605	2.55426	0.322685	0.421483	0.372084	0.537359	0.29368	5.06033	0.209057	0.175852	0.192455	0.0520622	0.0510311	1.92042	0.0652204	0.030763	0.0479917
2010	Lake et al., 2010	3	6144	0.841209	0.445605	2.55426	0.322685	0.421483	0.372084	0.537359	0.29368	5.06033	0.209057	0.175852	0.192455	0.0520622	0.0510311	1.92042	0.0652204	0.030763	0.0479917
2010	Leaver et al., 2010	3	16000	0.841209	0.445605	2.55426	0.322685	0.421483	0.372084	0.537359	0.29368	5.06033	0.209057	0.175852	0.192455	0.0520622	0.0510311	1.92042	0.0652204	0.030763	0.0479917
2010	Murray et al., a2010	3	9277	0.841209	0.445605	2.55426	0.322685	0.421483	0.372084	0.537359	0.29368	5.06033	0.209057	0.175852	0.192455	0.0520622	0.0510311	1.92042	0.0652204	0.030763	0.0479917
2010	Murray et al. 2010b	3	9260	0.841209	0.445605	2.55426	0.322685	0.421483	0.372084	0.537359	0.29368	5.06033	0.209057	0.175852	0.192455	0.0520622	0.0510311	1.92042	0.0652204	0.030763	0.0479917
2010	olesnicky et al 2010	3	14900	0.841209	0.445605	2.55426	0.322685	0.421483	0.372084	0.537359	0.29368	5.06033	0.209057	0.175852	0.192455	0.0520622	0.0510311	1.92042	0.0652204	0.030763	0.0479917
2010	Skugor et al. 2010	3	1800	0.841209	0.445605	2.55426	0.322685	0.421483	0.372084	0.537359	0.29368	5.06033	0.209057	0.175852	0.192455	0.0520622	0.0510311	1.92042	0.0652204	0.030763	0.0479917
2010	Stockhammer et al., 2010	3	44000	0.841209	0.445605	2.55426	0.322685	0.421483	0.372084	0.537359	0.29368	5.06033	0.209057	0.175852	0.192455	0.0520622	0.0510311	1.92042	0.0652204	0.030763	0.0479917
2010	ung et al 2010	3	16416	0.841209	0.445605	2.55426	0.322685	0.421483	0.372084	0.537359	0.29368	5.06033	0.209057	0.175852	0.192455	0.0520622	0.0510311	1.92042	0.0652204	0.030763	0.0479917
2010	vergauen et al. 2010	3	14491	0.841209	0.445605	2.55426	0.322685	0.421483	0.372084	0.537359	0.29368	5.06033	0.209057	0.175852	0.192455	0.0520622	0.0510311	1.92042	0.0652204	0.030763	0.0479917
2010	zhang et al. 2010b	3	219	0.841209	0.445605	2.55426	0.322685	0.421483	0.372084	0.537359	0.29368	5.06033	0.209057	0.175852	0.192455	0.0520622	0.0510311	1.92042	0.0652204	0.030763	0.0479917
2011	Guo et al., 2011	3	45220	0.841209	0.445605	2.55426	0.322685	0.421483	0.372084	0.537359	0.29368	5.06033	0.209057	0.175852	0.192455	0.0520622	0.0510311	1.92042	0.0652204	0.030763	0.0479917
2011	Hagenaars et al., 2011	3	15000	0.841209	0.445605	2.55426	0.322685	0.421483	0.372084	0.537359	0.29368	5.06033	0.209057	0.175852	0.192455	0.0520622	0.0510311	1.92042	0.0652204	0.030763	0.0479917
2011	Tilton et al., 2011	3	15509	0.841209	0.445605	2.55426	0.322685	0.421483	0.372084	0.537359	0.29368	5.06033	0.209057	0.175852	0.192455	0.0520622	0.0510311	1.92042	0.0652204	0.030763	0.0479917
2011	Wang et al., 2011	3	14000	0.841209	0.445605	2.55426	0.322685	0.421483	0.372084	0.537359	0.29368	5.06033	0.209057	0.175852	0.192455	0.0520622	0.0510311	1.92042	0.0652204	0.030763	0.0479917
2011	Xu et al., 2011	3	15998	0.841209	0.445605	2.55426	0.322685	0.421483	0.372084	0.537359	0.29368	5.06033	0.209057	0.175852	0.192455	0.0520622	0.0510311	1.92042	0.0652204	0.030763	0.0479917
2002	Ju et al. 2002	2	660	NA	NA	NA	NA	NA	NA	NA	NA	NA	NA	NA	NA	NA	NA	NA	NA	NA	NA
2004	Koskinen et al. 2004a	2	1300	NA	NA	NA	NA	NA	NA	NA	NA	NA	NA	NA	NA	NA	NA	NA	NA	NA	NA
2004	li et al. 2004	2	47000	NA	NA	NA	NA	NA	NA	NA	NA	NA	NA	NA	NA	NA	NA	NA	NA	NA	NA
2005	Ewart et al. 2005	2	4000	NA	NA	NA	NA	NA	NA	NA	NA	NA	NA	NA	NA	NA	NA	NA	NA	NA	NA
2005	Krassnov et al. 2005a	2	1273	NA	NA	NA	NA	NA	NA	NA	NA	NA	NA	NA	NA	NA	NA	NA	NA	NA	NA
2005	Krassnov et al. 2005b	2	1300	NA	NA	NA	NA	NA	NA	NA	NA	NA	NA	NA	NA	NA	NA	NA	NA	NA	NA
2005	Meijer et al 2005	2	45465	NA	NA	NA	NA	NA	NA	NA	NA	NA	NA	NA	NA	NA	NA	NA	NA	NA	NA
2005	Sarropoulou et al. 2005	2	10176	NA	NA	NA	NA	NA	NA	NA	NA	NA	NA	NA	NA	NA	NA	NA	NA	NA	NA
2005	tilton et al. 2005	2	1672	NA	NA	NA	NA	NA	NA	NA	NA	NA	NA	NA	NA	NA	NA	NA	NA	NA	NA
2005	vornanen et al 2005	2	1380	NA	NA	NA	NA	NA	NA	NA	NA	NA	NA	NA	NA	NA	NA	NA	NA	NA	NA
2006	chen et al. 2006	2	127	NA	NA	NA	NA	NA	NA	NA	NA	NA	NA	NA	NA	NA	NA	NA	NA	NA	NA
2006	Gonzales et al. 2006	2	96	NA	NA	NA	NA	NA	NA	NA	NA	NA	NA	NA	NA	NA	NA	NA	NA	NA	NA
2006	Li and Waldbieser, 2006	2	18989	NA	NA	NA	NA	NA	NA	NA	NA	NA	NA	NA	NA	NA	NA	NA	NA	NA	NA
2006	Moens et al., 2006	2	960	NA	NA	NA	NA	NA	NA	NA	NA	NA	NA	NA	NA	NA	NA	NA	NA	NA	NA
2006	van der Ven et al., 2006	2	21495	NA	NA	NA	NA	NA	NA	NA	NA	NA	NA	NA	NA	NA	NA	NA	NA	NA	NA
2007	Gerwick et al., 2007	2	70	NA	NA	NA	NA	NA	NA	NA	NA	NA	NA	NA	NA	NA	NA	NA	NA	NA	NA
2008	Baron et al., 2008	2	9216	NA	NA	NA	NA	NA	NA	NA	NA	NA	NA	NA	NA	NA	NA	NA	NA	NA	NA
2008	Gracey et al., 2008	2	12261	NA	NA	NA	NA	NA	NA	NA	NA	NA	NA	NA	NA	NA	NA	NA	NA	NA	NA
2008	heiden et al. 2008	2	14900	NA	NA	NA	NA	NA	NA	NA	NA	NA	NA	NA	NA	NA	NA	NA	NA	NA	NA
2008	Hirayama et al., 2008	2	3514	NA	NA	NA	NA	NA	NA	NA	NA	NA	NA	NA	NA	NA	NA	NA	NA	NA	NA
2008	Wynne et al., 2008	2	17000	NA	NA	NA	NA	NA	NA	NA	NA	NA	NA	NA	NA	NA	NA	NA	NA	NA	NA
2010	Guiry et al., 2010	2	5376	NA	NA	NA	NA	NA	NA	NA	NA	NA	NA	NA	NA	NA	NA	NA	NA	NA	NA
2010	Millian et al., 2010	2	2716	NA	NA	NA	NA	NA	NA	NA	NA	NA	NA	NA	NA	NA	NA	NA	NA	NA	NA
2010	yum et al 2010	2	3055	NA	NA	NA	NA	NA	NA	NA	NA	NA	NA	NA	NA	NA	NA	NA	NA	NA	NA
2004	podrabsky et al 2004	1	4992	NA	NA	NA	NA	NA	NA	NA	NA	NA	NA	NA	NA	NA	NA	NA	NA	NA	NA
2005	park et al 2005	1	1114	NA	NA	NA	NA	NA	NA	NA	NA	NA	NA	NA	NA	NA	NA	NA	NA	NA	NA
2006	lua et al 2006	1	92	NA	NA	NA	NA	NA	NA	NA	NA	NA	NA	NA	NA	NA	NA	NA	NA	NA	NA
2006	MacKenzie et al. 2006b	1	1380	NA	NA	NA	NA	NA	NA	NA	NA	NA	NA	NA	NA	NA	NA	NA	NA	NA	NA
2006	MacKenzie et al. 2006a	1	1300	NA	NA	NA	NA	NA	NA	NA	NA	NA	NA	NA	NA	NA	NA	NA	NA	NA	NA
2006	Reynder et al., 2006	1	643	NA	NA	NA	NA	NA	NA	NA	NA	NA	NA	NA	NA	NA	NA	NA	NA	NA	NA
2006	Sheader et al., 2006	1	500	NA	NA	NA	NA	NA	NA	NA	NA	NA	NA	NA	NA	NA	NA	NA	NA	NA	NA
2007	Darawiroj et al., 2007	1	2936	NA	NA	NA	NA	NA	NA	NA	NA	NA	NA	NA	NA	NA	NA	NA	NA	NA	NA
2007	Matsuyama et al., 2007	1	1187	NA	NA	NA	NA	NA	NA	NA	NA	NA	NA	NA	NA	NA	NA	NA	NA	NA	NA
2007	Yasuike et al., 2007	1	796	NA	NA	NA	NA	NA	NA	NA	NA	NA	NA	NA	NA	NA	NA	NA	NA	NA	NA
2008	Darawiroj et al., 2008	1	1001	NA	NA	NA	NA	NA	NA	NA	NA	NA	NA	NA	NA	NA	NA	NA	NA	NA	NA
2008	Wei et al., a2008	1	14000	NA	NA	NA	NA	NA	NA	NA	NA	NA	NA	NA	NA	NA	NA	NA	NA	NA	NA
2009	Yoshinari et al., 2009	1	14000	NA	NA	NA	NA	NA	NA	NA	NA	NA	NA	NA	NA	NA	NA	NA	NA	NA	NA
2010	Todorcevic et al., 2010	1	1800	NA	NA	NA	NA	NA	NA	NA	NA	NA	NA	NA	NA	NA	NA	NA	NA	NA	NA
2010	Uchida et al., 2010	1	835	NA	NA	NA	NA	NA	NA	NA	NA	NA	NA	NA	NA	NA	NA	NA	NA	NA	NA

## Sheet: Metadata
Data Analyst	Joe Mudge
Co-authors	Jeff Houlahan, Chris Martyniuk
Type of Data	Summary results from fish microarrays
Number of columns	22
Number of rows	245
Columns
		Year	Year study was published
		Reference	Abbreviated reference of paper data were extracted from
		Biological replicates per treatment	Sample size used in optimal alpha and power calculations
		Number of tests	Number of different tests carried out
		Paper Notes
CES=1SD	alpha=0.05	beta	beta for a critical effect size of 1 SD if alpha is assumed to be 0.05
CES=1SD	alpha=0.05	omega	average of alpha and beta (here alpha = 0.05)
CES=1SD	alpha=0.05	cost ratio	The implicit cost ratio of Type I and II errors associated with the alpha and beta for each study when alpha = 0.05. A cost ratio > 1 means that when alpha =0.05 the associated beta implies that Type I errors are worse than Type II errors and a cost ratio < 0 implies that Type II errors are worse than Type I errors. Note optimal alpha is calculated assuming that the costs of Type I amd II errors …
CES=1SD	optimal alpha	alpha	The alpha that minimizes the probability of making an error ( under the assumption that the prior probability of Ho = the prior probability of HA = 0.5) when the desired detectable effect size is 1 SD
CES=1SD	optimal alpha	beta	The beta associated with the alpha that minimizes the probability of making an error ( under the assumption that the prior probability of Ho = the prior probability of HA = 0.5) when the desired detectable effect size is 1 SD
CES=1SD	optimal alpha	omega	average of alpha and beta when the desired detectable effect size is 1 SD
CES=2SD	alpha=0.05	beta	beta for a critical effect size of 2 SD if alpha is assumed to be 0.05
CES=2SD	alpha=0.05	omega	average of alpha and beta (here alpha = 0.05)
CES=2SD	alpha=0.05	cost ratio	The implicit cost ratio of Type I and II errors associated with the alpha and beta for each study when alpha = 0.05. A cost ratio > 1 means that when alpha =0.05 the associated beta implies that Type I errors are worse than Type II errors and a cost ratio < 0 implies that Type II errors are worse than Type I errors. Note optimal alpha is calculated assuming that the costs of Type I amd II errors …
CES=2SD	optimal alpha	alpha	The alpha that minimizes the probability of making an error ( under the assumption that the prior probability of Ho = the prior probability of HA = 0.5) when the desired detectable effect size is 2 SD
CES=2SD	optimal alpha	beta	The beta associated with the alpha that minimizes the probability of making an error ( under the assumption that the prior probability of Ho = the prior probability of HA = 0.5) when the desired detectable effect size is 2 SD
CES=2SD	optimal alpha	omega	average of alpha and beta when the desired detectable effect size is 2 SD
CES=4SD	alpha=0.05	beta	beta for a critical effect size of 4 SD if alpha is assumed to be 0.05
CES=4SD	alpha=0.05	omega	average of alpha and beta (here alpha = 0.05) when the desired detectable effect size is 4 SD
CES=4SD	alpha=0.05	cost ratio	The implicit cost ratio of Type I and II errors associated with the alpha and beta for each study when alpha = 0.05. A cost ratio > 1 means that when alpha =0.05 the associated beta implies that Type I errors are worse than Type II errors and a cost ratio < 0 implies that Type II errors are worse than Type I errors. Note optimal alpha is calculated assuming that the costs of Type I amd II errors …
CES=4SD	optimal alpha	alpha	The alpha that minimizes the probability of making an error ( under the assumption that the prior probability of Ho = the prior probability of HA = 0.5) when the desired detectable effect size is 4 SD
CES=4SD	optimal alpha	beta	The beta associated with the alpha that minimizes the probability of making an error ( under the assumption that the prior probability of Ho = the prior probability of HA = 0.5) when the desired detectable effect size is 4 SD
CES=4SD	optimal alpha	omega	average of alpha and beta when the desired detectable effect size is 4 SD
