# Supplementary material for: Optimal alpha reduces error rates in gene expression studies: a meta-analysis approach
Source: BMC Bioinformatics. 2017 Jun 21;18:312. doi: 10.1186/s12859-017-1728-3 (PMC5480162; doi:10.1186/s12859-017-1728-3)
Supplement: Supplementary file 3 — Data S2. Raw and summarized simulation data. (XLSX 8649 kb) [file 12859_2017_1728_MOESM3_ESM.xlsx]

## Sheet: raw simulation data
		Simulated expression data								Test outcome	Results using alpha = 0.05							Results using a Bonferonni correction for familywise Type I error of 0.05							results using False Discovery Rate									Results using optimal alpha and CES = 1SD					results using optimal alpha and CES = 2SD					results using optimal alpha and CES = 4SD
Gene ID	True difference between means (SD)	control1	control2	control3	control4	treated1	treated2	treated3	treated4	p-value	alpha=0.05	sig0.05	falsepos	falsnegtot	falseneg1	falseneg2	falseneg4	Bonferonni alpha	sigbon	falsepos	falsnegtot	falseneg1	falseneg2	falseneg4	FDR	p<=q	0.0161867	sig FDR	falsepos	falsnegtot	falseneg1	falseneg2	falseneg4	opta1	sigopt1	falsepos	falsnegtot	falseneg1	opta2	sigopt2	falsepos	falsnegtot	falseneg2	opta4	sigopt4	falsepos	falsnegtot	falseneg4
1	0	0.455853	-2.14871	-0.457193	0.690319	0.752758	1.03492	-1.74562	0.78253	0.55662	0.05	0	0	0	0	0	0	3.33333e-06	0	0	0	0	0	0	0.0406467	0		0	0	0	0	0	0	0.286164	0	0	0	0	0.150604	0	0	0	0	0.0280945	0	0	0	0
2	0	-1.36015	0.510172	-0.405137	-0.257207	-1.25302	0.0592321	1.26374	-0.111994	0.587956	0.05	0	0	0	0	0	0	3.33333e-06	0	0	0	0	0	0	0.0413067	0		0	0	0	0	0	0	0.286164	0	0	0	0	0.150604	0	0	0	0	0.0280945	0	0	0	0
3	0	1.63163	0.0621566	0.244623	-0.322896	0.229827	-1.1359	1.41867	-0.098695	0.672807	0.05	0	0	0	0	0	0	3.33333e-06	0	0	0	0	0	0	0.0430867	0		0	0	0	0	0	0	0.286164	0	0	0	0	0.150604	0	0	0	0	0.0280945	0	0	0	0
4	0	-1.55983	-0.0777838	0.329098	-0.80676	-0.0217791	1.17768	1.18653	-2.2705	0.571626	0.05	0	0	0	0	0	0	3.33333e-06	0	0	0	0	0	0	0.0409367	0		0	0	0	0	0	0	0.286164	0	0	0	0	0.150604	0	0	0	0	0.0280945	0	0	0	0
5	0	1.37845	0.313703	-1.09283	0.989969	0.0918733	-0.266839	0.439773	0.0869632	0.601898	0.05	0	0	0	0	0	0	3.33333e-06	0	0	0	0	0	0	0.0415667	0		0	0	0	0	0	0	0.286164	0	0	0	0	0.150604	0	0	0	0	0.0280945	0	0	0	0
6	0	0.0671929	0.120636	-0.683047	-0.38495	0.882252	-0.0349854	1.34278	0.670799	0.034992	0.05	1	1	0	0	0	0	3.33333e-06	0	0	0	0	0	0	0.01988	0		0	0	0	0	0	0	0.286164	1	1	0	0	0.150604	1	1	0	0	0.0280945	0	0	0	0
7	0	-0.929302	-0.509892	-0.767319	-0.88133	-0.0420128	-0.0909725	1.21629	-0.929194	0.12316	0.05	0	0	0	0	0	0	3.33333e-06	0	0	0	0	0	0	0.0272067	0		0	0	0	0	0	0	0.286164	1	1	0	0	0.150604	1	1	0	0	0.0280945	0	0	0	0
8	0	-0.548139	-0.916303	0.970041	0.170584	-0.968842	-0.147568	0.691092	-3.6456	0.397079	0.05	0	0	0	0	0	0	3.33333e-06	0	0	0	0	0	0	0.03686	0		0	0	0	0	0	0	0.286164	0	0	0	0	0.150604	0	0	0	0	0.0280945	0	0	0	0
9	0	0.427949	-0.260243	0.103187	1.51585	-0.816302	-0.104118	-0.332721	0.296148	0.176577	0.05	0	0	0	0	0	0	3.33333e-06	0	0	0	0	0	0	0.02982	0		0	0	0	0	0	0	0.286164	1	1	0	0	0.150604	0	0	0	0	0.0280945	0	0	0	0
10	0	-0.496428	0.486201	0.611791	-0.590382	0.087091	1.1796	-1.7167	1.21877	0.810956	0.05	0	0	0	0	0	0	3.33333e-06	0	0	0	0	0	0	0.04597	0		0	0	0	0	0	0	0.286164	0	0	0	0	0.150604	0	0	0	0	0.0280945	0	0	0	0
11	0	-0.533695	1.41795	-0.173517	1.49856	0.546536	-0.0995761	0.16584	-0.895955	0.346655	0.05	0	0	0	0	0	0	3.33333e-06	0	0	0	0	0	0	0.0354667	0		0	0	0	0	0	0	0.286164	0	0	0	0	0.150604	0	0	0	0	0.0280945	0	0	0	0
12	0	-0.412815	1.11409	1.06451	-0.880091	-0.455177	0.162099	1.54666	-2.04143	0.659079	0.05	0	0	0	0	0	0	3.33333e-06	0	0	0	0	0	0	0.0428067	0		0	0	0	0	0	0	0.286164	0	0	0	0	0.150604	0	0	0	0	0.0280945	0	0	0	0
13	0	-0.138066	-0.603393	0.495095	0.105262	-1.47457	-0.00466654	0.598406	0.283207	0.831316	0.05	0	0	0	0	0	0	3.33333e-06	0	0	0	0	0	0	0.0464233	0		0	0	0	0	0	0	0.286164	0	0	0	0	0.150604	0	0	0	0	0.0280945	0	0	0	0
14	0	0.57596	-1.61467	-0.686266	1.59217	-0.0907725	0.324584	-0.0630286	0.36805	0.821946	0.05	0	0	0	0	0	0	3.33333e-06	0	0	0	0	0	0	0.0461933	0		0	0	0	0	0	0	0.286164	0	0	0	0	0.150604	0	0	0	0	0.0280945	0	0	0	0
15	0	0.332739	0.0890484	-0.671427	-0.187868	-2.15062	-0.320113	-1.78887	-2.16406	0.0219473	0.05	1	1	0	0	0	0	3.33333e-06	0	0	0	0	0	0	0.0176167	0		0	0	0	0	0	0	0.286164	1	1	0	0	0.150604	1	1	0	0	0.0280945	1	1	0	0
16	0	1.20318	0.451297	-0.718353	0.980843	-1.32388	-0.566255	0.401912	-0.503774	0.129221	0.05	0	0	0	0	0	0	3.33333e-06	0	0	0	0	0	0	0.0275533	0		0	0	0	0	0	0	0.286164	1	1	0	0	0.150604	1	1	0	0	0.0280945	0	0	0	0
17	0	0.488333	-0.662704	-0.749227	0.817547	0.880495	1.36208	0.360678	2.05205	0.068444	0.05	0	0	0	0	0	0	3.33333e-06	0	0	0	0	0	0	0.02345	0		0	0	0	0	0	0	0.286164	1	1	0	0	0.150604	1	1	0	0	0.0280945	0	0	0	0
18	0	1.34605	-1.51107	-0.176701	-1.11595	-0.407811	1.30374	-0.264753	1.01642	0.352785	0.05	0	0	0	0	0	0	3.33333e-06	0	0	0	0	0	0	0.03566	0		0	0	0	0	0	0	0.286164	0	0	0	0	0.150604	0	0	0	0	0.0280945	0	0	0	0
19	0	-1.11299	-1.42826	0.26658	-1.65878	0.330491	0.412195	-1.03099	-1.01396	0.307665	0.05	0	0	0	0	0	0	3.33333e-06	0	0	0	0	0	0	0.03434	0		0	0	0	0	0	0	0.286164	0	0	0	0	0.150604	0	0	0	0	0.0280945	0	0	0	0
20	0	0.219869	0.146256	-0.912978	-0.069906	-0.673701	1.29071	0.771821	0.506612	0.247661	0.05	0	0	0	0	0	0	3.33333e-06	0	0	0	0	0	0	0.0324133	0		0	0	0	0	0	0	0.286164	1	1	0	0	0.150604	0	0	0	0	0.0280945	0	0	0	0
21	0	-0.568401	1.63753	0.101827	0.329149	-0.394215	1.03552	-0.881298	0.141181	0.541671	0.05	0	0	0	0	0	0	3.33333e-06	0	0	0	0	0	0	0.0402733	0		0	0	0	0	0	0	0.286164	0	0	0	0	0.150604	0	0	0	0	0.0280945	0	0	0	0
22	0	0.453695	0.159864	2.09827	0.548542	-0.441099	-0.742459	0.686372	-1.36663	0.081214	0.05	0	0	0	0	0	0	3.33333e-06	0	0	0	0	0	0	0.02445	0		0	0	0	0	0	0	0.286164	1	1	0	0	0.150604	1	1	0	0	0.0280945	0	0	0	0
23	0	-0.37956	-1.36457	-2.02214	1.06946	-1.84433	0.0980593	-0.0067096	0.57639	0.673049	0.05	0	0	0	0	0	0	3.33333e-06	0	0	0	0	0	0	0.0430933	0		0	0	0	0	0	0	0.286164	0	0	0	0	0.150604	0	0	0	0	0.0280945	0	0	0	0
24	0	0.657313	0.993245	-1.01639	0.549098	-0.336677	1.33621	0.0276735	-0.894746	0.70091	0.05	0	0	0	0	0	0	3.33333e-06	0	0	0	0	0	0	0.0437333	0		0	0	0	0	0	0	0.286164	0	0	0	0	0.150604	0	0	0	0	0.0280945	0	0	0	0
25	0	0.406	1.25941	-0.354146	-0.417225	-1.20228	-0.196459	-0.443562	-1.96876	0.0808328	0.05	0	0	0	0	0	0	3.33333e-06	0	0	0	0	0	0	0.0244033	0		0	0	0	0	0	0	0.286164	1	1	0	0	0.150604	1	1	0	0	0.0280945	0	0	0	0
26	0	-0.739346	-0.318493	1.00432	1.71627	-1.8657	-1.61244	0.651708	-1.31522	0.123106	0.05	0	0	0	0	0	0	3.33333e-06	0	0	0	0	0	0	0.0271933	0		0	0	0	0	0	0	0.286164	1	1	0	0	0.150604	1	1	0	0	0.0280945	0	0	0	0
27	0	-0.423587	0.572244	-0.038071	-1.34232	-0.757172	-1.20437	-0.846796	-0.235642	0.351127	0.05	0	0	0	0	0	0	3.33333e-06	0	0	0	0	0	0	0.03563	0		0	0	0	0	0	0	0.286164	0	0	0	0	0.150604	0	0	0	0	0.0280945	0	0	0	0
28	0	-0.258192	1.27458	0.257471	0.744102	-1.03046	0.599234	1.09785	-0.542113	0.45462	0.05	0	0	0	0	0	0	3.33333e-06	0	0	0	0	0	0	0.0382467	0		0	0	0	0	0	0	0.286164	0	0	0	0	0.150604	0	0	0	0	0.0280945	0	0	0	0
29	0	-0.0506151	-0.57791	-0.817757	1.11307	3.12182	-1.20823	-0.145484	-1.02601	0.814058	0.05	0	0	0	0	0	0	3.33333e-06	0	0	0	0	0	0	0.0460133	0		0	0	0	0	0	0	0.286164	0	0	0	0	0.150604	0	0	0	0	0.0280945	0	0	0	0
30	0	1.05289	-1.10084	1.6765	0.979095	-1.68253	1.67022	0.466104	1.85957	0.944539	0.05	0	0	0	0	0	0	3.33333e-06	0	0	0	0	0	0	0.0488733	0		0	0	0	0	0	0	0.286164	0	0	0	0	0.150604	0	0	0	0	0.0280945	0	0	0	0
31	0	-0.438329	0.752516	1.10159	-2.19338	1.00041	-0.0147189	-1.57833	1.76198	0.655157	0.05	0	0	0	0	0	0	3.33333e-06	0	0	0	0	0	0	0.04273	0		0	0	0	0	0	0	0.286164	0	0	0	0	0.150604	0	0	0	0	0.0280945	0	0	0	0
32	0	0.476646	0.0227641	-0.223041	0.48616	-0.89211	0.463112	-0.253534	-0.188593	0.259149	0.05	0	0	0	0	0	0	3.33333e-06	0	0	0	0	0	0	0.0327967	0		0	0	0	0	0	0	0.286164	1	1	0	0	0.150604	0	0	0	0	0.0280945	0	0	0	0
33	0	0.92715	0.265349	-0.47325	-1.27052	-0.275167	0.124082	1.77947	-1.02503	0.716745	0.05	0	0	0	0	0	0	3.33333e-06	0	0	0	0	0	0	0.0440133	0		0	0	0	0	0	0	0.286164	0	0	0	0	0.150604	0	0	0	0	0.0280945	0	0	0	0
34	0	-0.679356	0.263962	0.670616	-1.84167	-0.21843	-0.159302	-0.69688	0.4257	0.711383	0.05	0	0	0	0	0	0	3.33333e-06	0	0	0	0	0	0	0.0439033	0		0	0	0	0	0	0	0.286164	0	0	0	0	0.150604	0	0	0	0	0.0280945	0	0	0	0
35	0	1.01791	0.113162	1.02108	-0.117368	0.649548	2.07567	-1.3531	0.566478	0.975927	0.05	0	0	0	0	0	0	3.33333e-06	0	0	0	0	0	0	0.04952	0		0	0	0	0	0	0	0.286164	0	0	0	0	0.150604	0	0	0	0	0.0280945	0	0	0	0
36	0	-0.0381213	0.655069	-1.19812	-1.43689	-1.01025	-0.320741	-1.101	0.342793	0.977197	0.05	0	0	0	0	0	0	3.33333e-06	0	0	0	0	0	0	0.04955	0		0	0	0	0	0	0	0.286164	0	0	0	0	0.150604	0	0	0	0	0.0280945	0	0	0	0
37	0	-1.38837	-0.373026	-0.601446	1.02525	0.843149	0.287811	-0.769033	0.314513	0.437614	0.05	0	0	0	0	0	0	3.33333e-06	0	0	0	0	0	0	0.0378133	0		0	0	0	0	0	0	0.286164	0	0	0	0	0.150604	0	0	0	0	0.0280945	0	0	0	0
38	0	0.610484	0.642918	0.987293	-1.84015	-0.184217	-0.912507	1.69505	0.76529	0.789964	0.05	0	0	0	0	0	0	3.33333e-06	0	0	0	0	0	0	0.0455	0		0	0	0	0	0	0	0.286164	0	0	0	0	0.150604	0	0	0	0	0.0280945	0	0	0	0
39	0	-0.88979	-0.776082	-0.162207	-0.494503	-0.664721	-0.47314	1.29851	0.647395	0.163941	0.05	0	0	0	0	0	0	3.33333e-06	0	0	0	0	0	0	0.0292867	0		0	0	0	0	0	0	0.286164	1	1	0	0	0.150604	0	0	0	0	0.0280945	0	0	0	0
40	0	-1.70382	0.372016	1.66163	0.594349	-0.936573	-0.763448	0.69491	0.264177	0.624477	0.05	0	0	0	0	0	0	3.33333e-06	0	0	0	0	0	0	0.0420067	0		0	0	0	0	0	0	0.286164	0	0	0	0	0.150604	0	0	0	0	0.0280945	0	0	0	0
41	0	1.26758	-0.493557	-0.130499	-0.932238	1.08345	-0.909972	1.01518	1.5859	0.33259	0.05	0	0	0	0	0	0	3.33333e-06	0	0	0	0	0	0	0.0350167	0		0	0	0	0	0	0	0.286164	0	0	0	0	0.150604	0	0	0	0	0.0280945	0	0	0	0
42	0	0.154745	1.06203	-0.217895	-0.392098	-0.368703	1.52144	1.24933	0.904727	0.249079	0.05	0	0	0	0	0	0	3.33333e-06	0	0	0	0	0	0	0.0324567	0		0	0	0	0	0	0	0.286164	1	1	0	0	0.150604	0	0	0	0	0.0280945	0	0	0	0
43	0	-2.37429	0.507436	1.57736	-0.0327714	-0.239362	0.663358	0.537609	1.44728	0.478268	0.05	0	0	0	0	0	0	3.33333e-06	0	0	0	0	0	0	0.0388033	0		0	0	0	0	0	0	0.286164	0	0	0	0	0.150604	0	0	0	0	0.0280945	0	0	0	0
44	0	1.34715	1.7336	1.39279	0.113767	-0.124902	1.22948	-0.78999	-2.0314	0.0855625	0.05	0	0	0	0	0	0	3.33333e-06	0	0	0	0	0	0	0.0247067	0		0	0	0	0	0	0	0.286164	1	1	0	0	0.150604	1	1	0	0	0.0280945	0	0	0	0
45	0	0.807146	-0.360003	-0.697005	0.302605	-0.751473	1.0935	-1.76194	0.275747	0.686219	0.05	0	0	0	0	0	0	3.33333e-06	0	0	0	0	0	0	0.0433967	0		0	0	0	0	0	0	0.286164	0	0	0	0	0.150604	0	0	0	0	0.0280945	0	0	0	0
46	0	-2.05551	0.727972	-1.06483	0.341643	-1.03756	-0.897365	1.06097	0.965589	0.556706	0.05	0	0	0	0	0	0	3.33333e-06	0	0	0	0	0	0	0.04065	0		0	0	0	0	0	0	0.286164	0	0	0	0	0.150604	0	0	0	0	0.0280945	0	0	0	0
47	0	0.397745	0.680234	-0.41821	0.594255	-0.780506	0.709032	1.22577	-2.20417	0.505795	0.05	0	0	0	0	0	0	3.33333e-06	0	0	0	0	0	0	0.0394667	0		0	0	0	0	0	0	0.286164	0	0	0	0	0.150604	0	0	0	0	0.0280945	0	0	0	0
48	0	-1.57277	0.944519	-0.217757	-1.19415	2.08694	-0.956005	-0.641286	-1.75936	0.854638	0.05	0	0	0	0	0	0	3.33333e-06	0	0	0	0	0	0	0.0469667	0		0	0	0	0	0	0	0.286164	0	0	0	0	0.150604	0	0	0	0	0.0280945	0	0	0	0
49	0	-0.601333	0.563848	-1.46854	-1.08748	0.484873	-0.0926837	0.428174	0.187225	0.098414	0.05	0	0	0	0	0	0	3.33333e-06	0	0	0	0	0	0	0.0256233	0		0	0	0	0	0	0	0.286164	1	1	0	0	0.150604	1	1	0	0	0.0280945	0	0	0	0
50	0	0.120954	-1.13793	-1.07211	-1.6137	2.29066	1.38076	0.199936	1.0018	0.00936623	0.05	1	1	0	0	0	0	3.33333e-06	0	0	0	0	0	0	0.0140267	1	0.0140267	1	1	0	0	0	0	0.286164	1	1	0	0	0.150604	1	1	0	0	0.0280945	1	1	0	0
51	0	0.128762	-0.206887	-1.62405	-1.50701	-0.813101	-0.866657	0.470253	0.683322	0.311628	0.05	0	0	0	0	0	0	3.33333e-06	0	0	0	0	0	0	0.03448	0		0	0	0	0	0	0	0.286164	0	0	0	0	0.150604	0	0	0	0	0.0280945	0	0	0	0
52	0	0.848324	-1.45948	-0.270467	0.0227875	-1.24677	0.254489	0.170005	0.760242	0.767252	0.05	0	0	0	0	0	0	3.33333e-06	0	0	0	0	0	0	0.0450467	0		0	0	0	0	0	0	0.286164	0	0	0	0	0.150604	0	0	0	0	0.0280945	0	0	0	0
53	0	0.0123285	0.309855	0.430837	1.40557	-2.54166	-1.37343	1.34586	-0.690657	0.170223	0.05	0	0	0	0	0	0	3.33333e-06	0	0	0	0	0	0	0.0295733	0		0	0	0	0	0	0	0.286164	1	1	0	0	0.150604	0	0	0	0	0.0280945	0	0	0	0
54	0	-1.39191	0.116863	-0.0185868	-0.410037	-1.13681	-0.418025	-0.114901	-0.418914	0.819655	0.05	0	0	0	0	0	0	3.33333e-06	0	0	0	0	0	0	0.04615	0		0	0	0	0	0	0	0.286164	0	0	0	0	0.150604	0	0	0	0	0.0280945	0	0	0	0
55	0	1.24899	0.312671	1.37837	1.10414	1.33958	-1.65411	-1.03788	1.77165	0.345143	0.05	0	0	0	0	0	0	3.33333e-06	0	0	0	0	0	0	0.03541	0		0	0	0	0	0	0	0.286164	0	0	0	0	0.150604	0	0	0	0	0.0280945	0	0	0	0
56	0	-0.480218	1.09801	-0.298178	0.75132	-0.981841	1.73764	-0.580078	0.0642031	0.780781	0.05	0	0	0	0	0	0	3.33333e-06	0	0	0	0	0	0	0.0453167	0		0	0	0	0	0	0	0.286164	0	0	0	0	0.150604	0	0	0	0	0.0280945	0	0	0	0
57	0	0.501657	-1.15851	-1.44609	-0.37726	0.724543	0.765674	-0.757809	1.11207	0.123066	0.05	0	0	0	0	0	0	3.33333e-06	0	0	0	0	0	0	0.02719	0		0	0	0	0	0	0	0.286164	1	1	0	0	0.150604	1	1	0	0	0.0280945	0	0	0	0
58	0	0.461616	1.86742	-0.832436	-1.21539	1.76849	-1.58498	-2.47469	0.773255	0.723375	0.05	0	0	0	0	0	0	3.33333e-06	0	0	0	0	0	0	0.0441233	0		0	0	0	0	0	0	0.286164	0	0	0	0	0.150604	0	0	0	0	0.0280945	0	0	0	0
59	0	-1.0625	1.18585	0.921431	-1.2894	0.0334801	0.481448	-0.187241	0.740918	0.646763	0.05	0	0	0	0	0	0	3.33333e-06	0	0	0	0	0	0	0.0425133	0		0	0	0	0	0	0	0.286164	0	0	0	0	0.150604	0	0	0	0	0.0280945	0	0	0	0
60	0	0.96329	0.0575389	-1.1169	0.863269	2.51768	0.86356	0.29485	1.05337	0.192552	0.05	0	0	0	0	0	0	3.33333e-06	0	0	0	0	0	0	0.0305333	0		0	0	0	0	0	0	0.286164	1	1	0	0	0.150604	0	0	0	0	0.0280945	0	0	0	0
61	0	-1.92662	0.409068	0.941141	-0.366119	-1.43733	-1.29158	0.543829	0.439712	0.815569	0.05	0	0	0	0	0	0	3.33333e-06	0	0	0	0	0	0	0.0460633	0		0	0	0	0	0	0	0.286164	0	0	0	0	0.150604	0	0	0	0	0.0280945	0	0	0	0
62	0	0.00608383	-0.603402	0.184088	0.299692	0.516105	0.622279	1.31293	0.0808571	0.0878423	0.05	0	0	0	0	0	0	3.33333e-06	0	0	0	0	0	0	0.0248633	0		0	0	0	0	0	0	0.286164	1	1	0	0	0.150604	1	1	0	0	0.0280945	0	0	0	0
63	0	-1.68708	0.539533	1.05215	3.20082	0.187935	0.464024	-0.809664	0.61727	0.553142	0.05	0	0	0	0	0	0	3.33333e-06	0	0	0	0	0	0	0.04055	0		0	0	0	0	0	0	0.286164	0	0	0	0	0.150604	0	0	0	0	0.0280945	0	0	0	0
64	0	-1.42623	0.667557	1.50905	-0.565157	-0.305675	-1.04492	0.227313	0.977337	0.918672	0.05	0	0	0	0	0	0	3.33333e-06	0	0	0	0	0	0	0.0482467	0		0	0	0	0	0	0	0.286164	0	0	0	0	0.150604	0	0	0	0	0.0280945	0	0	0	0
65	0	-0.779342	1.22821	1.30931	-1.66599	0.222642	0.247105	0.239002	0.311465	0.765133	0.05	0	0	0	0	0	0	3.33333e-06	0	0	0	0	0	0	0.04502	0		0	0	0	0	0	0	0.286164	0	0	0	0	0.150604	0	0	0	0	0.0280945	0	0	0	0
66	0	-1.66387	-0.142011	0.675923	0.787149	-0.721524	-1.44155	0.88988	1.59376	0.860016	0.05	0	0	0	0	0	0	3.33333e-06	0	0	0	0	0	0	0.04709	0		0	0	0	0	0	0	0.286164	0	0	0	0	0.150604	0	0	0	0	0.0280945	0	0	0	0
67	0	0.420818	0.925856	0.382514	-0.24296	-0.657392	-0.0072815	-1.00358	-1.10377	0.0213813	0.05	1	1	0	0	0	0	3.33333e-06	0	0	0	0	0	0	0.0174667	0		0	0	0	0	0	0	0.286164	1	1	0	0	0.150604	1	1	0	0	0.0280945	1	1	0	0
68	0	1.0258	-0.361748	2.33329	-0.0892607	1.29632	-0.522569	0.269526	-0.948594	0.406263	0.05	0	0	0	0	0	0	3.33333e-06	0	0	0	0	0	0	0.03711	0		0	0	0	0	0	0	0.286164	0	0	0	0	0.150604	0	0	0	0	0.0280945	0	0	0	0
69	0	0.0413181	1.11666	-0.777442	1.02141	-0.2188	0.158304	-0.745602	0.144584	0.337881	0.05	0	0	0	0	0	0	3.33333e-06	0	0	0	0	0	0	0.0351867	0		0	0	0	0	0	0	0.286164	0	0	0	0	0.150604	0	0	0	0	0.0280945	0	0	0	0
70	0	-0.577114	-0.131288	1.08297	1.31416	-0.707698	0.47346	0.837012	0.330923	0.750421	0.05	0	0	0	0	0	0	3.33333e-06	0	0	0	0	0	0	0.0446867	0		0	0	0	0	0	0	0.286164	0	0	0	0	0.150604	0	0	0	0	0.0280945	0	0	0	0
71	0	0.421336	-1.17749	-1.56643	0.427923	0.396365	0.320199	0.0677004	-0.0850406	0.272157	0.05	0	0	0	0	0	0	3.33333e-06	0	0	0	0	0	0	0.03324	0		0	0	0	0	0	0	0.286164	1	1	0	0	0.150604	0	0	0	0	0.0280945	0	0	0	0
72	0	0.694255	0.819828	-1.30353	1.73094	0.748182	1.72177	-1.49852	0.274115	0.857665	0.05	0	0	0	0	0	0	3.33333e-06	0	0	0	0	0	0	0.04704	0		0	0	0	0	0	0	0.286164	0	0	0	0	0.150604	0	0	0	0	0.0280945	0	0	0	0
73	0	1.08659	0.673495	-1.02455	-0.184267	-1.5568	1.16356	0.794023	0.733	0.857709	0.05	0	0	0	0	0	0	3.33333e-06	0	0	0	0	0	0	0.0470433	0		0	0	0	0	0	0	0.286164	0	0	0	0	0.150604	0	0	0	0	0.0280945	0	0	0	0
74	0	-0.511781	-0.0580888	-0.156218	-0.080104	0.140893	-1.32572	1.57569	2.82894	0.308111	0.05	0	0	0	0	0	0	3.33333e-06	0	0	0	0	0	0	0.0343533	0		0	0	0	0	0	0	0.286164	0	0	0	0	0.150604	0	0	0	0	0.0280945	0	0	0	0
75	0	-0.289006	-0.155032	0.408115	-1.58656	0.956564	-0.468849	-1.23495	-0.509992	0.888278	0.05	0	0	0	0	0	0	3.33333e-06	0	0	0	0	0	0	0.0476333	0		0	0	0	0	0	0	0.286164	0	0	0	0	0.150604	0	0	0	0	0.0280945	0	0	0	0
76	0	-0.874945	1.52731	-0.162492	0.233951	0.969193	0.246432	0.147615	-1.41107	0.795143	0.05	0	0	0	0	0	0	3.33333e-06	0	0	0	0	0	0	0.0456167	0		0	0	0	0	0	0	0.286164	0	0	0	0	0.150604	0	0	0	0	0.0280945	0	0	0	0
77	0	0.490544	-0.6645	-0.924585	-0.841034	-0.0755742	-0.787184	0.543272	0.188874	0.337114	0.05	0	0	0	0	0	0	3.33333e-06	0	0	0	0	0	0	0.03516	0		0	0	0	0	0	0	0.286164	0	0	0	0	0.150604	0	0	0	0	0.0280945	0	0	0	0
78	0	0.491093	0.80865	0.656988	-1.11917	-0.987469	1.16499	-1.27555	-2.66606	0.252878	0.05	0	0	0	0	0	0	3.33333e-06	0	0	0	0	0	0	0.0326067	0		0	0	0	0	0	0	0.286164	1	1	0	0	0.150604	0	0	0	0	0.0280945	0	0	0	0
79	0	0.435218	0.334774	0.292479	-0.370818	-2.0256	0.903906	-0.0958848	0.0562761	0.499959	0.05	0	0	0	0	0	0	3.33333e-06	0	0	0	0	0	0	0.03931	0		0	0	0	0	0	0	0.286164	0	0	0	0	0.150604	0	0	0	0	0.0280945	0	0	0	0
80	0	-0.967889	0.166196	0.47872	0.40841	-0.129194	-0.125875	1.40835	-0.234411	0.701385	0.05	0	0	0	0	0	0	3.33333e-06	0	0	0	0	0	0	0.0437433	0		0	0	0	0	0	0	0.286164	0	0	0	0	0.150604	0	0	0	0	0.0280945	0	0	0	0
81	0	1.08228	0.620688	-0.0937295	-1.05386	-0.746146	0.260815	1.25525	0.134558	0.892663	0.05	0	0	0	0	0	0	3.33333e-06	0	0	0	0	0	0	0.0477267	0		0	0	0	0	0	0	0.286164	0	0	0	0	0.150604	0	0	0	0	0.0280945	0	0	0	0
82	0	-0.000702464	-0.0889451	1.11219	-0.621345	1.74623	0.365143	-1.57259	0.530674	0.836849	0.05	0	0	0	0	0	0	3.33333e-06	0	0	0	0	0	0	0.0465633	0		0	0	0	0	0	0	0.286164	0	0	0	0	0.150604	0	0	0	0	0.0280945	0	0	0	0
83	0	-0.56585	-1.74701	-0.0339555	-0.231063	-1.66457	0.373329	-0.857167	-0.835522	0.864232	0.05	0	0	0	0	0	0	3.33333e-06	0	0	0	0	0	0	0.0471633	0		0	0	0	0	0	0	0.286164	0	0	0	0	0.150604	0	0	0	0	0.0280945	0	0	0	0
84	0	1.4951	-0.178446	0.985833	-0.418552	0.380595	1.63109	-1.17463	-2.63401	0.40797	0.05	0	0	0	0	0	0	3.33333e-06	0	0	0	0	0	0	0.0371433	0		0	0	0	0	0	0	0.286164	0	0	0	0	0.150604	0	0	0	0	0.0280945	0	0	0	0
85	0	-0.346902	-0.291262	0.961164	-1.29952	-2.21263	0.238244	1.20735	-1.40754	0.751448	0.05	0	0	0	0	0	0	3.33333e-06	0	0	0	0	0	0	0.0447067	0		0	0	0	0	0	0	0.286164	0	0	0	0	0.150604	0	0	0	0	0.0280945	0	0	0	0
86	0	-1.75646	1.0376	-0.753715	-0.518719	-1.16411	-0.449438	-1.27212	0.589854	0.919192	0.05	0	0	0	0	0	0	3.33333e-06	0	0	0	0	0	0	0.0482633	0		0	0	0	0	0	0	0.286164	0	0	0	0	0.150604	0	0	0	0	0.0280945	0	0	0	0
87	0	0.314127	-0.51841	-2.06643	0.385179	-0.236166	1.14143	-0.114981	0.136627	0.321053	0.05	0	0	0	0	0	0	3.33333e-06	0	0	0	0	0	0	0.0347467	0		0	0	0	0	0	0	0.286164	0	0	0	0	0.150604	0	0	0	0	0.0280945	0	0	0	0
88	0	1.11706	0.879719	-1.26024	-0.959629	0.835412	-1.4512	-0.310145	-0.28943	0.758552	0.05	0	0	0	0	0	0	3.33333e-06	0	0	0	0	0	0	0.0448767	0		0	0	0	0	0	0	0.286164	0	0	0	0	0.150604	0	0	0	0	0.0280945	0	0	0	0
89	0	-0.575973	1.35078	1.26353	1.09486	1.10287	0.0411555	-1.43717	-0.0686781	0.253805	0.05	0	0	0	0	0	0	3.33333e-06	0	0	0	0	0	0	0.0326367	0		0	0	0	0	0	0	0.286164	1	1	0	0	0.150604	0	0	0	0	0.0280945	0	0	0	0
90	0	0.967139	-0.466902	-1.71178	-1.18977	0.844598	-0.0951076	-0.404309	0.507939	0.255134	0.05	0	0	0	0	0	0	3.33333e-06	0	0	0	0	0	0	0.0326667	0		0	0	0	0	0	0	0.286164	1	1	0	0	0.150604	0	0	0	0	0.0280945	0	0	0	0
91	0	0.900243	-1.51855	0.852529	0.441101	-1.52774	1.32048	0.29037	-0.778259	0.699236	0.05	0	0	0	0	0	0	3.33333e-06	0	0	0	0	0	0	0.0436967	0		0	0	0	0	0	0	0.286164	0	0	0	0	0.150604	0	0	0	0	0.0280945	0	0	0	0
92	0	0.895671	-0.0363036	1.54426	0.724259	0.464014	1.13391	-0.0911267	-0.845447	0.289522	0.05	0	0	0	0	0	0	3.33333e-06	0	0	0	0	0	0	0.0337667	0		0	0	0	0	0	0	0.286164	0	0	0	0	0.150604	0	0	0	0	0.0280945	0	0	0	0
93	0	0.0753763	0.823653	-0.235697	-0.374674	-0.984136	-1.22448	0.201847	-1.53703	0.0848126	0.05	0	0	0	0	0	0	3.33333e-06	0	0	0	0	0	0	0.0246567	0		0	0	0	0	0	0	0.286164	1	1	0	0	0.150604	1	1	0	0	0.0280945	0	0	0	0
94	0	0.227186	-0.800267	-1.9395	1.1641	0.874092	0.813635	-1.40672	1.66513	0.414224	0.05	0	0	0	0	0	0	3.33333e-06	0	0	0	0	0	0	0.0372633	0		0	0	0	0	0	0	0.286164	0	0	0	0	0.150604	0	0	0	0	0.0280945	0	0	0	0
95	0	-0.475542	-0.332549	-1.5168	0.228553	0.282533	0.939213	0.498337	2.02893	0.0335691	0.05	1	1	0	0	0	0	3.33333e-06	0	0	0	0	0	0	0.0196933	0		0	0	0	0	0	0	0.286164	1	1	0	0	0.150604	1	1	0	0	0.0280945	0	0	0	0
96	0	-0.804579	-0.226096	0.140885	0.71079	-0.783228	0.154488	-1.74441	-0.0974983	0.321792	0.05	0	0	0	0	0	0	3.33333e-06	0	0	0	0	0	0	0.0347567	0		0	0	0	0	0	0	0.286164	0	0	0	0	0.150604	0	0	0	0	0.0280945	0	0	0	0
97	0	-0.300733	0.457951	-0.153061	0.278487	-0.662804	0.184144	0.300282	-0.873442	0.371289	0.05	0	0	0	0	0	0	3.33333e-06	0	0	0	0	0	0	0.0361667	0		0	0	0	0	0	0	0.286164	0	0	0	0	0.150604	0	0	0	0	0.0280945	0	0	0	0
98	0	-0.473202	-1.38166	1.90305	-0.690419	0.323585	-0.220362	-0.422829	-0.101918	0.942349	0.05	0	0	0	0	0	0	3.33333e-06	0	0	0	0	0	0	0.0488233	0		0	0	0	0	0	0	0.286164	0	0	0	0	0.150604	0	0	0	0	0.0280945	0	0	0	0
99	0	0.222719	-0.407523	0.711079	2.08745	0.621588	0.582848	-0.164363	2.14134	0.849746	0.05	0	0	0	0	0	0	3.33333e-06	0	0	0	0	0	0	0.0468467	0		0	0	0	0	0	0	0.286164	0	0	0	0	0.150604	0	0	0	0	0.0280945	0	0	0	0
100	0	0.356566	2.30003	-1.55559	0.454635	1.27471	0.241819	-0.154516	0.199116	0.998758	0.05	0	0	0	0	0	0	3.33333e-06	0	0	0	0	0	0	0.0499767	0		0	0	0	0	0	0	0.286164	0	0	0	0	0.150604	0	0	0	0	0.0280945	0	0	0	0
101	0	-0.399657	0.355175	-0.220701	0.161456	-0.404576	-3.24083	1.95442	0.947067	0.89297	0.05	0	0	0	0	0	0	3.33333e-06	0	0	0	0	0	0	0.0477333	0		0	0	0	0	0	0	0.286164	0	0	0	0	0.150604	0	0	0	0	0.0280945	0	0	0	0
102	0	1.19575	1.00712	0.469311	-0.863419	0.796174	0.0501339	-2.01188	0.990429	0.571584	0.05	0	0	0	0	0	0	3.33333e-06	0	0	0	0	0	0	0.0409333	0		0	0	0	0	0	0	0.286164	0	0	0	0	0.150604	0	0	0	0	0.0280945	0	0	0	0
103	0	-1.51764	0.583162	-0.645083	0.323866	0.516118	0.444902	-0.946845	-0.0373309	0.618345	0.05	0	0	0	0	0	0	3.33333e-06	0	0	0	0	0	0	0.0418933	0		0	0	0	0	0	0	0.286164	0	0	0	0	0.150604	0	0	0	0	0.0280945	0	0	0	0
104	0	0.640373	-0.932123	0.289121	0.144381	-0.392334	0.00675702	0.0964519	-2.54789	0.333609	0.05	0	0	0	0	0	0	3.33333e-06	0	0	0	0	0	0	0.0350533	0		0	0	0	0	0	0	0.286164	0	0	0	0	0.150604	0	0	0	0	0.0280945	0	0	0	0
105	0	0.381044	1.64556	-0.0750928	-0.756179	0.389616	0.720542	1.74444	1.24378	0.262531	0.05	0	0	0	0	0	0	3.33333e-06	0	0	0	0	0	0	0.03292	0		0	0	0	0	0	0	0.286164	1	1	0	0	0.150604	0	0	0	0	0.0280945	0	0	0	0
106	0	0.766036	-1.57347	-1.55863	0.847408	0.457146	0.0356721	-0.117753	0.385282	0.446096	0.05	0	0	0	0	0	0	3.33333e-06	0	0	0	0	0	0	0.03804	0		0	0	0	0	0	0	0.286164	0	0	0	0	0.150604	0	0	0	0	0.0280945	0	0	0	0
107	0	0.878513	1.82656	0.410834	0.791436	0.403192	0.504783	0.925716	0.479936	0.263664	0.05	0	0	0	0	0	0	3.33333e-06	0	0	0	0	0	0	0.0329667	0		0	0	0	0	0	0	0.286164	1	1	0	0	0.150604	0	0	0	0	0.0280945	0	0	0	0
108	0	1.13028	-0.468652	-1.4489	0.609723	-1.91533	-1.28478	-1.78246	2.11321	0.567557	0.05	0	0	0	0	0	0	3.33333e-06	0	0	0	0	0	0	0.0408767	0		0	0	0	0	0	0	0.286164	0	0	0	0	0.150604	0	0	0	0	0.0280945	0	0	0	0
109	0	0.599286	-0.241093	2.62081	0.123545	-0.901157	-0.827559	0.174798	-1.25604	0.0820633	0.05	0	0	0	0	0	0	3.33333e-06	0	0	0	0	0	0	0.0245033	0		0	0	0	0	0	0	0.286164	1	1	0	0	0.150604	1	1	0	0	0.0280945	0	0	0	0
110	0	0.617089	0.24286	-0.321877	-0.0705741	0.848085	-0.363249	-1.01317	0.0159733	0.596519	0.05	0	0	0	0	0	0	3.33333e-06	0	0	0	0	0	0	0.04145	0		0	0	0	0	0	0	0.286164	0	0	0	0	0.150604	0	0	0	0	0.0280945	0	0	0	0
111	0	0.458046	0.925184	-0.707749	0.687191	0.737558	-1.03049	1.6629	-0.789451	0.799146	0.05	0	0	0	0	0	0	3.33333e-06	0	0	0	0	0	0	0.0457033	0		0	0	0	0	0	0	0.286164	0	0	0	0	0.150604	0	0	0	0	0.0280945	0	0	0	0
112	0	0.75421	-0.304551	-0.082937	-0.267001	-0.495427	0.468278	0.543825	-0.540803	0.938713	0.05	0	0	0	0	0	0	3.33333e-06	0	0	0	0	0	0	0.04872	0		0	0	0	0	0	0	0.286164	0	0	0	0	0.150604	0	0	0	0	0.0280945	0	0	0	0
113	0	-1.01664	0.241527	0.705404	0.589475	0.0569705	0.0891907	-0.056224	-0.240919	0.690864	0.05	0	0	0	0	0	0	3.33333e-06	0	0	0	0	0	0	0.0434933	0		0	0	0	0	0	0	0.286164	0	0	0	0	0.150604	0	0	0	0	0.0280945	0	0	0	0
114	0	-1.02648	-0.635333	0.866115	0.748004	-1.04617	-0.314626	0.0567847	0.190997	0.648028	0.05	0	0	0	0	0	0	3.33333e-06	0	0	0	0	0	0	0.0425533	0		0	0	0	0	0	0	0.286164	0	0	0	0	0.150604	0	0	0	0	0.0280945	0	0	0	0
115	0	-0.910896	1.3466	-0.576466	1.15533	-0.0231328	-0.279369	-0.0187184	0.88254	0.864153	0.05	0	0	0	0	0	0	3.33333e-06	0	0	0	0	0	0	0.04716	0		0	0	0	0	0	0	0.286164	0	0	0	0	0.150604	0	0	0	0	0.0280945	0	0	0	0
116	0	-0.190833	0.603266	-0.301905	0.140749	-0.217863	0.969867	0.511359	0.91373	0.207641	0.05	0	0	0	0	0	0	3.33333e-06	0	0	0	0	0	0	0.0310733	0		0	0	0	0	0	0	0.286164	1	1	0	0	0.150604	0	0	0	0	0.0280945	0	0	0	0
117	0	0.687715	-0.91712	0.165288	1.38371	0.182939	-1.25606	0.349423	-0.740061	0.302374	0.05	0	0	0	0	0	0	3.33333e-06	0	0	0	0	0	0	0.0341933	0		0	0	0	0	0	0	0.286164	0	0	0	0	0.150604	0	0	0	0	0.0280945	0	0	0	0
118	0	-0.0805325	0.409638	0.0282393	1.70096	0.35244	0.315027	1.11243	1.41051	0.58667	0.05	0	0	0	0	0	0	3.33333e-06	0	0	0	0	0	0	0.0412733	0		0	0	0	0	0	0	0.286164	0	0	0	0	0.150604	0	0	0	0	0.0280945	0	0	0	0
119	0	-1.83132	-0.508414	1.15314	-0.405665	-0.566345	-0.531439	-0.115321	0.0675077	0.865187	0.05	0	0	0	0	0	0	3.33333e-06	0	0	0	0	0	0	0.0471833	0		0	0	0	0	0	0	0.286164	0	0	0	0	0.150604	0	0	0	0	0.0280945	0	0	0	0
120	0	-0.126105	-0.822397	0.68438	0.477714	0.963157	0.0597667	1.33343	-0.950913	0.64372	0.05	0	0	0	0	0	0	3.33333e-06	0	0	0	0	0	0	0.0424233	0		0	0	0	0	0	0	0.286164	0	0	0	0	0.150604	0	0	0	0	0.0280945	0	0	0	0
121	0	-0.135126	1.99703	0.415677	0.523569	1.96524	1.2645	-0.319655	-0.668412	0.863075	0.05	0	0	0	0	0	0	3.33333e-06	0	0	0	0	0	0	0.0471267	0		0	0	0	0	0	0	0.286164	0	0	0	0	0.150604	0	0	0	0	0.0280945	0	0	0	0
122	0	1.38033	0.659353	-0.685355	0.836454	-0.263921	-0.911677	-1.15601	0.0954598	0.0795238	0.05	0	0	0	0	0	0	3.33333e-06	0	0	0	0	0	0	0.0243	0		0	0	0	0	0	0	0.286164	1	1	0	0	0.150604	1	1	0	0	0.0280945	0	0	0	0
123	0	-0.359667	-0.0364255	1.58439	1.71105	-0.515168	0.914538	-1.39636	-0.554913	0.173274	0.05	0	0	0	0	0	0	3.33333e-06	0	0	0	0	0	0	0.0296933	0		0	0	0	0	0	0	0.286164	1	1	0	0	0.150604	0	0	0	0	0.0280945	0	0	0	0
124	0	1.44839	0.286112	-0.59736	-0.0430164	0.858469	0.989806	0.428263	-1.91779	0.82703	0.05	0	0	0	0	0	0	3.33333e-06	0	0	0	0	0	0	0.0463333	0		0	0	0	0	0	0	0.286164	0	0	0	0	0.150604	0	0	0	0	0.0280945	0	0	0	0
125	0	0.107809	-0.627364	0.0477847	-0.597537	-1.16988	-0.180445	-1.57619	2.74648	0.830741	0.05	0	0	0	0	0	0	3.33333e-06	0	0	0	0	0	0	0.0464067	0		0	0	0	0	0	0	0.286164	0	0	0	0	0.150604	0	0	0	0	0.0280945	0	0	0	0
126	0	-0.54371	-1.41855	-0.0222374	-1.02276	1.56032	0.674442	-1.58473	-0.366857	0.310109	0.05	0	0	0	0	0	0	3.33333e-06	0	0	0	0	0	0	0.03445	0		0	0	0	0	0	0	0.286164	0	0	0	0	0.150604	0	0	0	0	0.0280945	0	0	0	0
127	0	0.351056	1.17458	-0.685612	2.39047	-2.12364	1.56148	0.792323	-1.27288	0.36087	0.05	0	0	0	0	0	0	3.33333e-06	0	0	0	0	0	0	0.0358733	0		0	0	0	0	0	0	0.286164	0	0	0	0	0.150604	0	0	0	0	0.0280945	0	0	0	0
128	0	-0.405109	0.29702	-0.468495	-1.12862	-0.919967	-0.201922	0.752173	-0.690877	0.744159	0.05	0	0	0	0	0	0	3.33333e-06	0	0	0	0	0	0	0.0445767	0		0	0	0	0	0	0	0.286164	0	0	0	0	0.150604	0	0	0	0	0.0280945	0	0	0	0
129	0	0.15547	0.543142	-0.227728	1.32211	-0.380717	0.19537	-0.211773	-0.76142	0.104437	0.05	0	0	0	0	0	0	3.33333e-06	0	0	0	0	0	0	0.02605	0		0	0	0	0	0	0	0.286164	1	1	0	0	0.150604	1	1	0	0	0.0280945	0	0	0	0
130	0	0.893026	0.821273	0.325426	0.865416	0.476259	0.0477213	0.29529	0.148182	0.0252428	0.05	1	1	0	0	0	0	3.33333e-06	0	0	0	0	0	0	0.0182633	0		0	0	0	0	0	0	0.286164	1	1	0	0	0.150604	1	1	0	0	0.0280945	1	1	0	0
131	0	1.44634	0.30637	-0.853579	0.740781	-0.672248	0.771162	0.689937	-1.65237	0.439397	0.05	0	0	0	0	0	0	3.33333e-06	0	0	0	0	0	0	0.0378767	0		0	0	0	0	0	0	0.286164	0	0	0	0	0.150604	0	0	0	0	0.0280945	0	0	0	0
132	0	-1.0083	-0.560886	-0.56617	-0.848949	0.605867	-0.323726	-0.65652	0.22714	0.0572225	0.05	0	0	0	0	0	0	3.33333e-06	0	0	0	0	0	0	0.02247	0		0	0	0	0	0	0	0.286164	1	1	0	0	0.150604	1	1	0	0	0.0280945	0	0	0	0
133	0	-0.147372	0.941767	-0.57284	-0.276412	1.81209	-0.16101	-0.922611	-0.121464	0.813324	0.05	0	0	0	0	0	0	3.33333e-06	0	0	0	0	0	0	0.0459967	0		0	0	0	0	0	0	0.286164	0	0	0	0	0.150604	0	0	0	0	0.0280945	0	0	0	0
134	0	-0.780514	1.46234	0.545031	0.965215	0.144754	0.583512	0.576677	-0.169661	0.625905	0.05	0	0	0	0	0	0	3.33333e-06	0	0	0	0	0	0	0.04206	0		0	0	0	0	0	0	0.286164	0	0	0	0	0.150604	0	0	0	0	0.0280945	0	0	0	0
135	0	0.900105	0.683051	1.25159	0.122543	-0.228047	-0.678479	-1.42838	0.037244	0.0164826	0.05	1	1	0	0	0	0	3.33333e-06	0	0	0	0	0	0	0.01626	0		0	0	0	0	0	0	0.286164	1	1	0	0	0.150604	1	1	0	0	0.0280945	1	1	0	0
136	0	1.42544	-0.495495	0.391256	0.0801101	-0.0894543	0.443699	-2.64133	-1.8616	0.146092	0.05	0	0	0	0	0	0	3.33333e-06	0	0	0	0	0	0	0.0283933	0		0	0	0	0	0	0	0.286164	1	1	0	0	0.150604	1	1	0	0	0.0280945	0	0	0	0
137	0	0.305978	-2.1641	-0.20416	-0.658248	-1.29415	0.639006	-0.867391	-0.0897616	0.699005	0.05	0	0	0	0	0	0	3.33333e-06	0	0	0	0	0	0	0.0436933	0		0	0	0	0	0	0	0.286164	0	0	0	0	0.150604	0	0	0	0	0.0280945	0	0	0	0
138	0	-0.38444	1.37517	0.155369	-0.339937	-2.34728	-0.24481	1.25399	-0.33667	0.490673	0.05	0	0	0	0	0	0	3.33333e-06	0	0	0	0	0	0	0.03908	0		0	0	0	0	0	0	0.286164	0	0	0	0	0.150604	0	0	0	0	0.0280945	0	0	0	0
139	0	2.11703	-0.989588	1.55957	0.431438	-0.926251	-1.40326	0.65357	0.708564	0.286946	0.05	0	0	0	0	0	0	3.33333e-06	0	0	0	0	0	0	0.0336833	0		0	0	0	0	0	0	0.286164	0	0	0	0	0.150604	0	0	0	0	0.0280945	0	0	0	0
140	0	0.422532	1.68256	0.586101	0.938915	0.661053	-0.565383	-0.116928	0.0020058	0.0521075	0.05	0	0	0	0	0	0	3.33333e-06	0	0	0	0	0	0	0.0219567	0		0	0	0	0	0	0	0.286164	1	1	0	0	0.150604	1	1	0	0	0.0280945	0	0	0	0
141	0	-2.0342	-0.0863086	0.118814	0.689751	-1.18326	0.559645	-1.54138	-0.0127991	0.78797	0.05	0	0	0	0	0	0	3.33333e-06	0	0	0	0	0	0	0.04547	0		0	0	0	0	0	0	0.286164	0	0	0	0	0.150604	0	0	0	0	0.0280945	0	0	0	0
142	0	0.711292	-0.814459	-2.47237	-0.812776	1.4487	-0.95031	1.67718	1.17057	0.106701	0.05	0	0	0	0	0	0	3.33333e-06	0	0	0	0	0	0	0.0262033	0		0	0	0	0	0	0	0.286164	1	1	0	0	0.150604	1	1	0	0	0.0280945	0	0	0	0
143	0	-0.0838344	-2.44878	0.686018	1.45505	2.68669	0.641802	0.161879	-0.112964	0.406423	0.05	0	0	0	0	0	0	3.33333e-06	0	0	0	0	0	0	0.0371133	0		0	0	0	0	0	0	0.286164	0	0	0	0	0.150604	0	0	0	0	0.0280945	0	0	0	0
144	0	0.334046	1.6064	-0.573218	0.0582935	-2.95355	0.522709	0.515055	2.43095	0.857214	0.05	0	0	0	0	0	0	3.33333e-06	0	0	0	0	0	0	0.04703	0		0	0	0	0	0	0	0.286164	0	0	0	0	0.150604	0	0	0	0	0.0280945	0	0	0	0
145	0	-0.338907	0.495837	0.342512	-0.676256	0.391419	-0.206318	-0.0591079	1.25683	0.400433	0.05	0	0	0	0	0	0	3.33333e-06	0	0	0	0	0	0	0.03696	0		0	0	0	0	0	0	0.286164	0	0	0	0	0.150604	0	0	0	0	0.0280945	0	0	0	0
146	0	-0.542124	-0.449722	2.60244	0.105054	-0.23485	-0.865441	1.25464	1.87325	0.938837	0.05	0	0	0	0	0	0	3.33333e-06	0	0	0	0	0	0	0.04873	0		0	0	0	0	0	0	0.286164	0	0	0	0	0.150604	0	0	0	0	0.0280945	0	0	0	0
147	0	0.986008	-0.646103	-0.202952	-0.0385539	0.437277	0.578684	0.0288435	1.51119	0.235553	0.05	0	0	0	0	0	0	3.33333e-06	0	0	0	0	0	0	0.0320433	0		0	0	0	0	0	0	0.286164	1	1	0	0	0.150604	0	0	0	0	0.0280945	0	0	0	0
148	0	-0.230621	-0.719427	-0.323603	0.16994	0.0908503	-0.61453	0.348123	1.16835	0.249215	0.05	0	0	0	0	0	0	3.33333e-06	0	0	0	0	0	0	0.03246	0		0	0	0	0	0	0	0.286164	1	1	0	0	0.150604	0	0	0	0	0.0280945	0	0	0	0
149	0	-1.01147	-0.034803	0.334726	0.151764	-0.134181	0.97078	-1.51177	-0.110379	0.92697	0.05	0	0	0	0	0	0	3.33333e-06	0	0	0	0	0	0	0.0484533	0		0	0	0	0	0	0	0.286164	0	0	0	0	0.150604	0	0	0	0	0.0280945	0	0	0	0
150	0	0.766563	-0.532392	0.451819	0.762519	1.40509	0.291163	2.13595	0.657816	0.188076	0.05	0	0	0	0	0	0	3.33333e-06	0	0	0	0	0	0	0.0303233	0		0	0	0	0	0	0	0.286164	1	1	0	0	0.150604	0	0	0	0	0.0280945	0	0	0	0
151	0	0.104343	-0.0997037	0.656152	1.56687	-0.861596	0.187408	-1.26406	0.69146	0.189239	0.05	0	0	0	0	0	0	3.33333e-06	0	0	0	0	0	0	0.0303667	0		0	0	0	0	0	0	0.286164	1	1	0	0	0.150604	0	0	0	0	0.0280945	0	0	0	0
152	0	-0.651038	0.255996	2.58353	-1.49131	0.236548	-0.0445892	-0.243942	1.17224	0.913432	0.05	0	0	0	0	0	0	3.33333e-06	0	0	0	0	0	0	0.0481367	0		0	0	0	0	0	0	0.286164	0	0	0	0	0.150604	0	0	0	0	0.0280945	0	0	0	0
153	0	0.52598	1.91842	1.07577	-1.28589	2.90241	1.11376	0.670107	0.44177	0.441561	0.05	0	0	0	0	0	0	3.33333e-06	0	0	0	0	0	0	0.0379233	0		0	0	0	0	0	0	0.286164	0	0	0	0	0.150604	0	0	0	0	0.0280945	0	0	0	0
154	0	0.0227628	1.74096	-0.0642006	0.843541	-1.23046	0.00166173	-0.968837	-0.106858	0.0592292	0.05	0	0	0	0	0	0	3.33333e-06	0	0	0	0	0	0	0.02268	0		0	0	0	0	0	0	0.286164	1	1	0	0	0.150604	1	1	0	0	0.0280945	0	0	0	0
155	0	-0.306518	-0.516942	-1.20307	0.706928	-2.08226	2.15151	-0.0194362	0.334235	0.670816	0.05	0	0	0	0	0	0	3.33333e-06	0	0	0	0	0	0	0.0430433	0		0	0	0	0	0	0	0.286164	0	0	0	0	0.150604	0	0	0	0	0.0280945	0	0	0	0
156	0	0.198984	0.9708	-0.343485	-0.509498	-0.59939	0.477409	0.235513	1.55605	0.564902	0.05	0	0	0	0	0	0	3.33333e-06	0	0	0	0	0	0	0.0408167	0		0	0	0	0	0	0	0.286164	0	0	0	0	0.150604	0	0	0	0	0.0280945	0	0	0	0
157	0	1.21294	-0.721883	2.12925	0.0896647	-0.0515659	-0.463809	-1.9847	-0.213371	0.127529	0.05	0	0	0	0	0	0	3.33333e-06	0	0	0	0	0	0	0.0274567	0		0	0	0	0	0	0	0.286164	1	1	0	0	0.150604	1	1	0	0	0.0280945	0	0	0	0
158	0	-0.0429355	-0.068784	-0.112501	-0.415798	-0.638802	0.432356	0.131724	-0.78086	0.866302	0.05	0	0	0	0	0	0	3.33333e-06	0	0	0	0	0	0	0.0472067	0		0	0	0	0	0	0	0.286164	0	0	0	0	0.150604	0	0	0	0	0.0280945	0	0	0	0
159	0	0.555458	0.887388	-1.24299	-0.904073	-0.404685	-0.643103	0.0220847	-1.06264	0.568561	0.05	0	0	0	0	0	0	3.33333e-06	0	0	0	0	0	0	0.0408867	0		0	0	0	0	0	0	0.286164	0	0	0	0	0.150604	0	0	0	0	0.0280945	0	0	0	0
160	0	0.944568	-0.49535	0.606248	0.977045	-0.994913	-1.24737	0.340649	-1.00216	0.0481758	0.05	1	1	0	0	0	0	3.33333e-06	0	0	0	0	0	0	0.0215167	0		0	0	0	0	0	0	0.286164	1	1	0	0	0.150604	1	1	0	0	0.0280945	0	0	0	0
161	0	0.493019	-0.485945	0.575481	-0.614678	-1.14818	-1.56164	-0.388128	-0.55091	0.0723895	0.05	0	0	0	0	0	0	3.33333e-06	0	0	0	0	0	0	0.02372	0		0	0	0	0	0	0	0.286164	1	1	0	0	0.150604	1	1	0	0	0.0280945	0	0	0	0
162	0	0.879222	0.589909	0.492266	1.1573	1.08062	0.998192	0.944489	-0.33315	0.781013	0.05	0	0	0	0	0	0	3.33333e-06	0	0	0	0	0	0	0.0453233	0		0	0	0	0	0	0	0.286164	0	0	0	0	0.150604	0	0	0	0	0.0280945	0	0	0	0
163	0	0.120508	1.07638	-0.0169318	0.899486	1.95578	0.571832	0.157184	0.0271579	0.771176	0.05	0	0	0	0	0	0	3.33333e-06	0	0	0	0	0	0	0.0451367	0		0	0	0	0	0	0	0.286164	0	0	0	0	0.150604	0	0	0	0	0.0280945	0	0	0	0
164	0	1.98714	1.60781	-0.770332	-1.90567	0.265368	-0.179962	0.525594	-0.758714	0.79442	0.05	0	0	0	0	0	0	3.33333e-06	0	0	0	0	0	0	0.0455967	0		0	0	0	0	0	0	0.286164	0	0	0	0	0.150604	0	0	0	0	0.0280945	0	0	0	0
165	0	-0.734828	0.978981	-0.538827	0.0192143	-0.596549	-0.77163	-0.117141	-0.259344	0.40747	0.05	0	0	0	0	0	0	3.33333e-06	0	0	0	0	0	0	0.0371367	0		0	0	0	0	0	0	0.286164	0	0	0	0	0.150604	0	0	0	0	0.0280945	0	0	0	0
166	0	0.239122	0.00585303	1.3057	0.834193	0.312099	-1.05576	-0.690618	-2.3768	0.0488668	0.05	1	1	0	0	0	0	3.33333e-06	0	0	0	0	0	0	0.0215867	0		0	0	0	0	0	0	0.286164	1	1	0	0	0.150604	1	1	0	0	0.0280945	0	0	0	0
167	0	0.432184	0.0588726	-0.089065	0.57826	-1.35427	-0.157189	0.577012	0.140719	0.354598	0.05	0	0	0	0	0	0	3.33333e-06	0	0	0	0	0	0	0.0357267	0		0	0	0	0	0	0	0.286164	0	0	0	0	0.150604	0	0	0	0	0.0280945	0	0	0	0
168	0	1.08549	0.872249	0.338936	0.0523561	2.74011	0.528103	-0.851841	0.170065	0.942772	0.05	0	0	0	0	0	0	3.33333e-06	0	0	0	0	0	0	0.04883	0		0	0	0	0	0	0	0.286164	0	0	0	0	0.150604	0	0	0	0	0.0280945	0	0	0	0
169	0	-0.31715	0.433055	0.618469	-2.32855	-1.57028	-0.406868	0.542272	-0.361555	0.951739	0.05	0	0	0	0	0	0	3.33333e-06	0	0	0	0	0	0	0.04903	0		0	0	0	0	0	0	0.286164	0	0	0	0	0.150604	0	0	0	0	0.0280945	0	0	0	0
170	0	-0.658072	0.663949	-0.0387985	0.213623	-0.292705	-0.221845	0.873082	-0.465487	0.866751	0.05	0	0	0	0	0	0	3.33333e-06	0	0	0	0	0	0	0.0472233	0		0	0	0	0	0	0	0.286164	0	0	0	0	0.150604	0	0	0	0	0.0280945	0	0	0	0
171	0	0.361208	-0.669621	-0.0638028	2.36658	-0.0291004	0.634053	-0.0673208	0.375846	0.704346	0.05	0	0	0	0	0	0	3.33333e-06	0	0	0	0	0	0	0.0438	0		0	0	0	0	0	0	0.286164	0	0	0	0	0.150604	0	0	0	0	0.0280945	0	0	0	0
172	0	0.503278	-1.16488	-1.026	-0.169892	1.72245	-0.0933949	0.40687	-0.295737	0.18368	0.05	0	0	0	0	0	0	3.33333e-06	0	0	0	0	0	0	0.0301533	0		0	0	0	0	0	0	0.286164	1	1	0	0	0.150604	0	0	0	0	0.0280945	0	0	0	0
173	0	1.31636	0.537388	0.231039	-0.18121	0.268516	1.44121	0.299887	-1.26536	0.666203	0.05	0	0	0	0	0	0	3.33333e-06	0	0	0	0	0	0	0.0429533	0		0	0	0	0	0	0	0.286164	0	0	0	0	0.150604	0	0	0	0	0.0280945	0	0	0	0
174	0	-0.788654	-0.641544	-0.43326	-0.500663	1.09127	-0.569193	-1.31102	1.19503	0.310619	0.05	0	0	0	0	0	0	3.33333e-06	0	0	0	0	0	0	0.03447	0		0	0	0	0	0	0	0.286164	0	0	0	0	0.150604	0	0	0	0	0.0280945	0	0	0	0
175	0	0.208108	-0.451202	-0.860033	-1.60989	-1.45853	1.70069	1.00786	0.284562	0.221315	0.05	0	0	0	0	0	0	3.33333e-06	0	0	0	0	0	0	0.03157	0		0	0	0	0	0	0	0.286164	1	1	0	0	0.150604	0	0	0	0	0.0280945	0	0	0	0
176	0	0.335584	0.221561	-0.506582	0.268512	0.74982	0.0397312	1.74164	-1.02445	0.646543	0.05	0	0	0	0	0	0	3.33333e-06	0	0	0	0	0	0	0.0425067	0		0	0	0	0	0	0	0.286164	0	0	0	0	0.150604	0	0	0	0	0.0280945	0	0	0	0
177	0	1.87363	-0.434641	-1.76317	-1.19545	0.65548	-0.0878715	-1.59733	-0.182623	0.936658	0.05	0	0	0	0	0	0	3.33333e-06	0	0	0	0	0	0	0.0486733	0		0	0	0	0	0	0	0.286164	0	0	0	0	0.150604	0	0	0	0	0.0280945	0	0	0	0
178	0	0.0181733	0.376734	0.603904	0.428129	0.898626	0.587848	-0.800297	0.806736	0.9696	0.05	0	0	0	0	0	0	3.33333e-06	0	0	0	0	0	0	0.04941	0		0	0	0	0	0	0	0.286164	0	0	0	0	0.150604	0	0	0	0	0.0280945	0	0	0	0
179	0	0.302461	-0.810061	-0.643439	-0.260807	-0.0110188	-1.08438	0.334464	2.39351	0.360066	0.05	0	0	0	0	0	0	3.33333e-06	0	0	0	0	0	0	0.03587	0		0	0	0	0	0	0	0.286164	0	0	0	0	0.150604	0	0	0	0	0.0280945	0	0	0	0
180	0	-2.14779	-0.764033	0.410508	-1.99633	-0.264278	1.03508	-0.72861	1.92415	0.1065	0.05	0	0	0	0	0	0	3.33333e-06	0	0	0	0	0	0	0.0261933	0		0	0	0	0	0	0	0.286164	1	1	0	0	0.150604	1	1	0	0	0.0280945	0	0	0	0
181	0	0.0124171	-0.357114	-2.36117	-0.479771	0.770902	0.552695	-0.14543	1.98778	0.0618189	0.05	0	0	0	0	0	0	3.33333e-06	0	0	0	0	0	0	0.0229333	0		0	0	0	0	0	0	0.286164	1	1	0	0	0.150604	1	1	0	0	0.0280945	0	0	0	0
182	0	0.0258835	-0.403906	-0.714011	1.25308	0.969715	1.5446	-0.644566	0.457842	0.426203	0.05	0	0	0	0	0	0	3.33333e-06	0	0	0	0	0	0	0.0375567	0		0	0	0	0	0	0	0.286164	0	0	0	0	0.150604	0	0	0	0	0.0280945	0	0	0	0
183	0	-1.16947	-0.329306	-1.00337	-0.666919	0.270187	-0.288671	-1.27057	-0.0833117	0.280759	0.05	0	0	0	0	0	0	3.33333e-06	0	0	0	0	0	0	0.0334533	0		0	0	0	0	0	0	0.286164	1	1	0	0	0.150604	0	0	0	0	0.0280945	0	0	0	0
184	0	-0.938037	-0.603364	1.54497	-1.04059	0.827993	-0.282828	0.502009	-0.739813	0.651005	0.05	0	0	0	0	0	0	3.33333e-06	0	0	0	0	0	0	0.0426267	0		0	0	0	0	0	0	0.286164	0	0	0	0	0.150604	0	0	0	0	0.0280945	0	0	0	0
185	0	-0.913839	0.444867	0.391524	0.14677	-1.05198	0.135634	0.49031	1.83663	0.636434	0.05	0	0	0	0	0	0	3.33333e-06	0	0	0	0	0	0	0.0422967	0		0	0	0	0	0	0	0.286164	0	0	0	0	0.150604	0	0	0	0	0.0280945	0	0	0	0
186	0	0.0399534	1.79003	-1.32203	-0.638848	0.679545	1.04161	0.185281	0.231971	0.447481	0.05	0	0	0	0	0	0	3.33333e-06	0	0	0	0	0	0	0.03809	0		0	0	0	0	0	0	0.286164	0	0	0	0	0.150604	0	0	0	0	0.0280945	0	0	0	0
187	0	0.314973	-0.223604	-0.0763705	-0.719529	0.281229	1.33934	-0.0874399	0.755347	0.0932544	0.05	0	0	0	0	0	0	3.33333e-06	0	0	0	0	0	0	0.0252333	0		0	0	0	0	0	0	0.286164	1	1	0	0	0.150604	1	1	0	0	0.0280945	0	0	0	0
188	0	-1.0137	1.5559	-0.456239	-1.67856	-0.811231	0.0832003	-0.904205	0.705261	0.84134	0.05	0	0	0	0	0	0	3.33333e-06	0	0	0	0	0	0	0.0466667	0		0	0	0	0	0	0	0.286164	0	0	0	0	0.150604	0	0	0	0	0.0280945	0	0	0	0
189	0	-0.361365	1.45613	0.473833	1.53898	-0.10319	1.18971	-1.59234	-1.49718	0.160209	0.05	0	0	0	0	0	0	3.33333e-06	0	0	0	0	0	0	0.02912	0		0	0	0	0	0	0	0.286164	1	1	0	0	0.150604	0	0	0	0	0.0280945	0	0	0	0
190	0	-0.31315	-0.907975	1.4935	-0.271033	-0.713173	-0.0318213	-0.0711099	-0.731989	0.510321	0.05	0	0	0	0	0	0	3.33333e-06	0	0	0	0	0	0	0.0395967	0		0	0	0	0	0	0	0.286164	0	0	0	0	0.150604	0	0	0	0	0.0280945	0	0	0	0
191	0	0.0798339	0.403259	-0.294998	0.797981	0.229145	2.1141	-1.29464	1.98669	0.564844	0.05	0	0	0	0	0	0	3.33333e-06	0	0	0	0	0	0	0.0408133	0		0	0	0	0	0	0	0.286164	0	0	0	0	0.150604	0	0	0	0	0.0280945	0	0	0	0
192	0	2.39216	-0.22312	-0.768434	0.175645	1.70824	-0.602459	0.238587	0.242755	0.997535	0.05	0	0	0	0	0	0	3.33333e-06	0	0	0	0	0	0	0.0499333	0		0	0	0	0	0	0	0.286164	0	0	0	0	0.150604	0	0	0	0	0.0280945	0	0	0	0
193	0	-2.22733	-0.173279	1.70894	0.60808	-0.314868	0.958794	-0.242409	0.380929	0.814403	0.05	0	0	0	0	0	0	3.33333e-06	0	0	0	0	0	0	0.0460233	0		0	0	0	0	0	0	0.286164	0	0	0	0	0.150604	0	0	0	0	0.0280945	0	0	0	0
194	0	-0.0181428	-0.709389	-0.587323	-0.618193	-0.574191	1.15985	1.68437	-1.12783	0.309403	0.05	0	0	0	0	0	0	3.33333e-06	0	0	0	0	0	0	0.0344267	0		0	0	0	0	0	0	0.286164	0	0	0	0	0.150604	0	0	0	0	0.0280945	0	0	0	0
195	0	0.322908	-1.41795	-3.25199	-0.856709	0.779127	-0.202891	-0.489769	0.831649	0.110421	0.05	0	0	0	0	0	0	3.33333e-06	0	0	0	0	0	0	0.0264467	0		0	0	0	0	0	0	0.286164	1	1	0	0	0.150604	1	1	0	0	0.0280945	0	0	0	0
196	0	-0.287567	0.994498	-0.79222	0.0885212	1.42263	0.831559	-1.20035	-0.137745	0.751229	0.05	0	0	0	0	0	0	3.33333e-06	0	0	0	0	0	0	0.0447	0		0	0	0	0	0	0	0.286164	0	0	0	0	0.150604	0	0	0	0	0.0280945	0	0	0	0
197	0	-0.0116088	-0.72231	-0.342049	0.451897	1.63058	-0.700528	0.830885	0.426781	0.245004	0.05	0	0	0	0	0	0	3.33333e-06	0	0	0	0	0	0	0.03233	0		0	0	0	0	0	0	0.286164	1	1	0	0	0.150604	0	0	0	0	0.0280945	0	0	0	0
198	0	0.453924	-0.705629	1.18062	0.296034	-0.173813	-0.904115	-0.491149	0.766223	0.372711	0.05	0	0	0	0	0	0	3.33333e-06	0	0	0	0	0	0	0.0362133	0		0	0	0	0	0	0	0.286164	0	0	0	0	0.150604	0	0	0	0	0.0280945	0	0	0	0
199	0	1.53757	-1.56194	0.787114	0.770437	1.49782	0.558665	-2.68839	2.38322	0.967777	0.05	0	0	0	0	0	0	3.33333e-06	0	0	0	0	0	0	0.0493667	0		0	0	0	0	0	0	0.286164	0	0	0	0	0.150604	0	0	0	0	0.0280945	0	0	0	0
200	0	-1.01362	2.12134	0.580806	-1.40861	0.398058	-1.26859	0.957059	0.967628	0.847634	0.05	0	0	0	0	0	0	3.33333e-06	0	0	0	0	0	0	0.0467833	0		0	0	0	0	0	0	0.286164	0	0	0	0	0.150604	0	0	0	0	0.0280945	0	0	0	0
201	0	-2.21541	0.741517	0.345492	-1.52121	-0.52614	0.126105	1.03195	-0.229369	0.371908	0.05	0	0	0	0	0	0	3.33333e-06	0	0	0	0	0	0	0.03618	0		0	0	0	0	0	0	0.286164	0	0	0	0	0.150604	0	0	0	0	0.0280945	0	0	0	0
202	0	-0.899673	0.108762	-0.236083	0.999647	0.0428861	0.0832433	-0.783946	1.10186	0.838183	0.05	0	0	0	0	0	0	3.33333e-06	0	0	0	0	0	0	0.0465867	0		0	0	0	0	0	0	0.286164	0	0	0	0	0.150604	0	0	0	0	0.0280945	0	0	0	0
203	0	-1.44375	1.46184	-0.395046	1.15869	0.627333	-0.210808	-1.17724	-0.918379	0.466871	0.05	0	0	0	0	0	0	3.33333e-06	0	0	0	0	0	0	0.0385067	0		0	0	0	0	0	0	0.286164	0	0	0	0	0.150604	0	0	0	0	0.0280945	0	0	0	0
204	0	-0.885868	0.0227662	-0.0601973	0.612779	0.671393	0.284223	1.32815	-0.687049	0.396284	0.05	0	0	0	0	0	0	3.33333e-06	0	0	0	0	0	0	0.0368267	0		0	0	0	0	0	0	0.286164	0	0	0	0	0.150604	0	0	0	0	0.0280945	0	0	0	0
205	0	0.673785	-0.581547	0.26146	0.599105	-0.36545	-1.63693	0.620994	0.384762	0.43586	0.05	0	0	0	0	0	0	3.33333e-06	0	0	0	0	0	0	0.0377667	0		0	0	0	0	0	0	0.286164	0	0	0	0	0.150604	0	0	0	0	0.0280945	0	0	0	0
206	0	-0.352281	-0.172448	-0.127078	-0.967942	-0.719379	0.0188095	1.35217	-0.0543522	0.28783	0.05	0	0	0	0	0	0	3.33333e-06	0	0	0	0	0	0	0.0337167	0		0	0	0	0	0	0	0.286164	0	0	0	0	0.150604	0	0	0	0	0.0280945	0	0	0	0
207	0	-0.678104	0.459657	1.36191	-0.172042	0.971896	-2.05283	1.92521	-0.344081	0.907094	0.05	0	0	0	0	0	0	3.33333e-06	0	0	0	0	0	0	0.0480033	0		0	0	0	0	0	0	0.286164	0	0	0	0	0.150604	0	0	0	0	0.0280945	0	0	0	0
208	0	1.371	0.540516	0.0275809	0.466513	-1.92867	-0.563542	1.43379	-1.22137	0.181989	0.05	0	0	0	0	0	0	3.33333e-06	0	0	0	0	0	0	0.0301067	0		0	0	0	0	0	0	0.286164	1	1	0	0	0.150604	0	0	0	0	0.0280945	0	0	0	0
209	0	0.315032	-0.474051	1.26404	0.207635	0.0570184	-1.51563	-0.852186	-0.0945673	0.118297	0.05	0	0	0	0	0	0	3.33333e-06	0	0	0	0	0	0	0.0269467	0		0	0	0	0	0	0	0.286164	1	1	0	0	0.150604	1	1	0	0	0.0280945	0	0	0	0
210	0	-1.61997	-0.16547	-0.485286	-0.934166	-2.25351	-0.459071	0.253223	0.415597	0.687615	0.05	0	0	0	0	0	0	3.33333e-06	0	0	0	0	0	0	0.04343	0		0	0	0	0	0	0	0.286164	0	0	0	0	0.150604	0	0	0	0	0.0280945	0	0	0	0
211	0	-0.292962	-0.271544	-0.577314	0.708173	0.131463	2.3878	-0.0756395	1.33795	0.149764	0.05	0	0	0	0	0	0	3.33333e-06	0	0	0	0	0	0	0.0286	0		0	0	0	0	0	0	0.286164	1	1	0	0	0.150604	1	1	0	0	0.0280945	0	0	0	0
212	0	-2.22366	0.630078	1.29728	-0.177382	0.943739	-0.611144	0.840541	-0.43962	0.73978	0.05	0	0	0	0	0	0	3.33333e-06	0	0	0	0	0	0	0.0444833	0		0	0	0	0	0	0	0.286164	0	0	0	0	0.150604	0	0	0	0	0.0280945	0	0	0	0
213	0	0.542715	-0.678611	0.191405	-1.51965	0.0541668	0.682766	-0.229102	-0.358767	0.465153	0.05	0	0	0	0	0	0	3.33333e-06	0	0	0	0	0	0	0.0384933	0		0	0	0	0	0	0	0.286164	0	0	0	0	0.150604	0	0	0	0	0.0280945	0	0	0	0
214	0	-0.017361	2.94147	0.255677	0.560752	-0.0780482	-0.520852	0.602283	-0.736189	0.181788	0.05	0	0	0	0	0	0	3.33333e-06	0	0	0	0	0	0	0.0300933	0		0	0	0	0	0	0	0.286164	1	1	0	0	0.150604	0	0	0	0	0.0280945	0	0	0	0
215	0	-0.388551	-0.66831	-0.366574	0.0174677	0.513977	-0.627259	1.09841	-0.215717	0.231257	0.05	0	0	0	0	0	0	3.33333e-06	0	0	0	0	0	0	0.03188	0		0	0	0	0	0	0	0.286164	1	1	0	0	0.150604	0	0	0	0	0.0280945	0	0	0	0
216	0	-0.247846	-0.837275	-0.915472	1.3738	0.453699	-0.33238	-0.1166	1.25763	0.487867	0.05	0	0	0	0	0	0	3.33333e-06	0	0	0	0	0	0	0.0390067	0		0	0	0	0	0	0	0.286164	0	0	0	0	0.150604	0	0	0	0	0.0280945	0	0	0	0
217	0	-0.718462	0.117792	1.73214	-0.886602	-0.965222	-1.79453	-0.712418	0.700414	0.377864	0.05	0	0	0	0	0	0	3.33333e-06	0	0	0	0	0	0	0.0363433	0		0	0	0	0	0	0	0.286164	0	0	0	0	0.150604	0	0	0	0	0.0280945	0	0	0	0
218	0	1.31805	1.12997	0.473528	-0.109172	1.44513	0.318379	0.639397	-2.1709	0.47421	0.05	0	0	0	0	0	0	3.33333e-06	0	0	0	0	0	0	0.0387	0		0	0	0	0	0	0	0.286164	0	0	0	0	0.150604	0	0	0	0	0.0280945	0	0	0	0
219	0	-1.44997	0.384511	-0.250077	1.2708	0.425146	0.271964	0.819702	-0.255578	0.613909	0.05	0	0	0	0	0	0	3.33333e-06	0	0	0	0	0	0	0.0418	0		0	0	0	0	0	0	0.286164	0	0	0	0	0.150604	0	0	0	0	0.0280945	0	0	0	0
220	0	-0.620507	-0.128646	1.06741	-0.243702	0.218382	-0.256366	1.81124	-0.774868	0.74109	0.05	0	0	0	0	0	0	3.33333e-06	0	0	0	0	0	0	0.04452	0		0	0	0	0	0	0	0.286164	0	0	0	0	0.150604	0	0	0	0	0.0280945	0	0	0	0
221	0	-0.295989	1.09954	0.912434	0.0217854	-0.916402	1.82574	0.90851	0.364635	0.872819	0.05	0	0	0	0	0	0	3.33333e-06	0	0	0	0	0	0	0.0473433	0		0	0	0	0	0	0	0.286164	0	0	0	0	0.150604	0	0	0	0	0.0280945	0	0	0	0
222	0	1.26344	-0.26181	-1.15934	-1.6866	0.709182	-0.943787	-1.02338	-0.622038	0.991018	0.05	0	0	0	0	0	0	3.33333e-06	0	0	0	0	0	0	0.0498033	0		0	0	0	0	0	0	0.286164	0	0	0	0	0.150604	0	0	0	0	0.0280945	0	0	0	0
223	0	-0.598518	-1.08113	-0.339113	-1.41399	-0.408241	-1.97537	-0.0104564	1.29444	0.445898	0.05	0	0	0	0	0	0	3.33333e-06	0	0	0	0	0	0	0.0380367	0		0	0	0	0	0	0	0.286164	0	0	0	0	0.150604	0	0	0	0	0.0280945	0	0	0	0
224	0	2.2449	0.611474	-0.667253	-0.349028	-1.62381	-1.20025	-0.830348	-0.61842	0.0687927	0.05	0	0	0	0	0	0	3.33333e-06	0	0	0	0	0	0	0.02348	0		0	0	0	0	0	0	0.286164	1	1	0	0	0.150604	1	1	0	0	0.0280945	0	0	0	0
225	0	-0.320381	0.182623	-0.444808	-1.07999	2.56205	0.48459	0.609051	0.00793539	0.0756115	0.05	0	0	0	0	0	0	3.33333e-06	0	0	0	0	0	0	0.0239733	0		0	0	0	0	0	0	0.286164	1	1	0	0	0.150604	1	1	0	0	0.0280945	0	0	0	0
226	0	0.668763	-0.595456	0.355026	0.864159	-1.8389	0.624017	-1.55189	1.30335	0.446806	0.05	0	0	0	0	0	0	3.33333e-06	0	0	0	0	0	0	0.0380533	0		0	0	0	0	0	0	0.286164	0	0	0	0	0.150604	0	0	0	0	0.0280945	0	0	0	0
227	0	-0.556753	-1.43698	-0.75308	0.83104	0.765288	-0.118854	0.829399	0.40313	0.119638	0.05	0	0	0	0	0	0	3.33333e-06	0	0	0	0	0	0	0.027	0		0	0	0	0	0	0	0.286164	1	1	0	0	0.150604	1	1	0	0	0.0280945	0	0	0	0
228	0	0.802779	0.484324	0.847278	0.516154	-0.721518	-0.0921114	1.89313	0.347403	0.60776	0.05	0	0	0	0	0	0	3.33333e-06	0	0	0	0	0	0	0.0416867	0		0	0	0	0	0	0	0.286164	0	0	0	0	0.150604	0	0	0	0	0.0280945	0	0	0	0
229	0	-0.0938502	-2.09076	1.67546	-0.99289	-1.43482	-0.944882	-1.21048	-0.529939	0.45502	0.05	0	0	0	0	0	0	3.33333e-06	0	0	0	0	0	0	0.0382533	0		0	0	0	0	0	0	0.286164	0	0	0	0	0.150604	0	0	0	0	0.0280945	0	0	0	0
230	0	1.90249	0.251765	0.8072	0.0656621	0.877644	1.56101	2.17837	2.8992	0.109351	0.05	0	0	0	0	0	0	3.33333e-06	0	0	0	0	0	0	0.02639	0		0	0	0	0	0	0	0.286164	1	1	0	0	0.150604	1	1	0	0	0.0280945	0	0	0	0
231	0	-0.642935	2.4616	-0.634378	-0.225833	-0.340772	0.283224	0.427411	-0.0111531	0.851302	0.05	0	0	0	0	0	0	3.33333e-06	0	0	0	0	0	0	0.0468867	0		0	0	0	0	0	0	0.286164	0	0	0	0	0.150604	0	0	0	0	0.0280945	0	0	0	0
232	0	-0.0156407	0.938171	1.17701	-1.48579	-0.922576	-1.36988	-0.77047	-0.400567	0.160416	0.05	0	0	0	0	0	0	3.33333e-06	0	0	0	0	0	0	0.0291267	0		0	0	0	0	0	0	0.286164	1	1	0	0	0.150604	0	0	0	0	0.0280945	0	0	0	0
233	0	-0.195668	0.64683	-0.413263	1.28035	0.31923	-0.904352	-1.10805	0.540931	0.322538	0.05	0	0	0	0	0	0	3.33333e-06	0	0	0	0	0	0	0.0347767	0		0	0	0	0	0	0	0.286164	0	0	0	0	0.150604	0	0	0	0	0.0280945	0	0	0	0
234	0	0.452437	-0.161947	-1.28108	0.850931	0.159323	-2.19048	-0.929377	0.03333	0.367473	0.05	0	0	0	0	0	0	3.33333e-06	0	0	0	0	0	0	0.0360567	0		0	0	0	0	0	0	0.286164	0	0	0	0	0.150604	0	0	0	0	0.0280945	0	0	0	0
235	0	0.403625	-1.93606	1.17616	0.840012	0.40295	0.248163	-0.203147	0.675365	0.833274	0.05	0	0	0	0	0	0	3.33333e-06	0	0	0	0	0	0	0.0464767	0		0	0	0	0	0	0	0.286164	0	0	0	0	0.150604	0	0	0	0	0.0280945	0	0	0	0
236	0	-2.21158	-1.72209	1.92635	-0.734879	0.777867	0.916679	-2.52623	-1.39984	0.922017	0.05	0	0	0	0	0	0	3.33333e-06	0	0	0	0	0	0	0.04832	0		0	0	0	0	0	0	0.286164	0	0	0	0	0.150604	0	0	0	0	0.0280945	0	0	0	0
237	0	-0.258799	0.0865513	0.164039	2.56295	-0.774054	-1.0907	-1.3534	0.345984	0.119692	0.05	0	0	0	0	0	0	3.33333e-06	0	0	0	0	0	0	0.02701	0		0	0	0	0	0	0	0.286164	1	1	0	0	0.150604	1	1	0	0	0.0280945	0	0	0	0
238	0	-0.979312	-0.319784	1.61528	0.750306	-0.747643	0.815863	-1.16998	0.47861	0.591668	0.05	0	0	0	0	0	0	3.33333e-06	0	0	0	0	0	0	0.0413833	0		0	0	0	0	0	0	0.286164	0	0	0	0	0.150604	0	0	0	0	0.0280945	0	0	0	0
239	0	1.04245	-2.11866	2.07711	-2.2673	-0.751429	-2.39899	-0.0798823	0.569685	0.793747	0.05	0	0	0	0	0	0	3.33333e-06	0	0	0	0	0	0	0.04558	0		0	0	0	0	0	0	0.286164	0	0	0	0	0.150604	0	0	0	0	0.0280945	0	0	0	0
240	0	-0.419019	-0.504975	0.346375	-0.264061	1.25632	-0.946949	0.82626	0.814187	0.232429	0.05	0	0	0	0	0	0	3.33333e-06	0	0	0	0	0	0	0.03193	0		0	0	0	0	0	0	0.286164	1	1	0	0	0.150604	0	0	0	0	0.0280945	0	0	0	0
241	0	-1.13109	0.971597	-0.891312	1.40929	0.176013	-0.91728	-0.254862	0.135612	0.674972	0.05	0	0	0	0	0	0	3.33333e-06	0	0	0	0	0	0	0.0431567	0		0	0	0	0	0	0	0.286164	0	0	0	0	0.150604	0	0	0	0	0.0280945	0	0	0	0
242	0	0.226408	-0.37137	0.555034	-0.444885	2.70641	0.993094	1.16124	0.422584	0.0502727	0.05	0	0	0	0	0	0	3.33333e-06	0	0	0	0	0	0	0.0217833	0		0	0	0	0	0	0	0.286164	1	1	0	0	0.150604	1	1	0	0	0.0280945	0	0	0	0
243	0	-1.18794	0.526398	0.45158	1.06264	0.652182	0.493591	0.705112	-1.35896	0.900954	0.05	0	0	0	0	0	0	3.33333e-06	0	0	0	0	0	0	0.04789	0		0	0	0	0	0	0	0.286164	0	0	0	0	0.150604	0	0	0	0	0.0280945	0	0	0	0
244	0	-0.362673	-1.17821	0.115345	0.0758785	0.62123	0.669474	-0.25178	0.969598	0.0801457	0.05	0	0	0	0	0	0	3.33333e-06	0	0	0	0	0	0	0.02435	0		0	0	0	0	0	0	0.286164	1	1	0	0	0.150604	1	1	0	0	0.0280945	0	0	0	0
245	0	1.49893	-2.70775	-1.00761	-0.835001	-0.73783	1.03718	0.25612	-2.42226	0.804018	0.05	0	0	0	0	0	0	3.33333e-06	0	0	0	0	0	0	0.0458033	0		0	0	0	0	0	0	0.286164	0	0	0	0	0.150604	0	0	0	0	0.0280945	0	0	0	0
246	0	0.09639	-0.0470566	0.200172	0.652253	-0.748916	0.261063	-0.0981773	-0.182256	0.156574	0.05	0	0	0	0	0	0	3.33333e-06	0	0	0	0	0	0	0.0289667	0		0	0	0	0	0	0	0.286164	1	1	0	0	0.150604	0	0	0	0	0.0280945	0	0	0	0
247	0	-0.251333	-0.423391	1.65187	-0.526754	1.29689	0.554527	-0.207806	0.925308	0.417227	0.05	0	0	0	0	0	0	3.33333e-06	0	0	0	0	0	0	0.03735	0		0	0	0	0	0	0	0.286164	0	0	0	0	0.150604	0	0	0	0	0.0280945	0	0	0	0
248	0	-1.99676	-1.26382	-0.321513	0.922991	-0.642892	-0.729482	-0.362048	-0.198097	0.7869	0.05	0	0	0	0	0	0	3.33333e-06	0	0	0	0	0	0	0.04545	0		0	0	0	0	0	0	0.286164	0	0	0	0	0.150604	0	0	0	0	0.0280945	0	0	0	0
249	0	-0.849513	-0.700687	-0.28947	-1.22825	0.710772	-1.2437	-0.918503	-1.33713	0.896706	0.05	0	0	0	0	0	0	3.33333e-06	0	0	0	0	0	0	0.0478067	0		0	0	0	0	0	0	0.286164	0	0	0	0	0.150604	0	0	0	0	0.0280945	0	0	0	0
250	0	-2.41049	-0.067983	1.30163	-1.29021	-0.0842602	-2.03447	-0.634995	1.08879	0.851854	0.05	0	0	0	0	0	0	3.33333e-06	0	0	0	0	0	0	0.0468967	0		0	0	0	0	0	0	0.286164	0	0	0	0	0.150604	0	0	0	0	0.0280945	0	0	0	0
251	0	-0.276593	-0.860068	0.270334	-0.564854	0.949365	2.01363	-1.00085	-0.0165272	0.266816	0.05	0	0	0	0	0	0	3.33333e-06	0	0	0	0	0	0	0.03307	0		0	0	0	0	0	0	0.286164	1	1	0	0	0.150604	0	0	0	0	0.0280945	0	0	0	0
252	0	1.72695	0.474386	-0.544818	-1.76943	-1.1506	-1.40041	0.627973	0.184506	0.665368	0.05	0	0	0	0	0	0	3.33333e-06	0	0	0	0	0	0	0.04293	0		0	0	0	0	0	0	0.286164	0	0	0	0	0.150604	0	0	0	0	0.0280945	0	0	0	0
253	0	-0.437167	0.0945907	0.834641	2.09467	-0.0846553	-2.22181	0.0185138	-0.164133	0.152098	0.05	0	0	0	0	0	0	3.33333e-06	0	0	0	0	0	0	0.02874	0		0	0	0	0	0	0	0.286164	1	1	0	0	0.150604	0	0	0	0	0.0280945	0	0	0	0
254	0	0.194818	-1.27726	-0.226588	-0.51373	-0.406029	-1.07379	0.184247	1.06836	0.495845	0.05	0	0	0	0	0	0	3.33333e-06	0	0	0	0	0	0	0.03921	0		0	0	0	0	0	0	0.286164	0	0	0	0	0.150604	0	0	0	0	0.0280945	0	0	0	0
255	0	0.15833	-0.466404	1.56996	-1.05572	0.991646	2.12667	1.62072	0.574225	0.100923	0.05	0	0	0	0	0	0	3.33333e-06	0	0	0	0	0	0	0.02585	0		0	0	0	0	0	0	0.286164	1	1	0	0	0.150604	1	1	0	0	0.0280945	0	0	0	0
256	0	0.699051	0.51433	0.441697	-1.36913	-0.992733	0.0742487	1.6145	-0.157856	0.93376	0.05	0	0	0	0	0	0	3.33333e-06	0	0	0	0	0	0	0.0486167	0		0	0	0	0	0	0	0.286164	0	0	0	0	0.150604	0	0	0	0	0.0280945	0	0	0	0
257	0	-0.273479	0.668803	-0.60716	1.2318	-0.0917931	-0.760159	-1.7886	0.718583	0.320072	0.05	0	0	0	0	0	0	3.33333e-06	0	0	0	0	0	0	0.0347133	0		0	0	0	0	0	0	0.286164	0	0	0	0	0.150604	0	0	0	0	0.0280945	0	0	0	0
258	0	-0.966709	-0.471199	-1.28897	-0.505845	0.872352	0.372698	0.539653	1.19488	0.00115222	0.05	1	1	0	0	0	0	3.33333e-06	0	0	0	0	0	0	0.00654667	1	0.00654667	1	1	0	0	0	0	0.286164	1	1	0	0	0.150604	1	1	0	0	0.0280945	1	1	0	0
259	0	0.135743	1.16289	0.789262	1.64767	1.6134	-0.959182	-1.54317	-1.24181	0.113597	0.05	0	0	0	0	0	0	3.33333e-06	0	0	0	0	0	0	0.0266767	0		0	0	0	0	0	0	0.286164	1	1	0	0	0.150604	1	1	0	0	0.0280945	0	0	0	0
260	0	1.66549	-0.991895	1.66638	-0.162621	0.423729	-0.271388	0.386388	-0.487193	0.48125	0.05	0	0	0	0	0	0	3.33333e-06	0	0	0	0	0	0	0.0388833	0		0	0	0	0	0	0	0.286164	0	0	0	0	0.150604	0	0	0	0	0.0280945	0	0	0	0
261	0	-1.74309	-0.319423	-0.215294	-0.254511	-1.2406	-0.663543	-0.751096	-0.810373	0.573653	0.05	0	0	0	0	0	0	3.33333e-06	0	0	0	0	0	0	0.0410033	0		0	0	0	0	0	0	0.286164	0	0	0	0	0.150604	0	0	0	0	0.0280945	0	0	0	0
262	0	0.77556	-0.483098	0.69309	-1.08403	0.122296	-0.343505	-1.05883	-0.562614	0.431485	0.05	0	0	0	0	0	0	3.33333e-06	0	0	0	0	0	0	0.0376567	0		0	0	0	0	0	0	0.286164	0	0	0	0	0.150604	0	0	0	0	0.0280945	0	0	0	0
263	0	-0.388792	-0.585101	0.850242	0.419807	0.247022	0.420436	0.847205	-0.316623	0.606585	0.05	0	0	0	0	0	0	3.33333e-06	0	0	0	0	0	0	0.04165	0		0	0	0	0	0	0	0.286164	0	0	0	0	0.150604	0	0	0	0	0.0280945	0	0	0	0
264	0	-0.0467495	-0.00068151	1.14081	-0.505977	-0.480671	1.22812	0.377558	-0.392201	0.947578	0.05	0	0	0	0	0	0	3.33333e-06	0	0	0	0	0	0	0.04892	0		0	0	0	0	0	0	0.286164	0	0	0	0	0.150604	0	0	0	0	0.0280945	0	0	0	0
265	0	0.150417	0.903729	-2.07469	-0.400996	-0.0209527	-0.50942	-0.140332	-0.333367	0.876099	0.05	0	0	0	0	0	0	3.33333e-06	0	0	0	0	0	0	0.04742	0		0	0	0	0	0	0	0.286164	0	0	0	0	0.150604	0	0	0	0	0.0280945	0	0	0	0
266	0	0.976668	0.970238	-0.569646	-0.786634	-2.04645	-0.635109	-0.517431	1.94615	0.647394	0.05	0	0	0	0	0	0	3.33333e-06	0	0	0	0	0	0	0.0425333	0		0	0	0	0	0	0	0.286164	0	0	0	0	0.150604	0	0	0	0	0.0280945	0	0	0	0
267	0	2.36446	0.377027	1.15052	-0.255285	-0.810025	1.02497	0.812694	0.910459	0.572352	0.05	0	0	0	0	0	0	3.33333e-06	0	0	0	0	0	0	0.0409567	0		0	0	0	0	0	0	0.286164	0	0	0	0	0.150604	0	0	0	0	0.0280945	0	0	0	0
268	0	0.362542	-3.08515	-0.421223	0.438457	-1.48738	0.597859	-2.04248	0.863283	0.890014	0.05	0	0	0	0	0	0	3.33333e-06	0	0	0	0	0	0	0.0476867	0		0	0	0	0	0	0	0.286164	0	0	0	0	0.150604	0	0	0	0	0.0280945	0	0	0	0
269	0	-0.510965	-0.965894	-0.798794	-1.58361	-1.68353	-0.594162	-0.868631	0.226872	0.623695	0.05	0	0	0	0	0	0	3.33333e-06	0	0	0	0	0	0	0.0419833	0		0	0	0	0	0	0	0.286164	0	0	0	0	0.150604	0	0	0	0	0.0280945	0	0	0	0
270	0	0.0590274	0.332301	-0.419777	0.464977	1.21287	0.166683	-0.797226	0.660719	0.682486	0.05	0	0	0	0	0	0	3.33333e-06	0	0	0	0	0	0	0.0433233	0		0	0	0	0	0	0	0.286164	0	0	0	0	0.150604	0	0	0	0	0.0280945	0	0	0	0
271	0	0.189419	-0.6924	-0.0145298	0.221212	0.79944	-2.41663	0.0543114	0.22858	0.738961	0.05	0	0	0	0	0	0	3.33333e-06	0	0	0	0	0	0	0.0444667	0		0	0	0	0	0	0	0.286164	0	0	0	0	0.150604	0	0	0	0	0.0280945	0	0	0	0
272	0	-1.26937	1.03719	0.125476	0.850274	1.03633	0.165987	-0.563073	1.12639	0.711184	0.05	0	0	0	0	0	0	3.33333e-06	0	0	0	0	0	0	0.0438967	0		0	0	0	0	0	0	0.286164	0	0	0	0	0.150604	0	0	0	0	0.0280945	0	0	0	0
273	0	-1.13061	0.248431	1.64602	-2.91948	0.616737	0.433133	-0.155511	-2.36228	0.89002	0.05	0	0	0	0	0	0	3.33333e-06	0	0	0	0	0	0	0.04769	0		0	0	0	0	0	0	0.286164	0	0	0	0	0.150604	0	0	0	0	0.0280945	0	0	0	0
274	0	-1.20725	-0.0102332	0.672507	-0.213559	-1.46223	1.47495	0.717202	1.25219	0.411222	0.05	0	0	0	0	0	0	3.33333e-06	0	0	0	0	0	0	0.0372033	0		0	0	0	0	0	0	0.286164	0	0	0	0	0.150604	0	0	0	0	0.0280945	0	0	0	0
275	0	-0.670511	0.56668	0.876002	2.35688	-0.436763	-0.359587	1.31382	-1.60896	0.268392	0.05	0	0	0	0	0	0	3.33333e-06	0	0	0	0	0	0	0.0331233	0		0	0	0	0	0	0	0.286164	1	1	0	0	0.150604	0	0	0	0	0.0280945	0	0	0	0
276	0	0.559681	1.24452	-0.181221	0.0449498	1.46155	1.30351	-0.951807	0.547341	0.794441	0.05	0	0	0	0	0	0	3.33333e-06	0	0	0	0	0	0	0.0456	0		0	0	0	0	0	0	0.286164	0	0	0	0	0.150604	0	0	0	0	0.0280945	0	0	0	0
277	0	-1.47122	-0.946589	-0.287991	-0.543949	-0.471603	0.541544	1.43883	-0.797171	0.132781	0.05	0	0	0	0	0	0	3.33333e-06	0	0	0	0	0	0	0.0277567	0		0	0	0	0	0	0	0.286164	1	1	0	0	0.150604	1	1	0	0	0.0280945	0	0	0	0
278	0	-0.153471	1.40392	-0.85409	0.559998	0.180983	-0.113929	-1.11162	1.32954	0.817843	0.05	0	0	0	0	0	0	3.33333e-06	0	0	0	0	0	0	0.0461067	0		0	0	0	0	0	0	0.286164	0	0	0	0	0.150604	0	0	0	0	0.0280945	0	0	0	0
279	0	0.155406	-0.944179	1.31313	-0.766065	-0.51635	0.533267	-1.11907	0.510346	0.898459	0.05	0	0	0	0	0	0	3.33333e-06	0	0	0	0	0	0	0.04784	0		0	0	0	0	0	0	0.286164	0	0	0	0	0.150604	0	0	0	0	0.0280945	0	0	0	0
280	0	-1.54375	1.95993	0.981163	1.14958	0.539275	1.05327	-0.266979	0.465558	0.822196	0.05	0	0	0	0	0	0	3.33333e-06	0	0	0	0	0	0	0.0462	0		0	0	0	0	0	0	0.286164	0	0	0	0	0.150604	0	0	0	0	0.0280945	0	0	0	0
281	0	0.354541	-1.49855	-0.0565662	0.173045	-0.479315	0.0466179	-0.0756274	-0.663753	0.939168	0.05	0	0	0	0	0	0	3.33333e-06	0	0	0	0	0	0	0.0487333	0		0	0	0	0	0	0	0.286164	0	0	0	0	0.150604	0	0	0	0	0.0280945	0	0	0	0
282	0	-0.32322	-0.155274	1.97638	0.890054	-1.90945	-0.707362	-0.814239	-0.914153	0.0310208	0.05	1	1	0	0	0	0	3.33333e-06	0	0	0	0	0	0	0.0192933	0		0	0	0	0	0	0	0.286164	1	1	0	0	0.150604	1	1	0	0	0.0280945	0	0	0	0
283	0	0.411535	0.700563	-0.438229	0.247747	1.04697	-0.0264063	0.674308	-1.41977	0.795031	0.05	0	0	0	0	0	0	3.33333e-06	0	0	0	0	0	0	0.0456133	0		0	0	0	0	0	0	0.286164	0	0	0	0	0.150604	0	0	0	0	0.0280945	0	0	0	0
284	0	-1.27352	0.461174	0.41889	-0.440722	0.571357	0.0592968	0.848252	-0.45234	0.389624	0.05	0	0	0	0	0	0	3.33333e-06	0	0	0	0	0	0	0.0366567	0		0	0	0	0	0	0	0.286164	0	0	0	0	0.150604	0	0	0	0	0.0280945	0	0	0	0
285	0	0.730494	-0.19011	-1.90453	-1.70371	-0.874219	0.600987	0.136969	1.55299	0.213752	0.05	0	0	0	0	0	0	3.33333e-06	0	0	0	0	0	0	0.0312267	0		0	0	0	0	0	0	0.286164	1	1	0	0	0.150604	0	0	0	0	0.0280945	0	0	0	0
286	0	0.372269	1.36101	-0.401052	0.186877	0.679153	2.15436	1.62715	-0.211972	0.326274	0.05	0	0	0	0	0	0	3.33333e-06	0	0	0	0	0	0	0.0348867	0		0	0	0	0	0	0	0.286164	0	0	0	0	0.150604	0	0	0	0	0.0280945	0	0	0	0
287	0	-0.619908	1.02581	-1.56846	0.934585	-0.763672	-0.128903	-0.623646	-0.0957699	0.614836	0.05	0	0	0	0	0	0	3.33333e-06	0	0	0	0	0	0	0.0418133	0		0	0	0	0	0	0	0.286164	0	0	0	0	0.150604	0	0	0	0	0.0280945	0	0	0	0
288	0	-0.223025	-0.660982	1.12277	0.354413	1.04547	-1.32335	-0.60873	1.04733	0.88435	0.05	0	0	0	0	0	0	3.33333e-06	0	0	0	0	0	0	0.0475767	0		0	0	0	0	0	0	0.286164	0	0	0	0	0.150604	0	0	0	0	0.0280945	0	0	0	0
289	0	0.559906	0.785225	-0.0955858	1.33162	-0.82145	-0.701197	0.491313	-0.674128	0.0457067	0.05	1	1	0	0	0	0	3.33333e-06	0	0	0	0	0	0	0.02124	0		0	0	0	0	0	0	0.286164	1	1	0	0	0.150604	1	1	0	0	0.0280945	0	0	0	0
290	0	1.62982	0.62666	-0.18077	-0.092772	0.276944	-0.663293	-0.935725	1.53451	0.549276	0.05	0	0	0	0	0	0	3.33333e-06	0	0	0	0	0	0	0.0404367	0		0	0	0	0	0	0	0.286164	0	0	0	0	0.150604	0	0	0	0	0.0280945	0	0	0	0
291	0	0.246874	0.310413	0.17458	0.839898	-0.37648	-0.0301319	0.427862	1.18082	0.810605	0.05	0	0	0	0	0	0	3.33333e-06	0	0	0	0	0	0	0.0459567	0		0	0	0	0	0	0	0.286164	0	0	0	0	0.150604	0	0	0	0	0.0280945	0	0	0	0
292	0	-1.48623	2.30531	-1.50478	0.571153	-0.150206	-0.996738	-1.04622	-0.502514	0.519072	0.05	0	0	0	0	0	0	3.33333e-06	0	0	0	0	0	0	0.03983	0		0	0	0	0	0	0	0.286164	0	0	0	0	0.150604	0	0	0	0	0.0280945	0	0	0	0
293	0	1.01223	-0.649081	-0.652961	0.0242166	-1.128	-0.329222	0.570439	-0.157543	0.723749	0.05	0	0	0	0	0	0	3.33333e-06	0	0	0	0	0	0	0.0441333	0		0	0	0	0	0	0	0.286164	0	0	0	0	0.150604	0	0	0	0	0.0280945	0	0	0	0
294	0	-1.08904	1.23455	0.792019	0.908455	-1.00656	0.141096	1.54855	1.54357	0.910374	0.05	0	0	0	0	0	0	3.33333e-06	0	0	0	0	0	0	0.0480733	0		0	0	0	0	0	0	0.286164	0	0	0	0	0.150604	0	0	0	0	0.0280945	0	0	0	0
295	0	-0.694829	0.388211	-1.24757	0.446965	0.615786	0.396349	2.02604	0.157524	0.118756	0.05	0	0	0	0	0	0	3.33333e-06	0	0	0	0	0	0	0.0269667	0		0	0	0	0	0	0	0.286164	1	1	0	0	0.150604	1	1	0	0	0.0280945	0	0	0	0
296	0	-0.733821	-0.580703	-2.30465	-0.660364	0.627742	0.07465	0.720368	0.256851	0.0147591	0.05	1	1	0	0	0	0	3.33333e-06	0	0	0	0	0	0	0.0158233	1	0.0158233	1	1	0	0	0	0	0.286164	1	1	0	0	0.150604	1	1	0	0	0.0280945	1	1	0	0
297	0	-0.498318	1.06823	-1.08722	0.827148	1.69164	0.645968	-1.11155	0.0141269	0.776514	0.05	0	0	0	0	0	0	3.33333e-06	0	0	0	0	0	0	0.0452333	0		0	0	0	0	0	0	0.286164	0	0	0	0	0.150604	0	0	0	0	0.0280945	0	0	0	0
298	0	0.273437	-0.0994584	-0.26836	0.705965	1.24313	-1.379	1.1354	0.915062	0.638891	0.05	0	0	0	0	0	0	3.33333e-06	0	0	0	0	0	0	0.0423433	0		0	0	0	0	0	0	0.286164	0	0	0	0	0.150604	0	0	0	0	0.0280945	0	0	0	0
299	0	0.417631	0.330226	0.566127	-0.407805	2.947	-0.449966	-0.214275	0.604902	0.560989	0.05	0	0	0	0	0	0	3.33333e-06	0	0	0	0	0	0	0.0407033	0		0	0	0	0	0	0	0.286164	0	0	0	0	0.150604	0	0	0	0	0.0280945	0	0	0	0
300	0	0.416108	1.65163	-1.18418	1.26596	0.35278	-0.319082	0.668371	0.668183	0.781294	0.05	0	0	0	0	0	0	3.33333e-06	0	0	0	0	0	0	0.04533	0		0	0	0	0	0	0	0.286164	0	0	0	0	0.150604	0	0	0	0	0.0280945	0	0	0	0
301	0	0.301203	0.869993	0.806554	-0.0199584	0.484898	0.140832	-0.114703	-0.435664	0.153621	0.05	0	0	0	0	0	0	3.33333e-06	0	0	0	0	0	0	0.0288133	0		0	0	0	0	0	0	0.286164	1	1	0	0	0.150604	0	0	0	0	0.0280945	0	0	0	0
302	0	0.143989	1.34734	0.157975	1.33284	-1.44198	-0.249987	1.60383	0.0721671	0.334838	0.05	0	0	0	0	0	0	3.33333e-06	0	0	0	0	0	0	0.0350733	0		0	0	0	0	0	0	0.286164	0	0	0	0	0.150604	0	0	0	0	0.0280945	0	0	0	0
303	0	0.679301	-2.08352	0.525367	1.65016	0.0527228	-0.186356	0.572853	-0.923008	0.72681	0.05	0	0	0	0	0	0	3.33333e-06	0	0	0	0	0	0	0.0442233	0		0	0	0	0	0	0	0.286164	0	0	0	0	0.150604	0	0	0	0	0.0280945	0	0	0	0
304	0	0.350341	-0.346817	-0.742631	-0.320087	-1.0807	-1.50301	-1.56419	-0.811724	0.0148837	0.05	1	1	0	0	0	0	3.33333e-06	0	0	0	0	0	0	0.0158567	1	0.0158567	1	1	0	0	0	0	0.286164	1	1	0	0	0.150604	1	1	0	0	0.0280945	1	1	0	0
305	0	-0.354381	-0.322443	0.828365	0.579535	0.661657	-0.233236	-2.24467	-0.147369	0.366341	0.05	0	0	0	0	0	0	3.33333e-06	0	0	0	0	0	0	0.03602	0		0	0	0	0	0	0	0.286164	0	0	0	0	0.150604	0	0	0	0	0.0280945	0	0	0	0
306	0	-0.0213379	0.620247	-1.46071	-0.427086	-0.718589	2.07771	0.316932	-0.868003	0.539873	0.05	0	0	0	0	0	0	3.33333e-06	0	0	0	0	0	0	0.04023	0		0	0	0	0	0	0	0.286164	0	0	0	0	0.150604	0	0	0	0	0.0280945	0	0	0	0
307	0	1.6801	1.43126	1.12455	-1.2616	-0.411926	-1.60286	0.150336	-0.552915	0.130754	0.05	0	0	0	0	0	0	3.33333e-06	0	0	0	0	0	0	0.0276267	0		0	0	0	0	0	0	0.286164	1	1	0	0	0.150604	1	1	0	0	0.0280945	0	0	0	0
308	0	0.894633	0.565648	0.228064	-0.839755	-0.927817	0.706229	0.19546	1.82846	0.739573	0.05	0	0	0	0	0	0	3.33333e-06	0	0	0	0	0	0	0.0444767	0		0	0	0	0	0	0	0.286164	0	0	0	0	0.150604	0	0	0	0	0.0280945	0	0	0	0
309	0	1.10323	-0.424696	0.998878	-1.31945	-1.37111	0.122244	-0.0332749	-0.464122	0.46484	0.05	0	0	0	0	0	0	3.33333e-06	0	0	0	0	0	0	0.03848	0		0	0	0	0	0	0	0.286164	0	0	0	0	0.150604	0	0	0	0	0.0280945	0	0	0	0
310	0	0.959294	-1.24983	0.512879	-0.293437	-1.27759	0.453881	0.344402	1.61379	0.708135	0.05	0	0	0	0	0	0	3.33333e-06	0	0	0	0	0	0	0.0438467	0		0	0	0	0	0	0	0.286164	0	0	0	0	0.150604	0	0	0	0	0.0280945	0	0	0	0
311	0	0.241839	-0.10892	-0.181101	-0.537758	0.0915564	-1.06708	-0.847985	0.498821	0.665549	0.05	0	0	0	0	0	0	3.33333e-06	0	0	0	0	0	0	0.04294	0		0	0	0	0	0	0	0.286164	0	0	0	0	0.150604	0	0	0	0	0.0280945	0	0	0	0
312	0	0.542823	1.20401	0.0324056	1.87745	-0.500133	0.601012	0.049564	-2.00708	0.0926136	0.05	0	0	0	0	0	0	3.33333e-06	0	0	0	0	0	0	0.02519	0		0	0	0	0	0	0	0.286164	1	1	0	0	0.150604	1	1	0	0	0.0280945	0	0	0	0
313	0	-0.493798	-0.215342	0.112431	0.0749558	-1.03456	-0.183209	1.09062	-0.376527	0.992586	0.05	0	0	0	0	0	0	3.33333e-06	0	0	0	0	0	0	0.0498467	0		0	0	0	0	0	0	0.286164	0	0	0	0	0.150604	0	0	0	0	0.0280945	0	0	0	0
314	0	0.940504	0.424495	-2.26907	0.839789	0.192273	-0.27712	1.51907	0.00314056	0.676833	0.05	0	0	0	0	0	0	3.33333e-06	0	0	0	0	0	0	0.0432	0		0	0	0	0	0	0	0.286164	0	0	0	0	0.150604	0	0	0	0	0.0280945	0	0	0	0
315	0	0.252557	0.749001	-1.99848	-0.579399	-1.69597	-0.407187	-0.218658	-0.36575	0.702106	0.05	0	0	0	0	0	0	3.33333e-06	0	0	0	0	0	0	0.04377	0		0	0	0	0	0	0	0.286164	0	0	0	0	0.150604	0	0	0	0	0.0280945	0	0	0	0
316	0	0.953127	-1.69973	0.921357	-0.146096	1.67408	0.0397093	1.47888	0.752515	0.226412	0.05	0	0	0	0	0	0	3.33333e-06	0	0	0	0	0	0	0.03172	0		0	0	0	0	0	0	0.286164	1	1	0	0	0.150604	0	0	0	0	0.0280945	0	0	0	0
317	0	0.258098	-1.28148	-0.32955	-0.0307744	-1.39139	0.226691	1.55523	-0.742728	0.733414	0.05	0	0	0	0	0	0	3.33333e-06	0	0	0	0	0	0	0.0443433	0		0	0	0	0	0	0	0.286164	0	0	0	0	0.150604	0	0	0	0	0.0280945	0	0	0	0
318	0	2.43056	1.04816	1.00413	-0.485397	1.15966	1.17892	0.948846	0.228658	0.856128	0.05	0	0	0	0	0	0	3.33333e-06	0	0	0	0	0	0	0.0470033	0		0	0	0	0	0	0	0.286164	0	0	0	0	0.150604	0	0	0	0	0.0280945	0	0	0	0
319	0	1.60301	-0.41538	-1.2628	-0.477082	0.138659	-0.101393	-1.54021	-0.0519635	0.740957	0.05	0	0	0	0	0	0	3.33333e-06	0	0	0	0	0	0	0.0445133	0		0	0	0	0	0	0	0.286164	0	0	0	0	0.150604	0	0	0	0	0.0280945	0	0	0	0
320	0	1.20691	1.66108	-0.595678	0.126701	-0.921303	0.866431	-0.0359158	0.251491	0.410583	0.05	0	0	0	0	0	0	3.33333e-06	0	0	0	0	0	0	0.0371967	0		0	0	0	0	0	0	0.286164	0	0	0	0	0.150604	0	0	0	0	0.0280945	0	0	0	0
321	0	1.03217	0.149762	0.949931	0.767482	-0.385491	-0.102901	-0.811405	-0.710825	0.00304865	0.05	1	1	0	0	0	0	3.33333e-06	0	0	0	0	0	0	0.00975333	1	0.00975333	1	1	0	0	0	0	0.286164	1	1	0	0	0.150604	1	1	0	0	0.0280945	1	1	0	0
322	0	0.635186	0.0847496	-0.134966	1.18962	0.327613	0.727809	-0.980421	0.245488	0.471701	0.05	0	0	0	0	0	0	3.33333e-06	0	0	0	0	0	0	0.03863	0		0	0	0	0	0	0	0.286164	0	0	0	0	0.150604	0	0	0	0	0.0280945	0	0	0	0
323	0	0.316995	-0.451951	1.86631	1.26547	1.15511	-0.80062	-1.43074	-0.206245	0.205023	0.05	0	0	0	0	0	0	3.33333e-06	0	0	0	0	0	0	0.0309667	0		0	0	0	0	0	0	0.286164	1	1	0	0	0.150604	0	0	0	0	0.0280945	0	0	0	0
324	0	1.77047	-1.46693	1.26321	-0.255711	0.404271	-1.58798	0.804587	1.0356	0.868814	0.05	0	0	0	0	0	0	3.33333e-06	0	0	0	0	0	0	0.0472567	0		0	0	0	0	0	0	0.286164	0	0	0	0	0.150604	0	0	0	0	0.0280945	0	0	0	0
325	0	1.3605	0.113773	-1.04199	0.381346	-1.46802	-1.08975	2.38502	0.718089	0.94954	0.05	0	0	0	0	0	0	3.33333e-06	0	0	0	0	0	0	0.0489733	0		0	0	0	0	0	0	0.286164	0	0	0	0	0.150604	0	0	0	0	0.0280945	0	0	0	0
326	0	0.229558	0.522284	0.14769	1.21666	1.66726	1.03461	-1.04807	0.655274	0.941421	0.05	0	0	0	0	0	0	3.33333e-06	0	0	0	0	0	0	0.0488	0		0	0	0	0	0	0	0.286164	0	0	0	0	0.150604	0	0	0	0	0.0280945	0	0	0	0
327	0	0.703668	0.342373	1.00125	0.209562	-0.795227	0.616482	0.509341	0.595096	0.422854	0.05	0	0	0	0	0	0	3.33333e-06	0	0	0	0	0	0	0.0374833	0		0	0	0	0	0	0	0.286164	0	0	0	0	0.150604	0	0	0	0	0.0280945	0	0	0	0
328	0	-1.57879	0.103119	0.0863621	0.267681	1.04118	0.499957	-0.449099	-0.387398	0.449816	0.05	0	0	0	0	0	0	3.33333e-06	0	0	0	0	0	0	0.0381433	0		0	0	0	0	0	0	0.286164	0	0	0	0	0.150604	0	0	0	0	0.0280945	0	0	0	0
329	0	-0.568722	0.931949	-0.446678	-0.584396	0.848731	0.342714	0.483014	1.44661	0.0761005	0.05	0	0	0	0	0	0	3.33333e-06	0	0	0	0	0	0	0.0240033	0		0	0	0	0	0	0	0.286164	1	1	0	0	0.150604	1	1	0	0	0.0280945	0	0	0	0
330	0	-0.0374515	0.764714	-0.368833	-0.834759	0.25348	0.690874	-0.694658	0.315098	0.582213	0.05	0	0	0	0	0	0	3.33333e-06	0	0	0	0	0	0	0.04117	0		0	0	0	0	0	0	0.286164	0	0	0	0	0.150604	0	0	0	0	0.0280945	0	0	0	0
331	0	-1.06493	3.63351	0.247171	-0.085026	-0.130183	0.627846	1.84892	1.03864	0.886871	0.05	0	0	0	0	0	0	3.33333e-06	0	0	0	0	0	0	0.04759	0		0	0	0	0	0	0	0.286164	0	0	0	0	0.150604	0	0	0	0	0.0280945	0	0	0	0
332	0	1.43122	-1.0707	-0.72306	1.30306	0.378437	0.937651	0.703714	1.46993	0.395731	0.05	0	0	0	0	0	0	3.33333e-06	0	0	0	0	0	0	0.03681	0		0	0	0	0	0	0	0.286164	0	0	0	0	0.150604	0	0	0	0	0.0280945	0	0	0	0
333	0	0.621766	1.86266	-1.16173	-1.73596	0.753376	-0.506429	0.203989	-0.442902	0.908371	0.05	0	0	0	0	0	0	3.33333e-06	0	0	0	0	0	0	0.0480367	0		0	0	0	0	0	0	0.286164	0	0	0	0	0.150604	0	0	0	0	0.0280945	0	0	0	0
334	0	1.21605	0.174056	0.157439	-0.00340148	2.10832	-0.950726	-0.359532	0.0111865	0.807588	0.05	0	0	0	0	0	0	3.33333e-06	0	0	0	0	0	0	0.0458933	0		0	0	0	0	0	0	0.286164	0	0	0	0	0.150604	0	0	0	0	0.0280945	0	0	0	0
335	0	-1.64773	0.251468	0.801758	0.688291	0.509492	-1.58926	-0.0192182	-0.477122	0.585012	0.05	0	0	0	0	0	0	3.33333e-06	0	0	0	0	0	0	0.0412367	0		0	0	0	0	0	0	0.286164	0	0	0	0	0.150604	0	0	0	0	0.0280945	0	0	0	0
336	0	-1.05785	1.40174	2.39209	-0.195439	2.36808	0.369546	1.12479	0.889018	0.555008	0.05	0	0	0	0	0	0	3.33333e-06	0	0	0	0	0	0	0.0406033	0		0	0	0	0	0	0	0.286164	0	0	0	0	0.150604	0	0	0	0	0.0280945	0	0	0	0
337	0	2.55531	-0.327841	-1.45667	-0.438976	0.974073	0.72679	-2.75612	-0.337269	0.734242	0.05	0	0	0	0	0	0	3.33333e-06	0	0	0	0	0	0	0.0443533	0		0	0	0	0	0	0	0.286164	0	0	0	0	0.150604	0	0	0	0	0.0280945	0	0	0	0
338	0	-0.118743	-0.948994	0.22636	-0.218862	1.03015	-0.67102	0.581445	-0.100201	0.330364	0.05	0	0	0	0	0	0	3.33333e-06	0	0	0	0	0	0	0.03497	0		0	0	0	0	0	0	0.286164	0	0	0	0	0.150604	0	0	0	0	0.0280945	0	0	0	0
339	0	0.125744	-0.180037	1.44745	-0.457862	-0.240988	-0.309678	0.138237	1.11282	0.916031	0.05	0	0	0	0	0	0	3.33333e-06	0	0	0	0	0	0	0.04821	0		0	0	0	0	0	0	0.286164	0	0	0	0	0.150604	0	0	0	0	0.0280945	0	0	0	0
340	0	-0.328524	-0.301319	0.749719	-1.11875	0.429053	0.22198	-1.32252	1.22582	0.575768	0.05	0	0	0	0	0	0	3.33333e-06	0	0	0	0	0	0	0.04106	0		0	0	0	0	0	0	0.286164	0	0	0	0	0.150604	0	0	0	0	0.0280945	0	0	0	0
341	0	-1.22255	0.180732	0.687575	-0.411981	-0.584516	-0.800953	-1.09614	1.13301	0.829647	0.05	0	0	0	0	0	0	3.33333e-06	0	0	0	0	0	0	0.0463967	0		0	0	0	0	0	0	0.286164	0	0	0	0	0.150604	0	0	0	0	0.0280945	0	0	0	0
342	0	0.799092	0.288119	-1.5641	0.900923	-0.27812	-0.83971	-1.43659	-2.00211	0.118148	0.05	0	0	0	0	0	0	3.33333e-06	0	0	0	0	0	0	0.0269333	0		0	0	0	0	0	0	0.286164	1	1	0	0	0.150604	1	1	0	0	0.0280945	0	0	0	0
343	0	-0.000907906	0.0493227	0.342808	0.283939	-0.0238145	-1.16722	1.53707	0.578969	0.916686	0.05	0	0	0	0	0	0	3.33333e-06	0	0	0	0	0	0	0.0482267	0		0	0	0	0	0	0	0.286164	0	0	0	0	0.150604	0	0	0	0	0.0280945	0	0	0	0
344	0	-0.364991	1.14648	-0.917336	0.287224	-1.73308	0.452569	-3.03496	0.321251	0.318586	0.05	0	0	0	0	0	0	3.33333e-06	0	0	0	0	0	0	0.03468	0		0	0	0	0	0	0	0.286164	0	0	0	0	0.150604	0	0	0	0	0.0280945	0	0	0	0
345	0	0.572398	-2.3961	1.37347	0.772609	-0.559842	1.21921	0.318509	-0.501394	0.968664	0.05	0	0	0	0	0	0	3.33333e-06	0	0	0	0	0	0	0.0493867	0		0	0	0	0	0	0	0.286164	0	0	0	0	0.150604	0	0	0	0	0.0280945	0	0	0	0
346	0	-1.31252	0.513038	1.13148	-1.2535	-1.3301	1.03476	-1.36948	0.127751	0.863039	0.05	0	0	0	0	0	0	3.33333e-06	0	0	0	0	0	0	0.04712	0		0	0	0	0	0	0	0.286164	0	0	0	0	0.150604	0	0	0	0	0.0280945	0	0	0	0
347	0	-0.620657	-1.8271	-0.811923	0.374409	-1.93356	-0.186308	-2.43623	0.901333	0.837023	0.05	0	0	0	0	0	0	3.33333e-06	0	0	0	0	0	0	0.04657	0		0	0	0	0	0	0	0.286164	0	0	0	0	0.150604	0	0	0	0	0.0280945	0	0	0	0
348	0	0.0784759	0.520519	1.37375	0.106355	0.352842	0.504962	-0.80233	-0.605419	0.192767	0.05	0	0	0	0	0	0	3.33333e-06	0	0	0	0	0	0	0.03054	0		0	0	0	0	0	0	0.286164	1	1	0	0	0.150604	0	0	0	0	0.0280945	0	0	0	0
349	0	-1.86533	0.197856	-1.26893	0.0467689	-0.626499	-2.02465	-1.01832	-1.26581	0.414469	0.05	0	0	0	0	0	0	3.33333e-06	0	0	0	0	0	0	0.03728	0		0	0	0	0	0	0	0.286164	0	0	0	0	0.150604	0	0	0	0	0.0280945	0	0	0	0
350	0	-0.0586672	-0.0608901	-0.440678	-3.31899	0.247867	-1.47769	0.249346	0.222061	0.418128	0.05	0	0	0	0	0	0	3.33333e-06	0	0	0	0	0	0	0.0373667	0		0	0	0	0	0	0	0.286164	0	0	0	0	0.150604	0	0	0	0	0.0280945	0	0	0	0
351	0	0.195872	-1.43125	-2.69405	0.816248	1.65793	0.0688452	0.648416	0.0955463	0.162839	0.05	0	0	0	0	0	0	3.33333e-06	0	0	0	0	0	0	0.02924	0		0	0	0	0	0	0	0.286164	1	1	0	0	0.150604	0	0	0	0	0.0280945	0	0	0	0
352	0	-0.154286	-1.11867	0.421957	-0.17947	-0.734594	-0.107045	0.525882	-0.312021	0.815524	0.05	0	0	0	0	0	0	3.33333e-06	0	0	0	0	0	0	0.04606	0		0	0	0	0	0	0	0.286164	0	0	0	0	0.150604	0	0	0	0	0.0280945	0	0	0	0
353	0	0.338624	0.380036	0.156951	0.157382	0.838166	-0.791511	0.0855044	-0.0320169	0.516823	0.05	0	0	0	0	0	0	3.33333e-06	0	0	0	0	0	0	0.03978	0		0	0	0	0	0	0	0.286164	0	0	0	0	0.150604	0	0	0	0	0.0280945	0	0	0	0
354	0	-0.0574666	-0.552672	0.484933	-0.765715	-0.769926	0.0250925	1.01518	0.29099	0.461881	0.05	0	0	0	0	0	0	3.33333e-06	0	0	0	0	0	0	0.0383967	0		0	0	0	0	0	0	0.286164	0	0	0	0	0.150604	0	0	0	0	0.0280945	0	0	0	0
355	0	-0.288692	-0.580594	0.276402	0.190181	-0.907045	-1.54374	0.688415	-0.490988	0.400881	0.05	0	0	0	0	0	0	3.33333e-06	0	0	0	0	0	0	0.0369667	0		0	0	0	0	0	0	0.286164	0	0	0	0	0.150604	0	0	0	0	0.0280945	0	0	0	0
356	0	1.01733	-2.14546	1.05826	-0.114372	-0.602843	0.168366	-0.754291	-1.60912	0.463372	0.05	0	0	0	0	0	0	3.33333e-06	0	0	0	0	0	0	0.03843	0		0	0	0	0	0	0	0.286164	0	0	0	0	0.150604	0	0	0	0	0.0280945	0	0	0	0
357	0	0.474297	-1.64057	1.10306	-0.23259	0.19026	-0.323882	-0.355927	-0.410644	0.811257	0.05	0	0	0	0	0	0	3.33333e-06	0	0	0	0	0	0	0.0459733	0		0	0	0	0	0	0	0.286164	0	0	0	0	0.150604	0	0	0	0	0.0280945	0	0	0	0
358	0	1.5384	1.72342	1.02543	0.922766	-0.177294	-0.930892	-0.782205	2.17669	0.150102	0.05	0	0	0	0	0	0	3.33333e-06	0	0	0	0	0	0	0.0286267	0		0	0	0	0	0	0	0.286164	1	1	0	0	0.150604	1	1	0	0	0.0280945	0	0	0	0
359	0	-0.78174	-2.28109	0.997139	1.48758	-0.396006	-1.45254	-0.763119	-1.15777	0.406173	0.05	0	0	0	0	0	0	3.33333e-06	0	0	0	0	0	0	0.0371067	0		0	0	0	0	0	0	0.286164	0	0	0	0	0.150604	0	0	0	0	0.0280945	0	0	0	0
360	0	-2.04335	-0.425107	1.77467	0.732619	-0.467081	-0.957819	-0.117548	1.04778	0.889862	0.05	0	0	0	0	0	0	3.33333e-06	0	0	0	0	0	0	0.0476833	0		0	0	0	0	0	0	0.286164	0	0	0	0	0.150604	0	0	0	0	0.0280945	0	0	0	0
361	0	-0.129511	1.33476	1.16945	-1.35244	1.10533	-1.00611	0.199727	0.617373	0.973797	0.05	0	0	0	0	0	0	3.33333e-06	0	0	0	0	0	0	0.0494933	0		0	0	0	0	0	0	0.286164	0	0	0	0	0.150604	0	0	0	0	0.0280945	0	0	0	0
362	0	0.160341	-0.100559	1.96897	-0.633882	-0.104629	-0.573964	0.0906063	0.974641	0.712079	0.05	0	0	0	0	0	0	3.33333e-06	0	0	0	0	0	0	0.04392	0		0	0	0	0	0	0	0.286164	0	0	0	0	0.150604	0	0	0	0	0.0280945	0	0	0	0
363	0	-0.847786	-1.51782	0.323513	0.0841198	-0.238552	0.928105	-2.21377	0.664077	0.751905	0.05	0	0	0	0	0	0	3.33333e-06	0	0	0	0	0	0	0.04473	0		0	0	0	0	0	0	0.286164	0	0	0	0	0.150604	0	0	0	0	0.0280945	0	0	0	0
364	0	-0.233343	-0.0231914	1.05285	-0.0537965	-0.237564	-0.0660225	1.5193	-0.2216	0.907024	0.05	0	0	0	0	0	0	3.33333e-06	0	0	0	0	0	0	0.048	0		0	0	0	0	0	0	0.286164	0	0	0	0	0.150604	0	0	0	0	0.0280945	0	0	0	0
365	0	2.21335	-0.222826	-0.174841	0.26431	0.0240369	1.63804	0.203312	-0.13343	0.905779	0.05	0	0	0	0	0	0	3.33333e-06	0	0	0	0	0	0	0.0479767	0		0	0	0	0	0	0	0.286164	0	0	0	0	0.150604	0	0	0	0	0.0280945	0	0	0	0
366	0	1.18096	1.14696	-2.07459	0.474626	-0.772513	-0.456056	0.578612	-0.789877	0.540004	0.05	0	0	0	0	0	0	3.33333e-06	0	0	0	0	0	0	0.0402367	0		0	0	0	0	0	0	0.286164	0	0	0	0	0.150604	0	0	0	0	0.0280945	0	0	0	0
367	0	-0.578857	1.58642	-0.800472	-0.284532	0.305031	-0.408697	-1.42288	-0.185236	0.556096	0.05	0	0	0	0	0	0	3.33333e-06	0	0	0	0	0	0	0.0406367	0		0	0	0	0	0	0	0.286164	0	0	0	0	0.150604	0	0	0	0	0.0280945	0	0	0	0
368	0	1.25521	1.09791	-0.674932	-0.228714	-1.32875	-0.750584	0.60276	-0.647924	0.205263	0.05	0	0	0	0	0	0	3.33333e-06	0	0	0	0	0	0	0.0309833	0		0	0	0	0	0	0	0.286164	1	1	0	0	0.150604	0	0	0	0	0.0280945	0	0	0	0
369	0	-0.0714839	-0.554678	-0.24251	2.35278	0.180476	-0.266371	0.426811	1.44262	0.924732	0.05	0	0	0	0	0	0	3.33333e-06	0	0	0	0	0	0	0.0484033	0		0	0	0	0	0	0	0.286164	0	0	0	0	0.150604	0	0	0	0	0.0280945	0	0	0	0
370	0	1.76765	-0.5846	-0.91564	-1.89638	0.261162	-0.322363	-0.976964	-0.665176	0.982659	0.05	0	0	0	0	0	0	3.33333e-06	0	0	0	0	0	0	0.0496667	0		0	0	0	0	0	0	0.286164	0	0	0	0	0.150604	0	0	0	0	0.0280945	0	0	0	0
371	0	0.394662	-2.41358	-0.275745	-0.913005	-2.82019	0.375222	1.48765	-1.79275	0.924186	0.05	0	0	0	0	0	0	3.33333e-06	0	0	0	0	0	0	0.0483867	0		0	0	0	0	0	0	0.286164	0	0	0	0	0.150604	0	0	0	0	0.0280945	0	0	0	0
372	0	-0.251207	-0.716486	0.348198	0.376058	0.621216	1.87744	-0.341625	-0.829506	0.568907	0.05	0	0	0	0	0	0	3.33333e-06	0	0	0	0	0	0	0.0408967	0		0	0	0	0	0	0	0.286164	0	0	0	0	0.150604	0	0	0	0	0.0280945	0	0	0	0
373	0	-0.298521	-2.04921	1.79249	0.744869	-1.10984	1.31724	0.60185	-0.720983	0.980522	0.05	0	0	0	0	0	0	3.33333e-06	0	0	0	0	0	0	0.0496167	0		0	0	0	0	0	0	0.286164	0	0	0	0	0.150604	0	0	0	0	0.0280945	0	0	0	0
374	0	-0.374749	1.89172	-0.33066	0.783893	-0.629187	-0.169512	0.814013	-2.15791	0.256512	0.05	0	0	0	0	0	0	3.33333e-06	0	0	0	0	0	0	0.0327267	0		0	0	0	0	0	0	0.286164	1	1	0	0	0.150604	0	0	0	0	0.0280945	0	0	0	0
375	0	0.671277	-0.61999	-1.10646	0.350501	-0.0891968	-0.606011	-0.208088	-0.162106	0.84083	0.05	0	0	0	0	0	0	3.33333e-06	0	0	0	0	0	0	0.0466467	0		0	0	0	0	0	0	0.286164	0	0	0	0	0.150604	0	0	0	0	0.0280945	0	0	0	0
376	0	-0.123234	-0.002836	-0.337827	-0.51926	-0.898409	1.10569	-0.189226	0.538913	0.425559	0.05	0	0	0	0	0	0	3.33333e-06	0	0	0	0	0	0	0.0375433	0		0	0	0	0	0	0	0.286164	0	0	0	0	0.150604	0	0	0	0	0.0280945	0	0	0	0
377	0	-0.16135	0.261062	-1.33989	1.92487	-1.02483	-0.202402	0.751434	0.666724	0.881577	0.05	0	0	0	0	0	0	3.33333e-06	0	0	0	0	0	0	0.0475267	0		0	0	0	0	0	0	0.286164	0	0	0	0	0.150604	0	0	0	0	0.0280945	0	0	0	0
378	0	-1.18895	0.771296	1.03174	1.51118	0.732093	1.00356	-0.750617	-0.0859811	0.683185	0.05	0	0	0	0	0	0	3.33333e-06	0	0	0	0	0	0	0.0433467	0		0	0	0	0	0	0	0.286164	0	0	0	0	0.150604	0	0	0	0	0.0280945	0	0	0	0
379	0	-0.63308	1.16312	-0.355047	0.479246	-0.3919	1.22342	-1.23137	-0.431505	0.592457	0.05	0	0	0	0	0	0	3.33333e-06	0	0	0	0	0	0	0.0413967	0		0	0	0	0	0	0	0.286164	0	0	0	0	0.150604	0	0	0	0	0.0280945	0	0	0	0
380	0	0.314093	-0.79047	0.324539	0.149109	-0.947764	1.78172	1.6385	-0.229928	0.471422	0.05	0	0	0	0	0	0	3.33333e-06	0	0	0	0	0	0	0.0386167	0		0	0	0	0	0	0	0.286164	0	0	0	0	0.150604	0	0	0	0	0.0280945	0	0	0	0
381	0	0.200955	-0.263988	0.932852	-1.71533	0.540669	-1.77259	0.101248	-1.24456	0.641924	0.05	0	0	0	0	0	0	3.33333e-06	0	0	0	0	0	0	0.04239	0		0	0	0	0	0	0	0.286164	0	0	0	0	0.150604	0	0	0	0	0.0280945	0	0	0	0
382	0	-0.113971	-0.746796	-1.40853	0.629233	-0.232381	-1.74053	-0.608148	-1.22199	0.362187	0.05	0	0	0	0	0	0	3.33333e-06	0	0	0	0	0	0	0.03592	0		0	0	0	0	0	0	0.286164	0	0	0	0	0.150604	0	0	0	0	0.0280945	0	0	0	0
383	0	1.29997	0.161403	0.244299	0.840047	-1.40561	-1.65825	-0.874665	-1.97111	0.000993016	0.05	1	1	0	0	0	0	3.33333e-06	0	0	0	0	0	0	0.00608667	1	0.00608667	1	1	0	0	0	0	0.286164	1	1	0	0	0.150604	1	1	0	0	0.0280945	1	1	0	0
384	0	-1.86553	1.31388	1.05035	-0.241302	0.610349	1.71487	0.198135	1.00855	0.343385	0.05	0	0	0	0	0	0	3.33333e-06	0	0	0	0	0	0	0.0353667	0		0	0	0	0	0	0	0.286164	0	0	0	0	0.150604	0	0	0	0	0.0280945	0	0	0	0
385	0	-0.416728	-0.377283	1.43418	-0.993764	-0.0999592	-0.787008	0.406174	0.0855054	0.986336	0.05	0	0	0	0	0	0	3.33333e-06	0	0	0	0	0	0	0.0497233	0		0	0	0	0	0	0	0.286164	0	0	0	0	0.150604	0	0	0	0	0.0280945	0	0	0	0
386	0	0.0157339	-1.17065	0.348533	1.09416	-0.204012	-1.98033	0.2412	-0.772467	0.30757	0.05	0	0	0	0	0	0	3.33333e-06	0	0	0	0	0	0	0.0343333	0		0	0	0	0	0	0	0.286164	0	0	0	0	0.150604	0	0	0	0	0.0280945	0	0	0	0
387	0	-0.975711	-1.42458	1.63123	-1.01836	-0.015131	0.408469	-0.00785503	-2.09619	0.98368	0.05	0	0	0	0	0	0	3.33333e-06	0	0	0	0	0	0	0.0496867	0		0	0	0	0	0	0	0.286164	0	0	0	0	0.150604	0	0	0	0	0.0280945	0	0	0	0
388	0	-0.592227	-0.418523	1.70099	0.330053	-1.27135	-1.65148	-1.178	-0.984522	0.0301561	0.05	1	1	0	0	0	0	3.33333e-06	0	0	0	0	0	0	0.0191433	0		0	0	0	0	0	0	0.286164	1	1	0	0	0.150604	1	1	0	0	0.0280945	0	0	0	0
389	0	-0.43315	0.546714	0.146618	1.40098	-0.736518	0.160456	0.845382	-2.01925	0.286389	0.05	0	0	0	0	0	0	3.33333e-06	0	0	0	0	0	0	0.03366	0		0	0	0	0	0	0	0.286164	0	0	0	0	0.150604	0	0	0	0	0.0280945	0	0	0	0
390	0	0.371413	-0.635499	-1.17297	0.0646004	0.81077	-1.31025	-0.554432	0.357164	0.783292	0.05	0	0	0	0	0	0	3.33333e-06	0	0	0	0	0	0	0.0453767	0		0	0	0	0	0	0	0.286164	0	0	0	0	0.150604	0	0	0	0	0.0280945	0	0	0	0
391	0	-0.0977258	-1.47074	1.34605	0.697745	-0.195605	0.208406	-0.485058	-0.310059	0.632407	0.05	0	0	0	0	0	0	3.33333e-06	0	0	0	0	0	0	0.0422033	0		0	0	0	0	0	0	0.286164	0	0	0	0	0.150604	0	0	0	0	0.0280945	0	0	0	0
392	0	-0.879199	-0.366248	0.780885	-0.844437	-1.11095	-0.922257	0.782705	0.0982084	0.949212	0.05	0	0	0	0	0	0	3.33333e-06	0	0	0	0	0	0	0.0489667	0		0	0	0	0	0	0	0.286164	0	0	0	0	0.150604	0	0	0	0	0.0280945	0	0	0	0
393	0	-0.226439	-0.1469	-0.219769	0.428647	1.06313	1.17273	-0.749793	-2.19126	0.874271	0.05	0	0	0	0	0	0	3.33333e-06	0	0	0	0	0	0	0.04738	0		0	0	0	0	0	0	0.286164	0	0	0	0	0.150604	0	0	0	0	0.0280945	0	0	0	0
394	0	1.13951	0.341621	0.408305	1.68426	-0.531794	-0.317876	0.47442	-1.41211	0.0371665	0.05	1	1	0	0	0	0	3.33333e-06	0	0	0	0	0	0	0.02017	0		0	0	0	0	0	0	0.286164	1	1	0	0	0.150604	1	1	0	0	0.0280945	0	0	0	0
395	0	-0.12459	-0.378862	0.357063	0.345576	-0.635804	-0.473859	-1.59064	-0.588695	0.0328142	0.05	1	1	0	0	0	0	3.33333e-06	0	0	0	0	0	0	0.0196133	0		0	0	0	0	0	0	0.286164	1	1	0	0	0.150604	1	1	0	0	0.0280945	0	0	0	0
396	0	-1.92138	0.0419405	-0.198479	-0.592692	1.08361	-0.214089	-0.217283	-0.41883	0.24061	0.05	0	0	0	0	0	0	3.33333e-06	0	0	0	0	0	0	0.0322133	0		0	0	0	0	0	0	0.286164	1	1	0	0	0.150604	0	0	0	0	0.0280945	0	0	0	0
397	0	0.561591	-0.780034	-1.3381	1.16073	0.775739	-2.95164	-0.463631	0.239021	0.636404	0.05	0	0	0	0	0	0	3.33333e-06	0	0	0	0	0	0	0.0422933	0		0	0	0	0	0	0	0.286164	0	0	0	0	0.150604	0	0	0	0	0.0280945	0	0	0	0
398	0	0.289749	-0.22681	-0.559952	-2.29538	-0.454905	1.05819	-1.56187	-1.92264	0.980542	0.05	0	0	0	0	0	0	3.33333e-06	0	0	0	0	0	0	0.04962	0		0	0	0	0	0	0	0.286164	0	0	0	0	0.150604	0	0	0	0	0.0280945	0	0	0	0
399	0	0.472819	-1.13075	0.70742	0.353258	-1.16206	-0.880246	0.792449	-0.957923	0.329459	0.05	0	0	0	0	0	0	3.33333e-06	0	0	0	0	0	0	0.0349567	0		0	0	0	0	0	0	0.286164	0	0	0	0	0.150604	0	0	0	0	0.0280945	0	0	0	0
400	0	-1.27667	0.0640088	1.13363	0.301103	-2.26046	0.267245	-0.792956	1.26192	0.646455	0.05	0	0	0	0	0	0	3.33333e-06	0	0	0	0	0	0	0.0425	0		0	0	0	0	0	0	0.286164	0	0	0	0	0.150604	0	0	0	0	0.0280945	0	0	0	0
401	0	-0.704975	0.411184	-2.43169	1.91817	0.125858	0.334455	-0.237782	1.26765	0.576048	0.05	0	0	0	0	0	0	3.33333e-06	0	0	0	0	0	0	0.0410667	0		0	0	0	0	0	0	0.286164	0	0	0	0	0.150604	0	0	0	0	0.0280945	0	0	0	0
402	0	-0.725014	-0.481043	0.423823	0.787512	1.61492	0.49153	0.231002	0.449277	0.194449	0.05	0	0	0	0	0	0	3.33333e-06	0	0	0	0	0	0	0.0306067	0		0	0	0	0	0	0	0.286164	1	1	0	0	0.150604	0	0	0	0	0.0280945	0	0	0	0
403	0	-0.558914	0.514689	-1.06384	0.449952	-1.55146	-0.678717	0.322601	1.17642	0.980274	0.05	0	0	0	0	0	0	3.33333e-06	0	0	0	0	0	0	0.0496067	0		0	0	0	0	0	0	0.286164	0	0	0	0	0.150604	0	0	0	0	0.0280945	0	0	0	0
404	0	0.514511	0.35937	-3.75315	-0.70168	-0.249316	-1.37093	1.20055	0.121605	0.492544	0.05	0	0	0	0	0	0	3.33333e-06	0	0	0	0	0	0	0.0391167	0		0	0	0	0	0	0	0.286164	0	0	0	0	0.150604	0	0	0	0	0.0280945	0	0	0	0
405	0	0.545513	-0.80324	-1.22539	-0.685332	0.238625	-0.721449	-2.1952	1.24357	0.831356	0.05	0	0	0	0	0	0	3.33333e-06	0	0	0	0	0	0	0.0464267	0		0	0	0	0	0	0	0.286164	0	0	0	0	0.150604	0	0	0	0	0.0280945	0	0	0	0
406	0	0.842354	-2.10577	0.0181672	0.744047	0.266207	0.328333	0.0986804	-0.41779	0.792494	0.05	0	0	0	0	0	0	3.33333e-06	0	0	0	0	0	0	0.0455467	0		0	0	0	0	0	0	0.286164	0	0	0	0	0.150604	0	0	0	0	0.0280945	0	0	0	0
407	0	0.684922	-0.253405	-1.23595	1.89294	0.305728	-0.679937	0.00214955	-0.876641	0.450175	0.05	0	0	0	0	0	0	3.33333e-06	0	0	0	0	0	0	0.03815	0		0	0	0	0	0	0	0.286164	0	0	0	0	0.150604	0	0	0	0	0.0280945	0	0	0	0
408	0	1.14814	-0.695201	1.61261	1.3947	1.80848	-1.58334	-1.0028	-1.46469	0.187489	0.05	0	0	0	0	0	0	3.33333e-06	0	0	0	0	0	0	0.0302833	0		0	0	0	0	0	0	0.286164	1	1	0	0	0.150604	0	0	0	0	0.0280945	0	0	0	0
409	0	-1.34708	-0.326843	-0.588009	-1.40704	-1.05049	0.329516	-0.696778	-0.45737	0.303859	0.05	0	0	0	0	0	0	3.33333e-06	0	0	0	0	0	0	0.0342333	0		0	0	0	0	0	0	0.286164	0	0	0	0	0.150604	0	0	0	0	0.0280945	0	0	0	0
410	0	2.21976	1.02205	1.0732	0.10622	0.152123	-1.36998	-0.235813	-0.702738	0.0231061	0.05	1	1	0	0	0	0	3.33333e-06	0	0	0	0	0	0	0.01785	0		0	0	0	0	0	0	0.286164	1	1	0	0	0.150604	1	1	0	0	0.0280945	1	1	0	0
411	0	-0.168088	-0.299244	-1.58123	-0.664734	1.02309	-1.78973	-1.04861	-0.3525	0.847251	0.05	0	0	0	0	0	0	3.33333e-06	0	0	0	0	0	0	0.0467633	0		0	0	0	0	0	0	0.286164	0	0	0	0	0.150604	0	0	0	0	0.0280945	0	0	0	0
412	0	2.06544	-0.383536	0.813914	-0.382487	-0.249235	-1.04404	-0.485453	0.429623	0.237449	0.05	0	0	0	0	0	0	3.33333e-06	0	0	0	0	0	0	0.0321067	0		0	0	0	0	0	0	0.286164	1	1	0	0	0.150604	0	0	0	0	0.0280945	0	0	0	0
413	0	-0.0426314	-0.295659	0.926412	0.159495	0.0746097	-0.25853	3.06096	1.5627	0.295563	0.05	0	0	0	0	0	0	3.33333e-06	0	0	0	0	0	0	0.0339567	0		0	0	0	0	0	0	0.286164	0	0	0	0	0.150604	0	0	0	0	0.0280945	0	0	0	0
414	0	-0.591299	0.861191	0.0743254	-1.6454	0.784983	-0.468823	-0.0407457	0.0571935	0.515463	0.05	0	0	0	0	0	0	3.33333e-06	0	0	0	0	0	0	0.03975	0		0	0	0	0	0	0	0.286164	0	0	0	0	0.150604	0	0	0	0	0.0280945	0	0	0	0
415	0	-0.422088	1.09371	-0.247851	0.14479	-0.123392	1.77979	1.66661	-0.480387	0.435081	0.05	0	0	0	0	0	0	3.33333e-06	0	0	0	0	0	0	0.03775	0		0	0	0	0	0	0	0.286164	0	0	0	0	0.150604	0	0	0	0	0.0280945	0	0	0	0
416	0	0.513304	0.728516	-0.180841	0.732974	1.56198	-1.4891	-0.257033	-0.347933	0.416593	0.05	0	0	0	0	0	0	3.33333e-06	0	0	0	0	0	0	0.03733	0		0	0	0	0	0	0	0.286164	0	0	0	0	0.150604	0	0	0	0	0.0280945	0	0	0	0
417	0	0.273012	0.922811	0.935197	1.28339	0.0685855	0.617627	0.229728	-0.167227	0.0472027	0.05	1	1	0	0	0	0	3.33333e-06	0	0	0	0	0	0	0.0213867	0		0	0	0	0	0	0	0.286164	1	1	0	0	0.150604	1	1	0	0	0.0280945	0	0	0	0
418	0	1.28	0.167095	-0.575266	-1.18086	0.929649	-0.625201	0.0268321	-0.760991	0.964786	0.05	0	0	0	0	0	0	3.33333e-06	0	0	0	0	0	0	0.0492833	0		0	0	0	0	0	0	0.286164	0	0	0	0	0.150604	0	0	0	0	0.0280945	0	0	0	0
419	0	-0.934214	0.757059	-0.282521	-0.0545204	-0.512722	1.55275	-0.0372435	1.4899	0.279709	0.05	0	0	0	0	0	0	3.33333e-06	0	0	0	0	0	0	0.03343	0		0	0	0	0	0	0	0.286164	1	1	0	0	0.150604	0	0	0	0	0.0280945	0	0	0	0
420	0	-1.3344	-0.392005	1.21191	1.40186	0.992679	0.0258654	-0.0551177	-1.2833	0.720707	0.05	0	0	0	0	0	0	3.33333e-06	0	0	0	0	0	0	0.04407	0		0	0	0	0	0	0	0.286164	0	0	0	0	0.150604	0	0	0	0	0.0280945	0	0	0	0
421	0	-0.299767	0.580012	1.35048	-1.71641	0.183222	-1.33061	0.796173	0.847944	0.866698	0.05	0	0	0	0	0	0	3.33333e-06	0	0	0	0	0	0	0.0472133	0		0	0	0	0	0	0	0.286164	0	0	0	0	0.150604	0	0	0	0	0.0280945	0	0	0	0
422	0	-1.14056	-1.59952	-0.494933	-1.85668	-0.559127	-1.27924	-0.713355	0.702075	0.165641	0.05	0	0	0	0	0	0	3.33333e-06	0	0	0	0	0	0	0.0293633	0		0	0	0	0	0	0	0.286164	1	1	0	0	0.150604	0	0	0	0	0.0280945	0	0	0	0
423	0	1.06132	-0.666694	0.0769595	-1.04989	-1.90679	-0.977629	0.586258	-1.02726	0.362192	0.05	0	0	0	0	0	0	3.33333e-06	0	0	0	0	0	0	0.0359233	0		0	0	0	0	0	0	0.286164	0	0	0	0	0.150604	0	0	0	0	0.0280945	0	0	0	0
424	0	-0.62367	-0.356603	-1.56772	-0.258461	-0.0465135	-1.36123	-0.482602	1.07451	0.429756	0.05	0	0	0	0	0	0	3.33333e-06	0	0	0	0	0	0	0.0376167	0		0	0	0	0	0	0	0.286164	0	0	0	0	0.150604	0	0	0	0	0.0280945	0	0	0	0
425	0	0.948449	0.681479	0.00988468	1.52689	1.07343	-0.0049473	-0.413381	0.0409416	0.215816	0.05	0	0	0	0	0	0	3.33333e-06	0	0	0	0	0	0	0.0313333	0		0	0	0	0	0	0	0.286164	1	1	0	0	0.150604	0	0	0	0	0.0280945	0	0	0	0
426	0	-0.380091	-0.254966	-2.36176	1.20594	-0.432551	1.3217	-1.63144	-0.431293	0.876553	0.05	0	0	0	0	0	0	3.33333e-06	0	0	0	0	0	0	0.0474233	0		0	0	0	0	0	0	0.286164	0	0	0	0	0.150604	0	0	0	0	0.0280945	0	0	0	0
427	0	-0.205688	0.445215	0.00365628	-0.915704	1.3566	0.399101	-1.01164	2.3162	0.267973	0.05	0	0	0	0	0	0	3.33333e-06	0	0	0	0	0	0	0.0331167	0		0	0	0	0	0	0	0.286164	1	1	0	0	0.150604	0	0	0	0	0.0280945	0	0	0	0
428	0	-0.488145	0.448948	1.4109	-0.872567	0.813893	-0.584307	0.596634	0.414637	0.766593	0.05	0	0	0	0	0	0	3.33333e-06	0	0	0	0	0	0	0.0450333	0		0	0	0	0	0	0	0.286164	0	0	0	0	0.150604	0	0	0	0	0.0280945	0	0	0	0
429	0	-1.18138	1.59326	-0.794665	-1.35117	-1.37116	0.486385	1.52929	0.713611	0.432681	0.05	0	0	0	0	0	0	3.33333e-06	0	0	0	0	0	0	0.0376967	0		0	0	0	0	0	0	0.286164	0	0	0	0	0.150604	0	0	0	0	0.0280945	0	0	0	0
430	0	-2.55537	-0.309757	-0.0938308	0.879382	-1.37672	0.810228	-0.555643	0.324757	0.72592	0.05	0	0	0	0	0	0	3.33333e-06	0	0	0	0	0	0	0.0441967	0		0	0	0	0	0	0	0.286164	0	0	0	0	0.150604	0	0	0	0	0.0280945	0	0	0	0
431	0	0.343379	-0.36259	-0.172318	-0.0448363	0.134249	0.51595	0.407778	-0.34497	0.366726	0.05	0	0	0	0	0	0	3.33333e-06	0	0	0	0	0	0	0.0360233	0		0	0	0	0	0	0	0.286164	0	0	0	0	0.150604	0	0	0	0	0.0280945	0	0	0	0
432	0	-0.205899	-0.670759	-0.882418	0.171983	-1.24041	0.229284	0.0197569	-0.227931	0.826828	0.05	0	0	0	0	0	0	3.33333e-06	0	0	0	0	0	0	0.0463233	0		0	0	0	0	0	0	0.286164	0	0	0	0	0.150604	0	0	0	0	0.0280945	0	0	0	0
433	0	-0.299134	-1.84173	-0.481903	1.78353	1.11198	0.0186799	0.534992	0.164709	0.428913	0.05	0	0	0	0	0	0	3.33333e-06	0	0	0	0	0	0	0.0376067	0		0	0	0	0	0	0	0.286164	0	0	0	0	0.150604	0	0	0	0	0.0280945	0	0	0	0
434	0	1.44262	-0.244506	1.01049	-0.940209	-1.72346	0.0741123	-0.0794781	-1.55266	0.168776	0.05	0	0	0	0	0	0	3.33333e-06	0	0	0	0	0	0	0.02949	0		0	0	0	0	0	0	0.286164	1	1	0	0	0.150604	0	0	0	0	0.0280945	0	0	0	0
435	0	-1.20428	0.652872	1.58913	0.59446	-1.34495	0.707201	-0.245577	0.163558	0.449969	0.05	0	0	0	0	0	0	3.33333e-06	0	0	0	0	0	0	0.0381467	0		0	0	0	0	0	0	0.286164	0	0	0	0	0.150604	0	0	0	0	0.0280945	0	0	0	0
436	0	0.628653	-0.185754	0.2383	0.360909	-3.61832	-2.02042	-0.775103	-0.398087	0.0389532	0.05	1	1	0	0	0	0	3.33333e-06	0	0	0	0	0	0	0.02047	0		0	0	0	0	0	0	0.286164	1	1	0	0	0.150604	1	1	0	0	0.0280945	0	0	0	0
437	0	0.893268	-1.56565	1.2936	0.0544729	-3.25576	1.92833	-0.215886	-0.764026	0.56935	0.05	0	0	0	0	0	0	3.33333e-06	0	0	0	0	0	0	0.0409033	0		0	0	0	0	0	0	0.286164	0	0	0	0	0.150604	0	0	0	0	0.0280945	0	0	0	0
438	0	0.0662568	-0.868585	0.693831	-1.00702	1.037	0.826181	0.773414	-1.25833	0.388877	0.05	0	0	0	0	0	0	3.33333e-06	0	0	0	0	0	0	0.0366333	0		0	0	0	0	0	0	0.286164	0	0	0	0	0.150604	0	0	0	0	0.0280945	0	0	0	0
439	0	-0.107853	-0.569782	-1.00592	0.92586	-0.743714	0.666082	0.0377292	-0.377299	0.873677	0.05	0	0	0	0	0	0	3.33333e-06	0	0	0	0	0	0	0.0473567	0		0	0	0	0	0	0	0.286164	0	0	0	0	0.150604	0	0	0	0	0.0280945	0	0	0	0
440	0	0.0639251	1.3728	-0.555728	0.28409	1.39601	-0.482895	-0.835696	-0.525233	0.556897	0.05	0	0	0	0	0	0	3.33333e-06	0	0	0	0	0	0	0.0406533	0		0	0	0	0	0	0	0.286164	0	0	0	0	0.150604	0	0	0	0	0.0280945	0	0	0	0
441	0	-1.10709	-1.75469	-0.822037	1.03413	-0.0464807	-0.101097	0.385724	0.923589	0.189261	0.05	0	0	0	0	0	0	3.33333e-06	0	0	0	0	0	0	0.03037	0		0	0	0	0	0	0	0.286164	1	1	0	0	0.150604	0	0	0	0	0.0280945	0	0	0	0
442	0	2.22731	0.738269	-0.89843	1.47044	0.193632	-0.753077	-0.457493	0.396514	0.198944	0.05	0	0	0	0	0	0	3.33333e-06	0	0	0	0	0	0	0.03075	0		0	0	0	0	0	0	0.286164	1	1	0	0	0.150604	0	0	0	0	0.0280945	0	0	0	0
443	0	-0.566919	0.77601	-0.0947795	0.690567	0.118049	1.2807	0.574455	0.139049	0.467896	0.05	0	0	0	0	0	0	3.33333e-06	0	0	0	0	0	0	0.03852	0		0	0	0	0	0	0	0.286164	0	0	0	0	0.150604	0	0	0	0	0.0280945	0	0	0	0
444	0	0.468344	-1.15446	-0.438965	-1.06914	0.564052	-0.642878	0.838942	1.0551	0.109061	0.05	0	0	0	0	0	0	3.33333e-06	0	0	0	0	0	0	0.02637	0		0	0	0	0	0	0	0.286164	1	1	0	0	0.150604	1	1	0	0	0.0280945	0	0	0	0
445	0	0.214787	0.381561	-0.202503	-0.11227	-0.0437886	-0.0238945	0.767725	0.994064	0.285349	0.05	0	0	0	0	0	0	3.33333e-06	0	0	0	0	0	0	0.0336167	0		0	0	0	0	0	0	0.286164	1	1	0	0	0.150604	0	0	0	0	0.0280945	0	0	0	0
446	0	-0.475632	-0.889941	-0.428027	0.292104	-0.557082	-0.170449	0.467236	-0.801871	0.776525	0.05	0	0	0	0	0	0	3.33333e-06	0	0	0	0	0	0	0.0452367	0		0	0	0	0	0	0	0.286164	0	0	0	0	0.150604	0	0	0	0	0.0280945	0	0	0	0
447	0	-1.28402	1.36757	1.00194	2.6902	0.00857208	0.617112	-0.39654	-0.790774	0.26369	0.05	0	0	0	0	0	0	3.33333e-06	0	0	0	0	0	0	0.03297	0		0	0	0	0	0	0	0.286164	1	1	0	0	0.150604	0	0	0	0	0.0280945	0	0	0	0
448	0	-0.427721	1.19151	-0.0651487	0.37126	-1.45835	0.0500518	-0.633176	-1.5419	0.0638091	0.05	0	0	0	0	0	0	3.33333e-06	0	0	0	0	0	0	0.02311	0		0	0	0	0	0	0	0.286164	1	1	0	0	0.150604	1	1	0	0	0.0280945	0	0	0	0
449	0	0.0589412	-0.856695	1.04624	-0.291851	0.786324	1.35123	-0.953097	0.408217	0.541829	0.05	0	0	0	0	0	0	3.33333e-06	0	0	0	0	0	0	0.0402833	0		0	0	0	0	0	0	0.286164	0	0	0	0	0.150604	0	0	0	0	0.0280945	0	0	0	0
450	0	0.916014	1.95707	-1.51886	-1.16499	-1.6538	2.30061	-0.173141	0.406013	0.887294	0.05	0	0	0	0	0	0	3.33333e-06	0	0	0	0	0	0	0.0476033	0		0	0	0	0	0	0	0.286164	0	0	0	0	0.150604	0	0	0	0	0.0280945	0	0	0	0
451	0	1.0394	-1.73496	-0.231774	0.217934	0.8892	0.635031	0.820134	1.30305	0.118848	0.05	0	0	0	0	0	0	3.33333e-06	0	0	0	0	0	0	0.0269733	0		0	0	0	0	0	0	0.286164	1	1	0	0	0.150604	1	1	0	0	0.0280945	0	0	0	0
452	0	0.812631	0.274254	-1.06404	-0.874273	0.791641	0.640939	-0.614343	-0.397337	0.600657	0.05	0	0	0	0	0	0	3.33333e-06	0	0	0	0	0	0	0.04154	0		0	0	0	0	0	0	0.286164	0	0	0	0	0.150604	0	0	0	0	0.0280945	0	0	0	0
453	0	0.516794	-1.20685	-1.2274	0.751643	-0.198623	0.711678	-0.0889409	-0.397722	0.63105	0.05	0	0	0	0	0	0	3.33333e-06	0	0	0	0	0	0	0.0421667	0		0	0	0	0	0	0	0.286164	0	0	0	0	0.150604	0	0	0	0	0.0280945	0	0	0	0
454	0	1.06706	-1.87336	-0.671015	1.3507	1.59182	-0.508764	-0.727431	0.26624	0.845985	0.05	0	0	0	0	0	0	3.33333e-06	0	0	0	0	0	0	0.0467367	0		0	0	0	0	0	0	0.286164	0	0	0	0	0.150604	0	0	0	0	0.0280945	0	0	0	0
455	0	-0.760544	-0.524186	-0.686034	-0.267484	0.220564	0.820096	-2.09672	0.23904	0.607132	0.05	0	0	0	0	0	0	3.33333e-06	0	0	0	0	0	0	0.0416633	0		0	0	0	0	0	0	0.286164	0	0	0	0	0.150604	0	0	0	0	0.0280945	0	0	0	0
456	0	-1.06536	0.540568	-0.11613	0.360437	-0.16506	-1.46847	-0.903406	-0.899762	0.128611	0.05	0	0	0	0	0	0	3.33333e-06	0	0	0	0	0	0	0.0275233	0		0	0	0	0	0	0	0.286164	1	1	0	0	0.150604	1	1	0	0	0.0280945	0	0	0	0
457	0	1.93556	0.433835	-0.163084	-1.18217	-1.83127	0.606866	-0.565821	0.392506	0.506161	0.05	0	0	0	0	0	0	3.33333e-06	0	0	0	0	0	0	0.03949	0		0	0	0	0	0	0	0.286164	0	0	0	0	0.150604	0	0	0	0	0.0280945	0	0	0	0
458	0	0.747843	0.914167	0.490928	-2.14887	-0.784572	1.43296	-0.605994	0.327812	0.920845	0.05	0	0	0	0	0	0	3.33333e-06	0	0	0	0	0	0	0.0483067	0		0	0	0	0	0	0	0.286164	0	0	0	0	0.150604	0	0	0	0	0.0280945	0	0	0	0
459	0	-0.445263	-0.539499	0.413137	-0.356564	0.33141	0.645907	-0.271327	-0.0828776	0.24407	0.05	0	0	0	0	0	0	3.33333e-06	0	0	0	0	0	0	0.0323167	0		0	0	0	0	0	0	0.286164	1	1	0	0	0.150604	0	0	0	0	0.0280945	0	0	0	0
460	0	1.57335	0.614764	0.0878211	1.37549	-0.758956	2.16951	0.432629	-0.500586	0.468831	0.05	0	0	0	0	0	0	3.33333e-06	0	0	0	0	0	0	0.03854	0		0	0	0	0	0	0	0.286164	0	0	0	0	0.150604	0	0	0	0	0.0280945	0	0	0	0
461	0	0.699897	-0.664633	-0.939152	0.648979	-1.3002	-1.05386	-0.756943	2.07332	0.834253	0.05	0	0	0	0	0	0	3.33333e-06	0	0	0	0	0	0	0.04649	0		0	0	0	0	0	0	0.286164	0	0	0	0	0.150604	0	0	0	0	0.0280945	0	0	0	0
462	0	1.35138	-0.318281	1.21115	1.37361	-0.840397	-0.701743	0.900481	2.51423	0.640645	0.05	0	0	0	0	0	0	3.33333e-06	0	0	0	0	0	0	0.0423767	0		0	0	0	0	0	0	0.286164	0	0	0	0	0.150604	0	0	0	0	0.0280945	0	0	0	0
463	0	0.230589	-0.0427204	-0.151869	0.335039	-0.533043	-0.479821	1.06603	-0.385661	0.67615	0.05	0	0	0	0	0	0	3.33333e-06	0	0	0	0	0	0	0.04319	0		0	0	0	0	0	0	0.286164	0	0	0	0	0.150604	0	0	0	0	0.0280945	0	0	0	0
464	0	-0.493286	-0.0466962	0.358428	0.0407646	0.645791	-1.57182	0.702717	1.09513	0.701694	0.05	0	0	0	0	0	0	3.33333e-06	0	0	0	0	0	0	0.04375	0		0	0	0	0	0	0	0.286164	0	0	0	0	0.150604	0	0	0	0	0.0280945	0	0	0	0
465	0	-0.364741	-0.402567	-0.663567	0.43348	0.869182	0.783813	-0.251312	-0.834708	0.443112	0.05	0	0	0	0	0	0	3.33333e-06	0	0	0	0	0	0	0.03797	0		0	0	0	0	0	0	0.286164	0	0	0	0	0.150604	0	0	0	0	0.0280945	0	0	0	0
466	0	-0.641283	-1.07435	-0.30446	-0.174271	-1.85895	0.237589	-0.27398	0.0721512	0.864271	0.05	0	0	0	0	0	0	3.33333e-06	0	0	0	0	0	0	0.0471667	0		0	0	0	0	0	0	0.286164	0	0	0	0	0.150604	0	0	0	0	0.0280945	0	0	0	0
467	0	0.126275	-0.356578	-1.52738	-0.13967	-0.269393	-0.133022	0.12083	0.575483	0.229209	0.05	0	0	0	0	0	0	3.33333e-06	0	0	0	0	0	0	0.03181	0		0	0	0	0	0	0	0.286164	1	1	0	0	0.150604	0	0	0	0	0.0280945	0	0	0	0
468	0	0.642315	1.07313	1.29862	-0.639739	0.75254	-0.925712	0.582832	1.33677	0.816642	0.05	0	0	0	0	0	0	3.33333e-06	0	0	0	0	0	0	0.04608	0		0	0	0	0	0	0	0.286164	0	0	0	0	0.150604	0	0	0	0	0.0280945	0	0	0	0
469	0	-0.588962	-0.0796524	-0.291921	-1.19024	-0.286237	-0.288043	0.31532	0.702637	0.107071	0.05	0	0	0	0	0	0	3.33333e-06	0	0	0	0	0	0	0.0262333	0		0	0	0	0	0	0	0.286164	1	1	0	0	0.150604	1	1	0	0	0.0280945	0	0	0	0
470	0	0.0182741	-0.141229	0.321703	0.986061	1.0547	0.498758	0.681089	-1.49958	0.863072	0.05	0	0	0	0	0	0	3.33333e-06	0	0	0	0	0	0	0.0471233	0		0	0	0	0	0	0	0.286164	0	0	0	0	0.150604	0	0	0	0	0.0280945	0	0	0	0
471	0	1.45833	1.43525	-0.0136139	0.295892	-0.690833	0.663829	-0.478039	-0.312613	0.0855421	0.05	0	0	0	0	0	0	3.33333e-06	0	0	0	0	0	0	0.0247033	0		0	0	0	0	0	0	0.286164	1	1	0	0	0.150604	1	1	0	0	0.0280945	0	0	0	0
472	0	0.18616	-1.55867	0.419995	-1.68053	1.83085	1.07615	-0.480523	-0.198536	0.169499	0.05	0	0	0	0	0	0	3.33333e-06	0	0	0	0	0	0	0.0295433	0		0	0	0	0	0	0	0.286164	1	1	0	0	0.150604	0	0	0	0	0.0280945	0	0	0	0
473	0	0.682742	-0.809418	0.677836	-0.621804	-1.07664	-1.05704	1.30825	-0.129108	0.76024	0.05	0	0	0	0	0	0	3.33333e-06	0	0	0	0	0	0	0.04492	0		0	0	0	0	0	0	0.286164	0	0	0	0	0.150604	0	0	0	0	0.0280945	0	0	0	0
474	0	-0.569465	-1.27431	0.465044	-0.688632	1.40104	0.22842	-0.310167	-0.35774	0.214859	0.05	0	0	0	0	0	0	3.33333e-06	0	0	0	0	0	0	0.03129	0		0	0	0	0	0	0	0.286164	1	1	0	0	0.150604	0	0	0	0	0.0280945	0	0	0	0
475	0	0.72786	0.876924	1.41227	1.65702	0.0328121	-1.43182	0.705629	1.46882	0.186763	0.05	0	0	0	0	0	0	3.33333e-06	0	0	0	0	0	0	0.03026	0		0	0	0	0	0	0	0.286164	1	1	0	0	0.150604	0	0	0	0	0.0280945	0	0	0	0
476	0	-0.0996865	0.711691	1.88216	0.903149	-0.964325	0.777017	-0.0411351	0.744196	0.259243	0.05	0	0	0	0	0	0	3.33333e-06	0	0	0	0	0	0	0.0328033	0		0	0	0	0	0	0	0.286164	1	1	0	0	0.150604	0	0	0	0	0.0280945	0	0	0	0
477	0	-0.748221	-1.75468	0.261894	-1.45666	-0.118166	-0.629188	-1.65078	-0.664843	0.783033	0.05	0	0	0	0	0	0	3.33333e-06	0	0	0	0	0	0	0.0453667	0		0	0	0	0	0	0	0.286164	0	0	0	0	0.150604	0	0	0	0	0.0280945	0	0	0	0
478	0	-0.611755	-1.26161	1.45243	-0.193053	0.00987604	-1.63391	0.680062	-0.367372	0.825248	0.05	0	0	0	0	0	0	3.33333e-06	0	0	0	0	0	0	0.0463033	0		0	0	0	0	0	0	0.286164	0	0	0	0	0.150604	0	0	0	0	0.0280945	0	0	0	0
479	0	-1.14631	-0.325923	-0.67066	0.659947	-0.386547	-0.0723672	-1.05629	-0.648055	0.709649	0.05	0	0	0	0	0	0	3.33333e-06	0	0	0	0	0	0	0.0438667	0		0	0	0	0	0	0	0.286164	0	0	0	0	0.150604	0	0	0	0	0.0280945	0	0	0	0
480	0	-0.158574	0.787302	0.984831	1.29504	-0.244848	-0.98784	0.964046	-1.40801	0.107894	0.05	0	0	0	0	0	0	3.33333e-06	0	0	0	0	0	0	0.0262967	0		0	0	0	0	0	0	0.286164	1	1	0	0	0.150604	1	1	0	0	0.0280945	0	0	0	0
481	0	0.187123	-0.302059	0.495497	-0.972898	-0.69878	1.32741	0.129637	1.1683	0.313605	0.05	0	0	0	0	0	0	3.33333e-06	0	0	0	0	0	0	0.0345433	0		0	0	0	0	0	0	0.286164	0	0	0	0	0.150604	0	0	0	0	0.0280945	0	0	0	0
482	0	-1.10896	1.80162	0.0691882	-1.07034	0.317129	0.0198916	0.582584	-0.988513	0.940122	0.05	0	0	0	0	0	0	3.33333e-06	0	0	0	0	0	0	0.0487467	0		0	0	0	0	0	0	0.286164	0	0	0	0	0.150604	0	0	0	0	0.0280945	0	0	0	0
483	0	0.0886852	-0.504796	1.10784	-0.532285	-0.268929	0.242931	0.0789442	0.481196	0.828833	0.05	0	0	0	0	0	0	3.33333e-06	0	0	0	0	0	0	0.0463733	0		0	0	0	0	0	0	0.286164	0	0	0	0	0.150604	0	0	0	0	0.0280945	0	0	0	0
484	0	0.337315	-0.026657	-0.901133	-0.439729	-0.213786	0.393352	-0.412715	0.834063	0.336706	0.05	0	0	0	0	0	0	3.33333e-06	0	0	0	0	0	0	0.0351467	0		0	0	0	0	0	0	0.286164	0	0	0	0	0.150604	0	0	0	0	0.0280945	0	0	0	0
485	0	-1.26312	-1.46899	1.70811	1.46782	-0.543188	1.94635	0.670184	0.719448	0.576537	0.05	0	0	0	0	0	0	3.33333e-06	0	0	0	0	0	0	0.0410733	0		0	0	0	0	0	0	0.286164	0	0	0	0	0.150604	0	0	0	0	0.0280945	0	0	0	0
486	0	0.0755303	-0.910408	0.262841	0.896531	0.145142	1.33654	0.671824	-1.49543	0.910466	0.05	0	0	0	0	0	0	3.33333e-06	0	0	0	0	0	0	0.0480767	0		0	0	0	0	0	0	0.286164	0	0	0	0	0.150604	0	0	0	0	0.0280945	0	0	0	0
487	0	0.101502	-0.920179	-0.269547	0.0519801	0.347099	0.843866	1.83202	-0.777217	0.214609	0.05	0	0	0	0	0	0	3.33333e-06	0	0	0	0	0	0	0.0312833	0		0	0	0	0	0	0	0.286164	1	1	0	0	0.150604	0	0	0	0	0.0280945	0	0	0	0
488	0	2.17803	-0.341159	1.23398	-0.934889	0.443352	0.703166	-0.932107	0.0721106	0.583863	0.05	0	0	0	0	0	0	3.33333e-06	0	0	0	0	0	0	0.04122	0		0	0	0	0	0	0	0.286164	0	0	0	0	0.150604	0	0	0	0	0.0280945	0	0	0	0
489	0	0.929469	1.18632	-0.34617	-0.607082	1.71964	0.329667	0.0701322	-0.116451	0.7433	0.05	0	0	0	0	0	0	3.33333e-06	0	0	0	0	0	0	0.0445667	0		0	0	0	0	0	0	0.286164	0	0	0	0	0.150604	0	0	0	0	0.0280945	0	0	0	0
490	0	-0.0794021	-0.835922	-0.60874	0.625382	0.073044	0.17713	-0.781114	-1.24099	0.659616	0.05	0	0	0	0	0	0	3.33333e-06	0	0	0	0	0	0	0.0428233	0		0	0	0	0	0	0	0.286164	0	0	0	0	0.150604	0	0	0	0	0.0280945	0	0	0	0
491	0	0.00230951	-0.240131	-0.989894	0.221506	1.2095	0.0722255	-1.39007	-2.0644	0.721606	0.05	0	0	0	0	0	0	3.33333e-06	0	0	0	0	0	0	0.0440833	0		0	0	0	0	0	0	0.286164	0	0	0	0	0.150604	0	0	0	0	0.0280945	0	0	0	0
492	0	-0.641004	-0.0220324	-0.266451	1.60024	0.889491	-0.447964	0.968939	-0.56042	0.94687	0.05	0	0	0	0	0	0	3.33333e-06	0	0	0	0	0	0	0.0489067	0		0	0	0	0	0	0	0.286164	0	0	0	0	0.150604	0	0	0	0	0.0280945	0	0	0	0
493	0	0.109786	-0.093311	-1.20103	-0.340256	0.477718	0.694721	0.772426	-0.173195	0.0617179	0.05	0	0	0	0	0	0	3.33333e-06	0	0	0	0	0	0	0.0229233	0		0	0	0	0	0	0	0.286164	1	1	0	0	0.150604	1	1	0	0	0.0280945	0	0	0	0
494	0	0.919767	-0.770789	-1.24062	-0.00491301	-0.661444	-0.704135	-0.627082	1.00078	0.968209	0.05	0	0	0	0	0	0	3.33333e-06	0	0	0	0	0	0	0.0493767	0		0	0	0	0	0	0	0.286164	0	0	0	0	0.150604	0	0	0	0	0.0280945	0	0	0	0
495	0	-0.191078	-0.0919503	-0.199926	1.06918	0.0781417	0.921237	-0.156084	-0.174561	0.960752	0.05	0	0	0	0	0	0	3.33333e-06	0	0	0	0	0	0	0.0491967	0		0	0	0	0	0	0	0.286164	0	0	0	0	0.150604	0	0	0	0	0.0280945	0	0	0	0
496	0	-0.590251	0.335602	-0.959806	-0.849422	-0.483737	1.74496	0.0327349	0.904372	0.111867	0.05	0	0	0	0	0	0	3.33333e-06	0	0	0	0	0	0	0.02656	0		0	0	0	0	0	0	0.286164	1	1	0	0	0.150604	1	1	0	0	0.0280945	0	0	0	0
497	0	-0.56432	0.416954	-0.401768	-0.479755	-0.634823	-0.00317096	-0.444934	-0.203411	0.816745	0.05	0	0	0	0	0	0	3.33333e-06	0	0	0	0	0	0	0.0460833	0		0	0	0	0	0	0	0.286164	0	0	0	0	0.150604	0	0	0	0	0.0280945	0	0	0	0
498	0	0.031988	0.417353	0.268053	-1.30337	0.503131	0.148217	1.47612	-0.292308	0.30883	0.05	0	0	0	0	0	0	3.33333e-06	0	0	0	0	0	0	0.03439	0		0	0	0	0	0	0	0.286164	0	0	0	0	0.150604	0	0	0	0	0.0280945	0	0	0	0
499	0	-1.06545	-0.856687	1.782	-0.209669	-1.93851	1.24493	-0.508102	0.235303	0.8742	0.05	0	0	0	0	0	0	3.33333e-06	0	0	0	0	0	0	0.0473733	0		0	0	0	0	0	0	0.286164	0	0	0	0	0.150604	0	0	0	0	0.0280945	0	0	0	0
500	0	0.686632	-1.23423	-0.784797	0.633489	-0.0544528	-0.372965	1.1873	-0.238175	0.633409	0.05	0	0	0	0	0	0	3.33333e-06	0	0	0	0	0	0	0.0422267	0		0	0	0	0	0	0	0.286164	0	0	0	0	0.150604	0	0	0	0	0.0280945	0	0	0	0
501	0	0.580592	0.0449393	-0.861852	1.06406	-1.79292	-0.708522	0.181027	0.296603	0.305283	0.05	0	0	0	0	0	0	3.33333e-06	0	0	0	0	0	0	0.0342767	0		0	0	0	0	0	0	0.286164	0	0	0	0	0.150604	0	0	0	0	0.0280945	0	0	0	0
502	0	-1.62196	1.74947	1.20922	0.282552	0.0444655	-0.417294	0.78688	-0.91676	0.543575	0.05	0	0	0	0	0	0	3.33333e-06	0	0	0	0	0	0	0.0403167	0		0	0	0	0	0	0	0.286164	0	0	0	0	0.150604	0	0	0	0	0.0280945	0	0	0	0
503	0	0.219417	0.984177	0.395353	0.770666	-0.406376	-0.827921	-1.29381	0.0733587	0.0121016	0.05	1	1	0	0	0	0	3.33333e-06	0	0	0	0	0	0	0.01511	1	0.01511	1	1	0	0	0	0	0.286164	1	1	0	0	0.150604	1	1	0	0	0.0280945	1	1	0	0
504	0	1.46966	-1.08235	-1.83472	-0.0336484	1.05828	-1.00495	-0.625969	0.557117	0.686707	0.05	0	0	0	0	0	0	3.33333e-06	0	0	0	0	0	0	0.0434167	0		0	0	0	0	0	0	0.286164	0	0	0	0	0.150604	0	0	0	0	0.0280945	0	0	0	0
505	0	-0.616863	1.23261	-0.130161	-0.450458	0.529594	0.546207	-2.93823	1.02068	0.835064	0.05	0	0	0	0	0	0	3.33333e-06	0	0	0	0	0	0	0.0465167	0		0	0	0	0	0	0	0.286164	0	0	0	0	0.150604	0	0	0	0	0.0280945	0	0	0	0
506	0	-1.25766	-1.09171	-0.46994	0.202878	-4.20633	0.609179	-0.241833	-1.13748	0.611348	0.05	0	0	0	0	0	0	3.33333e-06	0	0	0	0	0	0	0.0417467	0		0	0	0	0	0	0	0.286164	0	0	0	0	0.150604	0	0	0	0	0.0280945	0	0	0	0
507	0	1.61277	-0.338811	-0.537679	0.801139	-0.802186	-0.414877	0.346586	-0.328577	0.266338	0.05	0	0	0	0	0	0	3.33333e-06	0	0	0	0	0	0	0.03305	0		0	0	0	0	0	0	0.286164	1	1	0	0	0.150604	0	0	0	0	0.0280945	0	0	0	0
508	0	0.317037	0.100988	0.0569947	-0.518971	-0.13407	-0.232453	-0.047593	-0.514052	0.323054	0.05	0	0	0	0	0	0	3.33333e-06	0	0	0	0	0	0	0.0348	0		0	0	0	0	0	0	0.286164	0	0	0	0	0.150604	0	0	0	0	0.0280945	0	0	0	0
509	0	-0.57989	1.65376	-1.33215	0.329241	-0.0656468	-1.46805	-0.138549	0.910181	0.804982	0.05	0	0	0	0	0	0	3.33333e-06	0	0	0	0	0	0	0.0458267	0		0	0	0	0	0	0	0.286164	0	0	0	0	0.150604	0	0	0	0	0.0280945	0	0	0	0
510	0	1.21995	0.8916	-1.1551	-0.156286	-0.582755	-0.769381	0.269322	-1.56032	0.237805	0.05	0	0	0	0	0	0	3.33333e-06	0	0	0	0	0	0	0.03211	0		0	0	0	0	0	0	0.286164	1	1	0	0	0.150604	0	0	0	0	0.0280945	0	0	0	0
511	0	-0.888	-0.319765	0.506279	1.87163	1.35859	0.0315934	-1.89539	0.686366	0.797642	0.05	0	0	0	0	0	0	3.33333e-06	0	0	0	0	0	0	0.0456633	0		0	0	0	0	0	0	0.286164	0	0	0	0	0.150604	0	0	0	0	0.0280945	0	0	0	0
512	0	0.233752	1.14329	0.650165	0.0678012	0.422659	-0.244095	-0.568971	0.307996	0.155328	0.05	0	0	0	0	0	0	3.33333e-06	0	0	0	0	0	0	0.0289	0		0	0	0	0	0	0	0.286164	1	1	0	0	0.150604	0	0	0	0	0.0280945	0	0	0	0
513	0	0.447996	0.650307	-0.375785	0.961634	0.286563	-1.27806	-0.0160863	-1.09128	0.0973089	0.05	0	0	0	0	0	0	3.33333e-06	0	0	0	0	0	0	0.0255367	0		0	0	0	0	0	0	0.286164	1	1	0	0	0.150604	1	1	0	0	0.0280945	0	0	0	0
514	0	0.607953	-1.15598	-0.811917	-1.90551	-1.44067	-1.64416	-0.173826	1.04973	0.757611	0.05	0	0	0	0	0	0	3.33333e-06	0	0	0	0	0	0	0.0448467	0		0	0	0	0	0	0	0.286164	0	0	0	0	0.150604	0	0	0	0	0.0280945	0	0	0	0
515	0	-0.751213	-0.902212	0.391589	1.02589	0.334077	0.702368	-1.62644	-0.071664	0.882503	0.05	0	0	0	0	0	0	3.33333e-06	0	0	0	0	0	0	0.04754	0		0	0	0	0	0	0	0.286164	0	0	0	0	0.150604	0	0	0	0	0.0280945	0	0	0	0
516	0	-0.349169	-1.4729	0.770312	2.04589	-0.742616	1.89513	-0.424234	0.394203	0.974336	0.05	0	0	0	0	0	0	3.33333e-06	0	0	0	0	0	0	0.0495033	0		0	0	0	0	0	0	0.286164	0	0	0	0	0.150604	0	0	0	0	0.0280945	0	0	0	0
517	0	-0.54443	-0.750239	1.33066	1.55081	0.739696	-1.4552	-0.394755	0.00776973	0.410114	0.05	0	0	0	0	0	0	3.33333e-06	0	0	0	0	0	0	0.03718	0		0	0	0	0	0	0	0.286164	0	0	0	0	0.150604	0	0	0	0	0.0280945	0	0	0	0
518	0	-0.87024	0.386726	-0.379352	0.0903241	-0.372163	0.0124217	-0.765591	-0.727002	0.444354	0.05	0	0	0	0	0	0	3.33333e-06	0	0	0	0	0	0	0.038	0		0	0	0	0	0	0	0.286164	0	0	0	0	0.150604	0	0	0	0	0.0280945	0	0	0	0
519	0	-0.324188	1.19836	-0.262515	-0.100943	-0.949736	-2.58871	-0.787234	-1.6352	0.0250664	0.05	1	1	0	0	0	0	3.33333e-06	0	0	0	0	0	0	0.01823	0		0	0	0	0	0	0	0.286164	1	1	0	0	0.150604	1	1	0	0	0.0280945	1	1	0	0
520	0	0.132326	0.110633	1.93283	0.394577	1.76074	0.592247	-0.482011	1.69303	0.729602	0.05	0	0	0	0	0	0	3.33333e-06	0	0	0	0	0	0	0.0442767	0		0	0	0	0	0	0	0.286164	0	0	0	0	0.150604	0	0	0	0	0.0280945	0	0	0	0
521	0	0.639886	-0.915127	0.324813	-0.894789	-0.475139	-1.52217	1.49282	-1.06223	0.824327	0.05	0	0	0	0	0	0	3.33333e-06	0	0	0	0	0	0	0.0462633	0		0	0	0	0	0	0	0.286164	0	0	0	0	0.150604	0	0	0	0	0.0280945	0	0	0	0
522	0	-0.656903	-1.02367	0.803614	-0.134293	1.35037	-0.998343	-0.239184	0.58266	0.532489	0.05	0	0	0	0	0	0	3.33333e-06	0	0	0	0	0	0	0.04008	0		0	0	0	0	0	0	0.286164	0	0	0	0	0.150604	0	0	0	0	0.0280945	0	0	0	0
523	0	-0.0365924	0.0821098	-0.386678	-0.661727	-1.34854	-0.121353	-0.652809	1.11142	0.99706	0.05	0	0	0	0	0	0	3.33333e-06	0	0	0	0	0	0	0.04993	0		0	0	0	0	0	0	0.286164	0	0	0	0	0.150604	0	0	0	0	0.0280945	0	0	0	0
524	0	0.754146	-1.01804	1.29631	0.0433767	0.192688	-0.53802	-0.81574	0.917327	0.621233	0.05	0	0	0	0	0	0	3.33333e-06	0	0	0	0	0	0	0.0419267	0		0	0	0	0	0	0	0.286164	0	0	0	0	0.150604	0	0	0	0	0.0280945	0	0	0	0
525	0	1.22796	-0.19908	0.0171142	-0.237154	-1.95185	0.13057	0.727635	-0.608954	0.387175	0.05	0	0	0	0	0	0	3.33333e-06	0	0	0	0	0	0	0.0365933	0		0	0	0	0	0	0	0.286164	0	0	0	0	0.150604	0	0	0	0	0.0280945	0	0	0	0
526	0	0.0216059	-0.186746	1.69508	-0.431454	-1.5679	-0.734203	0.497116	1.81867	0.768987	0.05	0	0	0	0	0	0	3.33333e-06	0	0	0	0	0	0	0.0450967	0		0	0	0	0	0	0	0.286164	0	0	0	0	0.150604	0	0	0	0	0.0280945	0	0	0	0
527	0	0.440905	-1.2553	-0.914452	-0.257846	-1.32202	-0.375958	-1.98906	-2.00384	0.134918	0.05	0	0	0	0	0	0	3.33333e-06	0	0	0	0	0	0	0.02788	0		0	0	0	0	0	0	0.286164	1	1	0	0	0.150604	1	1	0	0	0.0280945	0	0	0	0
528	0	-0.0415738	-2.10966	-1.02703	0.444209	1.07624	-0.354859	0.123777	-0.167711	0.236566	0.05	0	0	0	0	0	0	3.33333e-06	0	0	0	0	0	0	0.0320633	0		0	0	0	0	0	0	0.286164	1	1	0	0	0.150604	0	0	0	0	0.0280945	0	0	0	0
529	0	-2.31872	0.368008	-1.81288	-0.844357	-1.3543	-0.951947	-0.052256	-0.523886	0.534403	0.05	0	0	0	0	0	0	3.33333e-06	0	0	0	0	0	0	0.0401333	0		0	0	0	0	0	0	0.286164	0	0	0	0	0.150604	0	0	0	0	0.0280945	0	0	0	0
530	0	-1.713	-0.318657	-1.78073	-0.76688	-0.981089	0.311019	1.22688	-0.843482	0.140935	0.05	0	0	0	0	0	0	3.33333e-06	0	0	0	0	0	0	0.0281333	0		0	0	0	0	0	0	0.286164	1	1	0	0	0.150604	1	1	0	0	0.0280945	0	0	0	0
531	0	0.512856	-1.70238	-1.11762	-0.380836	-0.238777	-1.90392	-0.213693	0.400561	0.799119	0.05	0	0	0	0	0	0	3.33333e-06	0	0	0	0	0	0	0.0457	0		0	0	0	0	0	0	0.286164	0	0	0	0	0.150604	0	0	0	0	0.0280945	0	0	0	0
532	0	0.253901	0.560096	-0.00875991	0.103436	0.82524	0.371206	0.597591	1.26269	0.0556438	0.05	0	0	0	0	0	0	3.33333e-06	0	0	0	0	0	0	0.0222933	0		0	0	0	0	0	0	0.286164	1	1	0	0	0.150604	1	1	0	0	0.0280945	0	0	0	0
533	0	-0.195645	-2.26214	-0.473895	-1.59702	-0.772552	1.64973	-2.00048	-0.79287	0.497761	0.05	0	0	0	0	0	0	3.33333e-06	0	0	0	0	0	0	0.0392533	0		0	0	0	0	0	0	0.286164	0	0	0	0	0.150604	0	0	0	0	0.0280945	0	0	0	0
534	0	-0.283416	-1.15716	-0.317958	-0.934929	1.70301	1.6687	0.717912	0.450233	0.00358085	0.05	1	1	0	0	0	0	3.33333e-06	0	0	0	0	0	0	0.01031	1	0.01031	1	1	0	0	0	0	0.286164	1	1	0	0	0.150604	1	1	0	0	0.0280945	1	1	0	0
535	0	-0.188758	-0.475208	0.35187	1.92599	0.108407	0.614473	-1.41453	-1.67032	0.247598	0.05	0	0	0	0	0	0	3.33333e-06	0	0	0	0	0	0	0.03241	0		0	0	0	0	0	0	0.286164	1	1	0	0	0.150604	0	0	0	0	0.0280945	0	0	0	0
536	0	-0.412936	0.410623	-1.61632	1.19325	1.2141	-1.12204	-1.24115	0.279481	0.899293	0.05	0	0	0	0	0	0	3.33333e-06	0	0	0	0	0	0	0.0478533	0		0	0	0	0	0	0	0.286164	0	0	0	0	0.150604	0	0	0	0	0.0280945	0	0	0	0
537	0	0.161556	-0.571371	0.71681	0.976522	0.220088	-0.529419	0.405736	0.186142	0.554223	0.05	0	0	0	0	0	0	3.33333e-06	0	0	0	0	0	0	0.0405767	0		0	0	0	0	0	0	0.286164	0	0	0	0	0.150604	0	0	0	0	0.0280945	0	0	0	0
538	0	1.07335	-0.36426	1.29353	0.586298	-1.64178	-1.45382	-1.27726	-1.06428	0.00207755	0.05	1	1	0	0	0	0	3.33333e-06	0	0	0	0	0	0	0.00851667	1	0.00851667	1	1	0	0	0	0	0.286164	1	1	0	0	0.150604	1	1	0	0	0.0280945	1	1	0	0
539	0	-0.0765475	2.3547	0.157248	1.61907	0.548391	-0.611465	1.2022	0.692824	0.456394	0.05	0	0	0	0	0	0	3.33333e-06	0	0	0	0	0	0	0.0382933	0		0	0	0	0	0	0	0.286164	0	0	0	0	0.150604	0	0	0	0	0.0280945	0	0	0	0
540	0	-0.074298	-3.06273	1.65054	-0.539291	0.519443	0.952041	-2.00974	-0.794553	0.888314	0.05	0	0	0	0	0	0	3.33333e-06	0	0	0	0	0	0	0.0476367	0		0	0	0	0	0	0	0.286164	0	0	0	0	0.150604	0	0	0	0	0.0280945	0	0	0	0
541	0	0.0132002	0.41756	-0.446575	-1.51109	0.479131	-1.41292	0.760933	0.590597	0.487444	0.05	0	0	0	0	0	0	3.33333e-06	0	0	0	0	0	0	0.039	0		0	0	0	0	0	0	0.286164	0	0	0	0	0.150604	0	0	0	0	0.0280945	0	0	0	0
542	0	0.121787	-0.242373	-2.27505	-0.242858	0.159039	0.0559441	0.0986624	-0.474191	0.314578	0.05	0	0	0	0	0	0	3.33333e-06	0	0	0	0	0	0	0.03457	0		0	0	0	0	0	0	0.286164	0	0	0	0	0.150604	0	0	0	0	0.0280945	0	0	0	0
543	0	-0.389003	-0.289798	0.464121	0.175669	1.75638	-0.957083	-0.610263	-0.967478	0.796452	0.05	0	0	0	0	0	0	3.33333e-06	0	0	0	0	0	0	0.0456367	0		0	0	0	0	0	0	0.286164	0	0	0	0	0.150604	0	0	0	0	0.0280945	0	0	0	0
544	0	0.701083	0.705082	0.169467	0.165261	-1.43198	-0.176434	0.592386	-0.587914	0.112027	0.05	0	0	0	0	0	0	3.33333e-06	0	0	0	0	0	0	0.0265767	0		0	0	0	0	0	0	0.286164	1	1	0	0	0.150604	1	1	0	0	0.0280945	0	0	0	0
545	0	-0.651009	-1.43925	-1.58862	0.622176	1.20149	-0.193914	-1.05932	-0.336223	0.372311	0.05	0	0	0	0	0	0	3.33333e-06	0	0	0	0	0	0	0.0362	0		0	0	0	0	0	0	0.286164	0	0	0	0	0.150604	0	0	0	0	0.0280945	0	0	0	0
546	0	-0.481368	-0.297074	-0.604835	-1.19791	0.334994	-0.339533	-0.223128	0.829865	0.0540175	0.05	0	0	0	0	0	0	3.33333e-06	0	0	0	0	0	0	0.0221333	0		0	0	0	0	0	0	0.286164	1	1	0	0	0.150604	1	1	0	0	0.0280945	0	0	0	0
547	0	0.23307	0.0625743	-1.22419	1.00326	-0.606355	-0.829315	0.990655	0.0954916	0.869301	0.05	0	0	0	0	0	0	3.33333e-06	0	0	0	0	0	0	0.0472733	0		0	0	0	0	0	0	0.286164	0	0	0	0	0.150604	0	0	0	0	0.0280945	0	0	0	0
548	0	-0.224146	0.0461299	0.284511	-0.0483159	0.135213	-0.235911	1.22172	0.652263	0.246881	0.05	0	0	0	0	0	0	3.33333e-06	0	0	0	0	0	0	0.0323967	0		0	0	0	0	0	0	0.286164	1	1	0	0	0.150604	0	0	0	0	0.0280945	0	0	0	0
549	0	0.126096	-0.138099	1.258	1.35695	0.748328	-0.957285	-1.42673	1.21386	0.350787	0.05	0	0	0	0	0	0	3.33333e-06	0	0	0	0	0	0	0.0356267	0		0	0	0	0	0	0	0.286164	0	0	0	0	0.150604	0	0	0	0	0.0280945	0	0	0	0
550	0	1.42034	0.269506	0.570802	0.0816577	1.65796	-1.72205	1.62721	1.39163	0.866699	0.05	0	0	0	0	0	0	3.33333e-06	0	0	0	0	0	0	0.0472167	0		0	0	0	0	0	0	0.286164	0	0	0	0	0.150604	0	0	0	0	0.0280945	0	0	0	0
551	0	-0.0413622	-0.0870669	-1.34154	0.263154	0.371018	-1.89838	-1.27976	0.616646	0.741404	0.05	0	0	0	0	0	0	3.33333e-06	0	0	0	0	0	0	0.0445267	0		0	0	0	0	0	0	0.286164	0	0	0	0	0.150604	0	0	0	0	0.0280945	0	0	0	0
552	0	-0.177244	-1.24323	0.446562	-1.29377	0.321518	0.216744	0.746134	-0.0436181	0.102413	0.05	0	0	0	0	0	0	3.33333e-06	0	0	0	0	0	0	0.0259267	0		0	0	0	0	0	0	0.286164	1	1	0	0	0.150604	1	1	0	0	0.0280945	0	0	0	0
553	0	1.32683	-0.307282	-0.172212	0.162989	0.370914	-0.540763	0.81491	1.39435	0.657519	0.05	0	0	0	0	0	0	3.33333e-06	0	0	0	0	0	0	0.0427733	0		0	0	0	0	0	0	0.286164	0	0	0	0	0.150604	0	0	0	0	0.0280945	0	0	0	0
554	0	-0.396053	-0.264932	-0.0734351	0.18368	0.397292	-0.559075	-1.39183	1.51987	0.846511	0.05	0	0	0	0	0	0	3.33333e-06	0	0	0	0	0	0	0.0467567	0		0	0	0	0	0	0	0.286164	0	0	0	0	0.150604	0	0	0	0	0.0280945	0	0	0	0
555	0	2.71636	0.632736	1.49405	1.34406	0.716167	-0.713758	-0.128299	-1.89133	0.0259922	0.05	1	1	0	0	0	0	3.33333e-06	0	0	0	0	0	0	0.01842	0		0	0	0	0	0	0	0.286164	1	1	0	0	0.150604	1	1	0	0	0.0280945	1	1	0	0
556	0	-0.929448	-1.35918	-1.34191	0.374364	0.409611	-1.16941	-1.77124	-0.108414	0.818174	0.05	0	0	0	0	0	0	3.33333e-06	0	0	0	0	0	0	0.0461233	0		0	0	0	0	0	0	0.286164	0	0	0	0	0.150604	0	0	0	0	0.0280945	0	0	0	0
557	0	0.346698	-2.12042	1.22073	-1.59858	0.494747	-0.626551	0.271048	0.0535678	0.505148	0.05	0	0	0	0	0	0	3.33333e-06	0	0	0	0	0	0	0.0394567	0		0	0	0	0	0	0	0.286164	0	0	0	0	0.150604	0	0	0	0	0.0280945	0	0	0	0
558	0	0.261082	-1.32991	0.12881	-0.359948	0.807588	0.0512441	1.46617	-2.04127	0.65488	0.05	0	0	0	0	0	0	3.33333e-06	0	0	0	0	0	0	0.04271	0		0	0	0	0	0	0	0.286164	0	0	0	0	0.150604	0	0	0	0	0.0280945	0	0	0	0
559	0	-2.42324	-0.276962	0.274709	0.980511	-0.110008	-1.10773	0.849504	-0.133596	0.787297	0.05	0	0	0	0	0	0	3.33333e-06	0	0	0	0	0	0	0.04546	0		0	0	0	0	0	0	0.286164	0	0	0	0	0.150604	0	0	0	0	0.0280945	0	0	0	0
560	0	0.139308	0.1999	-0.135643	0.550616	-0.301852	-0.381443	0.603631	0.781864	0.970103	0.05	0	0	0	0	0	0	3.33333e-06	0	0	0	0	0	0	0.0494133	0		0	0	0	0	0	0	0.286164	0	0	0	0	0.150604	0	0	0	0	0.0280945	0	0	0	0
561	0	1.69181	-0.213519	-0.810499	1.20419	1.21646	0.442986	0.697138	-1.05834	0.857217	0.05	0	0	0	0	0	0	3.33333e-06	0	0	0	0	0	0	0.0470333	0		0	0	0	0	0	0	0.286164	0	0	0	0	0.150604	0	0	0	0	0.0280945	0	0	0	0
562	0	0.126979	-0.661698	-0.361085	-0.578113	-1.16457	0.0794905	-0.475995	0.568605	0.780262	0.05	0	0	0	0	0	0	3.33333e-06	0	0	0	0	0	0	0.0453067	0		0	0	0	0	0	0	0.286164	0	0	0	0	0.150604	0	0	0	0	0.0280945	0	0	0	0
563	0	1.54643	0.163685	-0.599003	0.790155	-0.669779	0.734719	-0.354237	-0.0549937	0.343988	0.05	0	0	0	0	0	0	3.33333e-06	0	0	0	0	0	0	0.0353867	0		0	0	0	0	0	0	0.286164	0	0	0	0	0.150604	0	0	0	0	0.0280945	0	0	0	0
564	0	0.237189	-0.15767	0.835771	0.0778309	-2.97144	0.864196	1.37452	-0.0374969	0.672968	0.05	0	0	0	0	0	0	3.33333e-06	0	0	0	0	0	0	0.04309	0		0	0	0	0	0	0	0.286164	0	0	0	0	0.150604	0	0	0	0	0.0280945	0	0	0	0
565	0	-1.74375	0.99349	-1.46146	0.513335	-1.61933	0.557416	-1.88998	-1.1238	0.525203	0.05	0	0	0	0	0	0	3.33333e-06	0	0	0	0	0	0	0.03995	0		0	0	0	0	0	0	0.286164	0	0	0	0	0.150604	0	0	0	0	0.0280945	0	0	0	0
566	0	-1.09648	-0.343727	-1.04352	-0.779339	-0.784212	-1.52568	-0.920467	-1.04537	0.32421	0.05	0	0	0	0	0	0	3.33333e-06	0	0	0	0	0	0	0.03482	0		0	0	0	0	0	0	0.286164	0	0	0	0	0.150604	0	0	0	0	0.0280945	0	0	0	0
567	0	-0.670491	1.59318	0.198831	0.337971	-0.350097	0.324392	-0.652413	-0.00622841	0.335497	0.05	0	0	0	0	0	0	3.33333e-06	0	0	0	0	0	0	0.0351067	0		0	0	0	0	0	0	0.286164	0	0	0	0	0.150604	0	0	0	0	0.0280945	0	0	0	0
568	0	0.454007	1.37477	-0.907489	-0.252293	1.28474	-0.0904718	-0.268836	0.303046	0.823361	0.05	0	0	0	0	0	0	3.33333e-06	0	0	0	0	0	0	0.0462367	0		0	0	0	0	0	0	0.286164	0	0	0	0	0.150604	0	0	0	0	0.0280945	0	0	0	0
569	0	-0.015299	1.37548	0.109023	0.469578	0.365496	-2.2605	0.188249	-1.19817	0.131901	0.05	0	0	0	0	0	0	3.33333e-06	0	0	0	0	0	0	0.0277	0		0	0	0	0	0	0	0.286164	1	1	0	0	0.150604	1	1	0	0	0.0280945	0	0	0	0
570	0	-0.967803	0.400653	-1.22491	-0.733469	-0.545583	0.90819	2.77748	0.162474	0.118362	0.05	0	0	0	0	0	0	3.33333e-06	0	0	0	0	0	0	0.02695	0		0	0	0	0	0	0	0.286164	1	1	0	0	0.150604	1	1	0	0	0.0280945	0	0	0	0
571	0	-1.28468	-0.936945	-0.742132	0.239144	2.22777	-0.807265	-1.3994	-1.76474	0.808148	0.05	0	0	0	0	0	0	3.33333e-06	0	0	0	0	0	0	0.0459133	0		0	0	0	0	0	0	0.286164	0	0	0	0	0.150604	0	0	0	0	0.0280945	0	0	0	0
572	0	-0.62284	1.69095	0.812991	0.382633	0.0705268	0.548914	-0.714458	0.0283711	0.327778	0.05	0	0	0	0	0	0	3.33333e-06	0	0	0	0	0	0	0.0349267	0		0	0	0	0	0	0	0.286164	0	0	0	0	0.150604	0	0	0	0	0.0280945	0	0	0	0
573	0	1.14911	-1.86493	-0.2287	2.16306	-0.828724	-1.47119	-0.508914	-0.892468	0.21907	0.05	0	0	0	0	0	0	3.33333e-06	0	0	0	0	0	0	0.0314967	0		0	0	0	0	0	0	0.286164	1	1	0	0	0.150604	0	0	0	0	0.0280945	0	0	0	0
574	0	-0.601352	1.27898	0.394484	-0.407661	-0.539724	-0.697888	-0.718417	1.02454	0.531518	0.05	0	0	0	0	0	0	3.33333e-06	0	0	0	0	0	0	0.04006	0		0	0	0	0	0	0	0.286164	0	0	0	0	0.150604	0	0	0	0	0.0280945	0	0	0	0
575	0	0.64118	0.369018	-0.453403	0.222415	-0.610388	0.0685242	-1.12535	1.63657	0.763771	0.05	0	0	0	0	0	0	3.33333e-06	0	0	0	0	0	0	0.045	0		0	0	0	0	0	0	0.286164	0	0	0	0	0.150604	0	0	0	0	0.0280945	0	0	0	0
576	0	-0.130862	-0.445381	-0.177705	-0.480252	-0.000702878	0.50709	0.650207	0.643517	0.00533157	0.05	1	1	0	0	0	0	3.33333e-06	0	0	0	0	0	0	0.0118733	1	0.0118733	1	1	0	0	0	0	0.286164	1	1	0	0	0.150604	1	1	0	0	0.0280945	1	1	0	0
577	0	-0.422001	0.463007	0.379868	0.635414	0.0734016	-0.301085	0.911309	0.268012	0.942123	0.05	0	0	0	0	0	0	3.33333e-06	0	0	0	0	0	0	0.0488133	0		0	0	0	0	0	0	0.286164	0	0	0	0	0.150604	0	0	0	0	0.0280945	0	0	0	0
578	0	0.666308	-1.4097	0.271744	1.59199	0.638091	0.484057	0.717556	-2.7007	0.650861	0.05	0	0	0	0	0	0	3.33333e-06	0	0	0	0	0	0	0.0426233	0		0	0	0	0	0	0	0.286164	0	0	0	0	0.150604	0	0	0	0	0.0280945	0	0	0	0
579	0	0.564365	-1.2267	-0.437753	0.317858	-0.209586	-1.90315	1.2414	0.0544731	0.991326	0.05	0	0	0	0	0	0	3.33333e-06	0	0	0	0	0	0	0.0498167	0		0	0	0	0	0	0	0.286164	0	0	0	0	0.150604	0	0	0	0	0.0280945	0	0	0	0
580	0	0.822184	0.631519	0.852792	-0.0372896	-0.949529	-0.599515	0.793142	-0.974496	0.0756136	0.05	0	0	0	0	0	0	3.33333e-06	0	0	0	0	0	0	0.0239767	0		0	0	0	0	0	0	0.286164	1	1	0	0	0.150604	1	1	0	0	0.0280945	0	0	0	0
581	0	-0.0383944	-1.20432	0.0461208	0.910053	0.236787	-0.737306	-0.0554679	2.47734	0.526169	0.05	0	0	0	0	0	0	3.33333e-06	0	0	0	0	0	0	0.0399667	0		0	0	0	0	0	0	0.286164	0	0	0	0	0.150604	0	0	0	0	0.0280945	0	0	0	0
582	0	0.608935	-0.00851516	0.899661	1.23082	-0.613472	-0.444224	1.20462	0.36941	0.305012	0.05	0	0	0	0	0	0	3.33333e-06	0	0	0	0	0	0	0.03427	0		0	0	0	0	0	0	0.286164	0	0	0	0	0.150604	0	0	0	0	0.0280945	0	0	0	0
583	0	-0.674057	-0.115167	1.24835	0.275236	0.119798	1.36149	0.420606	0.616424	0.391977	0.05	0	0	0	0	0	0	3.33333e-06	0	0	0	0	0	0	0.03672	0		0	0	0	0	0	0	0.286164	0	0	0	0	0.150604	0	0	0	0	0.0280945	0	0	0	0
584	0	-1.17157	0.298424	-0.766544	-0.679887	-1.2384	-1.72219	1.06802	0.0481072	0.871679	0.05	0	0	0	0	0	0	3.33333e-06	0	0	0	0	0	0	0.0473167	0		0	0	0	0	0	0	0.286164	0	0	0	0	0.150604	0	0	0	0	0.0280945	0	0	0	0
585	0	0.392853	-0.498417	-0.870276	-0.0506796	-1.36662	1.05803	-1.14044	1.45127	0.752684	0.05	0	0	0	0	0	0	3.33333e-06	0	0	0	0	0	0	0.0447567	0		0	0	0	0	0	0	0.286164	0	0	0	0	0.150604	0	0	0	0	0.0280945	0	0	0	0
586	0	0.064477	-0.215702	-0.317852	-0.632824	0.0329185	0.253482	-0.912526	0.542403	0.490042	0.05	0	0	0	0	0	0	3.33333e-06	0	0	0	0	0	0	0.0390633	0		0	0	0	0	0	0	0.286164	0	0	0	0	0.150604	0	0	0	0	0.0280945	0	0	0	0
587	0	-1.54206	0.0825217	-0.904035	-0.843633	1.15812	0.312094	0.711298	0.646744	0.00709826	0.05	1	1	0	0	0	0	3.33333e-06	0	0	0	0	0	0	0.01295	1	0.01295	1	1	0	0	0	0	0.286164	1	1	0	0	0.150604	1	1	0	0	0.0280945	1	1	0	0
588	0	-0.270207	-0.306837	0.0917081	-0.489721	0.156463	-0.739086	0.712112	0.797248	0.250435	0.05	0	0	0	0	0	0	3.33333e-06	0	0	0	0	0	0	0.03251	0		0	0	0	0	0	0	0.286164	1	1	0	0	0.150604	0	0	0	0	0.0280945	0	0	0	0
589	0	-0.730073	-1.132	-0.0329889	1.71295	-0.129374	0.564533	-2.28483	-1.49458	0.41387	0.05	0	0	0	0	0	0	3.33333e-06	0	0	0	0	0	0	0.0372533	0		0	0	0	0	0	0	0.286164	0	0	0	0	0.150604	0	0	0	0	0.0280945	0	0	0	0
590	0	-0.342057	-0.442126	0.809273	-0.477703	-1.923	0.802294	-0.400495	0.125	0.731726	0.05	0	0	0	0	0	0	3.33333e-06	0	0	0	0	0	0	0.04432	0		0	0	0	0	0	0	0.286164	0	0	0	0	0.150604	0	0	0	0	0.0280945	0	0	0	0
591	0	1.47472	0.12495	-0.383372	1.3534	0.327791	0.974606	-0.0843947	0.539916	0.703575	0.05	0	0	0	0	0	0	3.33333e-06	0	0	0	0	0	0	0.0437867	0		0	0	0	0	0	0	0.286164	0	0	0	0	0.150604	0	0	0	0	0.0280945	0	0	0	0
592	0	-1.55786	0.72147	-0.133695	-0.238514	-0.0365876	-2.0128	-0.603217	1.6894	0.947804	0.05	0	0	0	0	0	0	3.33333e-06	0	0	0	0	0	0	0.0489267	0		0	0	0	0	0	0	0.286164	0	0	0	0	0.150604	0	0	0	0	0.0280945	0	0	0	0
593	0	0.188981	-0.928973	0.769954	-0.470436	-1.04253	-0.528516	0.181006	-2.81275	0.25037	0.05	0	0	0	0	0	0	3.33333e-06	0	0	0	0	0	0	0.0325033	0		0	0	0	0	0	0	0.286164	1	1	0	0	0.150604	0	0	0	0	0.0280945	0	0	0	0
594	0	0.649277	2.55018	-0.486932	1.12833	0.513843	1.74747	0.362111	2.40922	0.722174	0.05	0	0	0	0	0	0	3.33333e-06	0	0	0	0	0	0	0.04409	0		0	0	0	0	0	0	0.286164	0	0	0	0	0.150604	0	0	0	0	0.0280945	0	0	0	0
595	0	0.554598	0.997523	0.109376	1.47249	0.994481	-0.24942	-3.14794	-0.103205	0.181161	0.05	0	0	0	0	0	0	3.33333e-06	0	0	0	0	0	0	0.0300567	0		0	0	0	0	0	0	0.286164	1	1	0	0	0.150604	0	0	0	0	0.0280945	0	0	0	0
596	0	-0.888617	1.7634	1.15816	-1.46943	0.871822	0.276461	-0.35663	-0.524318	0.932919	0.05	0	0	0	0	0	0	3.33333e-06	0	0	0	0	0	0	0.0485867	0		0	0	0	0	0	0	0.286164	0	0	0	0	0.150604	0	0	0	0	0.0280945	0	0	0	0
597	0	-0.692658	0.410841	1.02223	0.278049	-0.646101	0.722452	1.16898	-0.20574	0.992609	0.05	0	0	0	0	0	0	3.33333e-06	0	0	0	0	0	0	0.0498533	0		0	0	0	0	0	0	0.286164	0	0	0	0	0.150604	0	0	0	0	0.0280945	0	0	0	0
598	0	-0.165391	-0.539365	-1.12667	1.54074	0.302324	0.507938	-0.22682	0.474081	0.593223	0.05	0	0	0	0	0	0	3.33333e-06	0	0	0	0	0	0	0.0414033	0		0	0	0	0	0	0	0.286164	0	0	0	0	0.150604	0	0	0	0	0.0280945	0	0	0	0
599	0	0.936342	0.97533	0.352116	1.29206	2.2225	-0.0249999	1.31719	0.391416	0.87607	0.05	0	0	0	0	0	0	3.33333e-06	0	0	0	0	0	0	0.0474167	0		0	0	0	0	0	0	0.286164	0	0	0	0	0.150604	0	0	0	0	0.0280945	0	0	0	0
600	0	-0.893546	1.36273	-1.02524	0.792039	-0.00502644	1.20702	-0.744269	-0.920736	0.828119	0.05	0	0	0	0	0	0	3.33333e-06	0	0	0	0	0	0	0.0463567	0		0	0	0	0	0	0	0.286164	0	0	0	0	0.150604	0	0	0	0	0.0280945	0	0	0	0
601	0	0.900414	-1.1863	-0.319302	0.144026	0.677306	0.173421	0.11278	-0.46582	0.64558	0.05	0	0	0	0	0	0	3.33333e-06	0	0	0	0	0	0	0.04247	0		0	0	0	0	0	0	0.286164	0	0	0	0	0.150604	0	0	0	0	0.0280945	0	0	0	0
602	0	0.407558	0.749888	0.122897	-1.29442	2.04649	1.38519	2.42082	-1.04837	0.229158	0.05	0	0	0	0	0	0	3.33333e-06	0	0	0	0	0	0	0.0318067	0		0	0	0	0	0	0	0.286164	1	1	0	0	0.150604	0	0	0	0	0.0280945	0	0	0	0
603	0	-0.680676	-0.171458	0.463656	0.411606	-0.510099	-0.139551	-0.0430571	-1.25951	0.248499	0.05	0	0	0	0	0	0	3.33333e-06	0	0	0	0	0	0	0.0324367	0		0	0	0	0	0	0	0.286164	1	1	0	0	0.150604	0	0	0	0	0.0280945	0	0	0	0
604	0	0.127628	0.665372	-1.99756	-0.94539	1.18988	2.36259	-2.29929	-1.30161	0.684267	0.05	0	0	0	0	0	0	3.33333e-06	0	0	0	0	0	0	0.04336	0		0	0	0	0	0	0	0.286164	0	0	0	0	0.150604	0	0	0	0	0.0280945	0	0	0	0
605	0	0.301325	0.967676	1.51342	-0.990547	-0.449809	-0.591591	-0.90377	0.167998	0.177917	0.05	0	0	0	0	0	0	3.33333e-06	0	0	0	0	0	0	0.0298933	0		0	0	0	0	0	0	0.286164	1	1	0	0	0.150604	0	0	0	0	0.0280945	0	0	0	0
606	0	-0.970142	0.0298033	1.64039	-0.0220798	-0.312365	-0.836908	0.0255404	0.479832	0.60666	0.05	0	0	0	0	0	0	3.33333e-06	0	0	0	0	0	0	0.0416533	0		0	0	0	0	0	0	0.286164	0	0	0	0	0.150604	0	0	0	0	0.0280945	0	0	0	0
607	0	-0.40623	0.219872	-0.199567	-0.594953	0.853792	-0.487071	1.37654	1.05662	0.0782345	0.05	0	0	0	0	0	0	3.33333e-06	0	0	0	0	0	0	0.0242033	0		0	0	0	0	0	0	0.286164	1	1	0	0	0.150604	1	1	0	0	0.0280945	0	0	0	0
608	0	0.0255228	0.0183946	-2.60457	-0.424379	0.125407	0.0953398	0.79352	-0.309832	0.216913	0.05	0	0	0	0	0	0	3.33333e-06	0	0	0	0	0	0	0.0313933	0		0	0	0	0	0	0	0.286164	1	1	0	0	0.150604	0	0	0	0	0.0280945	0	0	0	0
609	0	0.0344457	-0.495562	-1.496	1.31974	0.00520254	-0.317288	0.771834	0.50231	0.552244	0.05	0	0	0	0	0	0	3.33333e-06	0	0	0	0	0	0	0.04052	0		0	0	0	0	0	0	0.286164	0	0	0	0	0.150604	0	0	0	0	0.0280945	0	0	0	0
610	0	1.37064	0.651691	0.136718	0.998353	0.97721	0.674017	0.794843	-1.25643	0.431853	0.05	0	0	0	0	0	0	3.33333e-06	0	0	0	0	0	0	0.03767	0		0	0	0	0	0	0	0.286164	0	0	0	0	0.150604	0	0	0	0	0.0280945	0	0	0	0
611	0	-1.36166	-0.0260512	-0.274145	-0.314039	-0.465305	0.77448	0.260994	-1.27337	0.573769	0.05	0	0	0	0	0	0	3.33333e-06	0	0	0	0	0	0	0.04101	0		0	0	0	0	0	0	0.286164	0	0	0	0	0.150604	0	0	0	0	0.0280945	0	0	0	0
612	0	-0.459203	-0.923226	-0.787697	-0.237778	1.0013	-1.84036	-0.772985	0.449991	0.651063	0.05	0	0	0	0	0	0	3.33333e-06	0	0	0	0	0	0	0.04263	0		0	0	0	0	0	0	0.286164	0	0	0	0	0.150604	0	0	0	0	0.0280945	0	0	0	0
613	0	-0.863642	-0.393363	-0.93233	-1.50631	0.462299	1.8673	0.418493	0.740012	0.00460498	0.05	1	1	0	0	0	0	3.33333e-06	0	0	0	0	0	0	0.0113	1	0.0113	1	1	0	0	0	0	0.286164	1	1	0	0	0.150604	1	1	0	0	0.0280945	1	1	0	0
614	0	-0.908073	-0.485496	-0.295253	1.52715	-1.87827	-0.330327	0.971345	-1.79174	0.438784	0.05	0	0	0	0	0	0	3.33333e-06	0	0	0	0	0	0	0.03786	0		0	0	0	0	0	0	0.286164	0	0	0	0	0.150604	0	0	0	0	0.0280945	0	0	0	0
615	0	0.60847	-0.432569	0.13973	-1.60074	-0.780069	-1.19597	-0.998917	0.000913018	0.46717	0.05	0	0	0	0	0	0	3.33333e-06	0	0	0	0	0	0	0.0385133	0		0	0	0	0	0	0	0.286164	0	0	0	0	0.150604	0	0	0	0	0.0280945	0	0	0	0
616	0	-0.12748	0.581589	-0.450153	-0.94914	-0.657368	-1.82684	-1.23649	0.297005	0.30661	0.05	0	0	0	0	0	0	3.33333e-06	0	0	0	0	0	0	0.0343067	0		0	0	0	0	0	0	0.286164	0	0	0	0	0.150604	0	0	0	0	0.0280945	0	0	0	0
617	0	0.575601	-0.0505463	-0.455561	0.287015	1.29408	-0.363082	-0.983602	1.03955	0.798915	0.05	0	0	0	0	0	0	3.33333e-06	0	0	0	0	0	0	0.0456933	0		0	0	0	0	0	0	0.286164	0	0	0	0	0.150604	0	0	0	0	0.0280945	0	0	0	0
618	0	-0.311101	0.537404	-0.943817	-0.122863	0.736136	-0.0862984	-0.76397	-0.559267	0.929361	0.05	0	0	0	0	0	0	3.33333e-06	0	0	0	0	0	0	0.04853	0		0	0	0	0	0	0	0.286164	0	0	0	0	0.150604	0	0	0	0	0.0280945	0	0	0	0
619	0	-0.348687	-0.455958	1.46959	-1.17682	0.777894	-0.581678	-1.76434	-0.518854	0.625684	0.05	0	0	0	0	0	0	3.33333e-06	0	0	0	0	0	0	0.0420467	0		0	0	0	0	0	0	0.286164	0	0	0	0	0.150604	0	0	0	0	0.0280945	0	0	0	0
620	0	0.442599	0.218116	0.193487	1.57684	-3.35272	-0.909658	0.784758	-0.989678	0.107267	0.05	0	0	0	0	0	0	3.33333e-06	0	0	0	0	0	0	0.0262533	0		0	0	0	0	0	0	0.286164	1	1	0	0	0.150604	1	1	0	0	0.0280945	0	0	0	0
621	0	0.00801108	1.60349	0.930373	0.267433	-0.629256	-0.165625	1.02897	-0.768757	0.174526	0.05	0	0	0	0	0	0	3.33333e-06	0	0	0	0	0	0	0.0297467	0		0	0	0	0	0	0	0.286164	1	1	0	0	0.150604	0	0	0	0	0.0280945	0	0	0	0
622	0	0.952725	-0.474083	0.990649	-0.604923	-0.0663086	-0.892296	0.560948	-1.58217	0.309824	0.05	0	0	0	0	0	0	3.33333e-06	0	0	0	0	0	0	0.0344367	0		0	0	0	0	0	0	0.286164	0	0	0	0	0.150604	0	0	0	0	0.0280945	0	0	0	0
623	0	-1.32616	-0.503977	-0.616639	2.07141	0.866168	0.1352	0.957688	-1.46037	0.82227	0.05	0	0	0	0	0	0	3.33333e-06	0	0	0	0	0	0	0.0462067	0		0	0	0	0	0	0	0.286164	0	0	0	0	0.150604	0	0	0	0	0.0280945	0	0	0	0
624	0	0.688053	0.0144433	0.12451	-1.46235	0.313185	1.63608	-0.0887486	-1.28103	0.701967	0.05	0	0	0	0	0	0	3.33333e-06	0	0	0	0	0	0	0.04376	0		0	0	0	0	0	0	0.286164	0	0	0	0	0.150604	0	0	0	0	0.0280945	0	0	0	0
625	0	1.207	0.108349	0.144986	-0.451427	-1.20743	-0.238941	0.0398422	-1.41031	0.102483	0.05	0	0	0	0	0	0	3.33333e-06	0	0	0	0	0	0	0.0259367	0		0	0	0	0	0	0	0.286164	1	1	0	0	0.150604	1	1	0	0	0.0280945	0	0	0	0
626	0	1.74445	0.51079	0.594249	-2.16557	-0.139631	1.5847	-1.06637	-2.4138	0.585297	0.05	0	0	0	0	0	0	3.33333e-06	0	0	0	0	0	0	0.0412433	0		0	0	0	0	0	0	0.286164	0	0	0	0	0.150604	0	0	0	0	0.0280945	0	0	0	0
627	0	-1.25445	1.3308	1.7949	0.461152	0.817236	1.16862	-0.439563	1.67381	0.793055	0.05	0	0	0	0	0	0	3.33333e-06	0	0	0	0	0	0	0.0455633	0		0	0	0	0	0	0	0.286164	0	0	0	0	0.150604	0	0	0	0	0.0280945	0	0	0	0
628	0	1.0525	-0.680669	-1.92285	0.437565	-0.145138	0.304553	0.532423	0.955257	0.358481	0.05	0	0	0	0	0	0	3.33333e-06	0	0	0	0	0	0	0.0358167	0		0	0	0	0	0	0	0.286164	0	0	0	0	0.150604	0	0	0	0	0.0280945	0	0	0	0
629	0	1.44193	1.38386	-0.162891	0.197583	0.0631601	2.25104	-1.13512	0.673318	0.767587	0.05	0	0	0	0	0	0	3.33333e-06	0	0	0	0	0	0	0.0450567	0		0	0	0	0	0	0	0.286164	0	0	0	0	0.150604	0	0	0	0	0.0280945	0	0	0	0
630	0	-0.809967	0.378357	0.0125165	-0.772439	0.441972	0.337578	0.623854	-0.129992	0.115934	0.05	0	0	0	0	0	0	3.33333e-06	0	0	0	0	0	0	0.0268	0		0	0	0	0	0	0	0.286164	1	1	0	0	0.150604	1	1	0	0	0.0280945	0	0	0	0
631	0	0.625098	-0.24217	0.889771	0.177615	-1.14299	0.0538409	0.0844683	-0.731362	0.0884519	0.05	0	0	0	0	0	0	3.33333e-06	0	0	0	0	0	0	0.0248867	0		0	0	0	0	0	0	0.286164	1	1	0	0	0.150604	1	1	0	0	0.0280945	0	0	0	0
632	0	0.379796	-0.880576	1.30671	1.14675	-0.0448815	-0.18645	-2.03249	-0.876085	0.108022	0.05	0	0	0	0	0	0	3.33333e-06	0	0	0	0	0	0	0.0263033	0		0	0	0	0	0	0	0.286164	1	1	0	0	0.150604	1	1	0	0	0.0280945	0	0	0	0
633	0	1.30008	-0.935109	0.029568	-0.96664	-1.12206	-0.0290858	-1.21217	-1.99221	0.207241	0.05	0	0	0	0	0	0	3.33333e-06	0	0	0	0	0	0	0.0310533	0		0	0	0	0	0	0	0.286164	1	1	0	0	0.150604	0	0	0	0	0.0280945	0	0	0	0
634	0	-0.883661	-1.07066	0.696691	-0.866936	-0.556211	0.149764	-0.235572	-0.895586	0.764723	0.05	0	0	0	0	0	0	3.33333e-06	0	0	0	0	0	0	0.0450033	0		0	0	0	0	0	0	0.286164	0	0	0	0	0.150604	0	0	0	0	0.0280945	0	0	0	0
635	0	-0.0632997	2.44713	-0.648937	1.47889	-0.400097	-0.267721	0.906262	-0.407469	0.31775	0.05	0	0	0	0	0	0	3.33333e-06	0	0	0	0	0	0	0.03465	0		0	0	0	0	0	0	0.286164	0	0	0	0	0.150604	0	0	0	0	0.0280945	0	0	0	0
636	0	0.531813	0.06373	0.58549	-0.0935797	-0.188695	0.76899	-1.70814	1.16222	0.704066	0.05	0	0	0	0	0	0	3.33333e-06	0	0	0	0	0	0	0.0437967	0		0	0	0	0	0	0	0.286164	0	0	0	0	0.150604	0	0	0	0	0.0280945	0	0	0	0
637	0	0.853999	-0.118491	-1.6628	0.377984	2.82909	0.282517	0.81869	-2.10097	0.623987	0.05	0	0	0	0	0	0	3.33333e-06	0	0	0	0	0	0	0.0419967	0		0	0	0	0	0	0	0.286164	0	0	0	0	0.150604	0	0	0	0	0.0280945	0	0	0	0
638	0	-0.338465	0.637278	0.681803	-0.747153	2.89628	0.797433	-0.365216	0.407635	0.306403	0.05	0	0	0	0	0	0	3.33333e-06	0	0	0	0	0	0	0.0342967	0		0	0	0	0	0	0	0.286164	0	0	0	0	0.150604	0	0	0	0	0.0280945	0	0	0	0
639	0	-0.112671	-0.720676	0.689696	-0.0656031	-0.489283	-1.59602	1.14572	-0.120981	0.748794	0.05	0	0	0	0	0	0	3.33333e-06	0	0	0	0	0	0	0.0446633	0		0	0	0	0	0	0	0.286164	0	0	0	0	0.150604	0	0	0	0	0.0280945	0	0	0	0
640	0	0.500912	1.80426	-1.20886	-0.654959	0.0718925	1.73117	-1.03042	0.790634	0.762368	0.05	0	0	0	0	0	0	3.33333e-06	0	0	0	0	0	0	0.0449633	0		0	0	0	0	0	0	0.286164	0	0	0	0	0.150604	0	0	0	0	0.0280945	0	0	0	0
641	0	1.05587	1.20882	1.8899	-0.0175534	1.26506	-1.35612	0.274661	-2.1013	0.128968	0.05	0	0	0	0	0	0	3.33333e-06	0	0	0	0	0	0	0.0275333	0		0	0	0	0	0	0	0.286164	1	1	0	0	0.150604	1	1	0	0	0.0280945	0	0	0	0
642	0	0.914586	-0.53064	0.216374	2.39891	-0.495096	-0.6935	0.0201586	0.64533	0.250235	0.05	0	0	0	0	0	0	3.33333e-06	0	0	0	0	0	0	0.0324967	0		0	0	0	0	0	0	0.286164	1	1	0	0	0.150604	0	0	0	0	0.0280945	0	0	0	0
643	0	-0.392068	-1.14969	-0.26472	-1.2249	0.83452	1.23272	0.5371	0.202712	0.00459986	0.05	1	1	0	0	0	0	3.33333e-06	0	0	0	0	0	0	0.01129	1	0.01129	1	1	0	0	0	0	0.286164	1	1	0	0	0.150604	1	1	0	0	0.0280945	1	1	0	0
644	0	-1.44974	-0.390504	-0.167378	0.944728	0.200908	-0.162045	-1.4358	0.536825	0.940683	0.05	0	0	0	0	0	0	3.33333e-06	0	0	0	0	0	0	0.0487633	0		0	0	0	0	0	0	0.286164	0	0	0	0	0.150604	0	0	0	0	0.0280945	0	0	0	0
645	0	1.00314	0.166928	-0.533041	-1.00747	-1.06098	0.0847735	-0.314466	0.151839	0.723889	0.05	0	0	0	0	0	0	3.33333e-06	0	0	0	0	0	0	0.0441367	0		0	0	0	0	0	0	0.286164	0	0	0	0	0.150604	0	0	0	0	0.0280945	0	0	0	0
646	0	0.170644	-0.153874	1.23362	-1.23463	0.326625	0.668491	1.34586	-0.825354	0.601959	0.05	0	0	0	0	0	0	3.33333e-06	0	0	0	0	0	0	0.04157	0		0	0	0	0	0	0	0.286164	0	0	0	0	0.150604	0	0	0	0	0.0280945	0	0	0	0
647	0	1.19383	-0.0579696	0.646197	0.28758	-0.596264	-1.87475	-0.974893	-0.487172	0.0109398	0.05	1	1	0	0	0	0	3.33333e-06	0	0	0	0	0	0	0.0147333	1	0.0147333	1	1	0	0	0	0	0.286164	1	1	0	0	0.150604	1	1	0	0	0.0280945	1	1	0	0
648	0	0.211793	0.028883	-0.148332	0.00330031	-0.386078	-0.417602	-0.00255942	1.25739	0.831491	0.05	0	0	0	0	0	0	3.33333e-06	0	0	0	0	0	0	0.0464333	0		0	0	0	0	0	0	0.286164	0	0	0	0	0.150604	0	0	0	0	0.0280945	0	0	0	0
649	0	-0.536641	1.50645	0.921103	1.2433	1.41952	-0.546124	-1.42994	0.344975	0.31423	0.05	0	0	0	0	0	0	3.33333e-06	0	0	0	0	0	0	0.03456	0		0	0	0	0	0	0	0.286164	0	0	0	0	0.150604	0	0	0	0	0.0280945	0	0	0	0
650	0	0.85341	-1.23423	1.89255	-1.83444	0.216259	-0.359562	-0.575409	2.00177	0.715855	0.05	0	0	0	0	0	0	3.33333e-06	0	0	0	0	0	0	0.04398	0		0	0	0	0	0	0	0.286164	0	0	0	0	0.150604	0	0	0	0	0.0280945	0	0	0	0
651	0	0.283121	-2.03356	0.410064	1.74289	-0.742644	0.459691	0.180818	0.610266	0.975968	0.05	0	0	0	0	0	0	3.33333e-06	0	0	0	0	0	0	0.0495267	0		0	0	0	0	0	0	0.286164	0	0	0	0	0.150604	0	0	0	0	0.0280945	0	0	0	0
652	0	-0.0356735	-1.47707	1.21449	0.421979	-0.45681	1.76668	0.650646	0.895099	0.383964	0.05	0	0	0	0	0	0	3.33333e-06	0	0	0	0	0	0	0.0365067	0		0	0	0	0	0	0	0.286164	0	0	0	0	0.150604	0	0	0	0	0.0280945	0	0	0	0
653	0	-1.10599	-0.198753	-1.47018	-0.697821	0.675861	1.00558	-0.603551	0.32286	0.0329476	0.05	1	1	0	0	0	0	3.33333e-06	0	0	0	0	0	0	0.0196333	0		0	0	0	0	0	0	0.286164	1	1	0	0	0.150604	1	1	0	0	0.0280945	0	0	0	0
654	0	1.27268	1.18343	1.13512	-1.43317	0.945622	-0.490429	0.723838	1.00787	0.992604	0.05	0	0	0	0	0	0	3.33333e-06	0	0	0	0	0	0	0.04985	0		0	0	0	0	0	0	0.286164	0	0	0	0	0.150604	0	0	0	0	0.0280945	0	0	0	0
655	0	1.57186	0.542257	0.115351	-0.342369	0.341233	-0.88679	-0.144522	-0.429883	0.170638	0.05	0	0	0	0	0	0	3.33333e-06	0	0	0	0	0	0	0.02958	0		0	0	0	0	0	0	0.286164	1	1	0	0	0.150604	0	0	0	0	0.0280945	0	0	0	0
656	0	-1.17774	0.0689134	0.505497	0.135289	1.82631	-1.50702	-1.94747	-0.0527134	0.754646	0.05	0	0	0	0	0	0	3.33333e-06	0	0	0	0	0	0	0.0447767	0		0	0	0	0	0	0	0.286164	0	0	0	0	0.150604	0	0	0	0	0.0280945	0	0	0	0
657	0	0.787247	0.181621	0.326797	1.95458	-0.232494	0.124068	0.535749	-0.200897	0.136567	0.05	0	0	0	0	0	0	3.33333e-06	0	0	0	0	0	0	0.0279433	0		0	0	0	0	0	0	0.286164	1	1	0	0	0.150604	1	1	0	0	0.0280945	0	0	0	0
658	0	-1.93988	-0.00813843	-0.541938	1.02618	-0.397045	-1.78311	0.139032	0.658015	0.980959	0.05	0	0	0	0	0	0	3.33333e-06	0	0	0	0	0	0	0.0496367	0		0	0	0	0	0	0	0.286164	0	0	0	0	0.150604	0	0	0	0	0.0280945	0	0	0	0
659	0	-1.46785	-0.405582	-1.28707	0.250486	-0.356909	0.142264	-0.380247	-1.33332	0.644257	0.05	0	0	0	0	0	0	3.33333e-06	0	0	0	0	0	0	0.0424333	0		0	0	0	0	0	0	0.286164	0	0	0	0	0.150604	0	0	0	0	0.0280945	0	0	0	0
660	0	1.32533	-0.625081	-0.258704	-0.147849	-0.280723	-0.0113578	2.01566	1.66258	0.32538	0.05	0	0	0	0	0	0	3.33333e-06	0	0	0	0	0	0	0.0348667	0		0	0	0	0	0	0	0.286164	0	0	0	0	0.150604	0	0	0	0	0.0280945	0	0	0	0
661	0	-1.29454	0.619668	0.0494292	-0.141128	-1.10244	0.285033	1.03444	-0.516904	0.855913	0.05	0	0	0	0	0	0	3.33333e-06	0	0	0	0	0	0	0.047	0		0	0	0	0	0	0	0.286164	0	0	0	0	0.150604	0	0	0	0	0.0280945	0	0	0	0
662	0	-0.496981	0.162951	0.37413	1.41113	0.459212	0.776701	1.09651	-0.775459	0.964476	0.05	0	0	0	0	0	0	3.33333e-06	0	0	0	0	0	0	0.04927	0		0	0	0	0	0	0	0.286164	0	0	0	0	0.150604	0	0	0	0	0.0280945	0	0	0	0
663	0	0.208776	2.45521	-1.46081	2.15873	-0.283856	0.395287	0.140222	1.35324	0.669183	0.05	0	0	0	0	0	0	3.33333e-06	0	0	0	0	0	0	0.0430133	0		0	0	0	0	0	0	0.286164	0	0	0	0	0.150604	0	0	0	0	0.0280945	0	0	0	0
664	0	1.62239	-1.53769	-0.111685	0.202982	-0.0460961	-0.493044	0.112019	-0.348993	0.731797	0.05	0	0	0	0	0	0	3.33333e-06	0	0	0	0	0	0	0.0443233	0		0	0	0	0	0	0	0.286164	0	0	0	0	0.150604	0	0	0	0	0.0280945	0	0	0	0
665	0	0.412202	-0.546303	1.38041	-2.19065	-0.989516	-0.0516685	0.287705	0.575764	0.825791	0.05	0	0	0	0	0	0	3.33333e-06	0	0	0	0	0	0	0.0463133	0		0	0	0	0	0	0	0.286164	0	0	0	0	0.150604	0	0	0	0	0.0280945	0	0	0	0
666	0	0.0992229	0.364367	-0.0897439	0.336114	0.708615	-0.372051	-0.199844	1.17101	0.709996	0.05	0	0	0	0	0	0	3.33333e-06	0	0	0	0	0	0	0.04387	0		0	0	0	0	0	0	0.286164	0	0	0	0	0.150604	0	0	0	0	0.0280945	0	0	0	0
667	0	0.514483	-0.544313	-1.62647	-0.521016	-2.57363	-1.94549	0.200469	-0.819124	0.363916	0.05	0	0	0	0	0	0	3.33333e-06	0	0	0	0	0	0	0.0359833	0		0	0	0	0	0	0	0.286164	0	0	0	0	0.150604	0	0	0	0	0.0280945	0	0	0	0
668	0	-1.05068	0.842729	-0.328696	0.698741	-0.271964	1.17069	-2.13928	0.281822	0.747277	0.05	0	0	0	0	0	0	3.33333e-06	0	0	0	0	0	0	0.0446367	0		0	0	0	0	0	0	0.286164	0	0	0	0	0.150604	0	0	0	0	0.0280945	0	0	0	0
669	0	-0.414084	0.457501	-0.514441	1.61127	0.60421	1.50028	1.11739	-1.15632	0.773014	0.05	0	0	0	0	0	0	3.33333e-06	0	0	0	0	0	0	0.04516	0		0	0	0	0	0	0	0.286164	0	0	0	0	0.150604	0	0	0	0	0.0280945	0	0	0	0
670	0	0.507382	-0.932251	-0.386707	-0.385727	1.01281	0.992618	-0.556977	-1.60146	0.723477	0.05	0	0	0	0	0	0	3.33333e-06	0	0	0	0	0	0	0.0441267	0		0	0	0	0	0	0	0.286164	0	0	0	0	0.150604	0	0	0	0	0.0280945	0	0	0	0
671	0	0.262643	0.613393	-0.778142	1.87298	-0.832345	2.64329	0.607301	-0.322898	0.974713	0.05	0	0	0	0	0	0	3.33333e-06	0	0	0	0	0	0	0.0495067	0		0	0	0	0	0	0	0.286164	0	0	0	0	0.150604	0	0	0	0	0.0280945	0	0	0	0
672	0	-0.169608	-0.672223	-0.38208	-0.323532	-0.101152	-0.448852	-1.35881	0.93979	0.776273	0.05	0	0	0	0	0	0	3.33333e-06	0	0	0	0	0	0	0.04522	0		0	0	0	0	0	0	0.286164	0	0	0	0	0.150604	0	0	0	0	0.0280945	0	0	0	0
673	0	-0.184131	0.65123	0.302931	0.419842	-1.73318	1.14047	-1.25368	-2.67427	0.13669	0.05	0	0	0	0	0	0	3.33333e-06	0	0	0	0	0	0	0.0279567	0		0	0	0	0	0	0	0.286164	1	1	0	0	0.150604	1	1	0	0	0.0280945	0	0	0	0
674	0	-0.786596	1.15002	-0.494145	1.06399	0.360206	-1.25652	-0.96977	0.242365	0.366788	0.05	0	0	0	0	0	0	3.33333e-06	0	0	0	0	0	0	0.0360267	0		0	0	0	0	0	0	0.286164	0	0	0	0	0.150604	0	0	0	0	0.0280945	0	0	0	0
675	0	-1.3698	-3.70216	0.809806	0.69573	0.889077	0.0370151	0.0118986	-0.815969	0.441003	0.05	0	0	0	0	0	0	3.33333e-06	0	0	0	0	0	0	0.0379033	0		0	0	0	0	0	0	0.286164	0	0	0	0	0.150604	0	0	0	0	0.0280945	0	0	0	0
676	0	0.286177	-0.266961	1.74641	-0.93869	-0.707315	-0.539042	-1.24243	-0.0814922	0.219348	0.05	0	0	0	0	0	0	3.33333e-06	0	0	0	0	0	0	0.0315067	0		0	0	0	0	0	0	0.286164	1	1	0	0	0.150604	0	0	0	0	0.0280945	0	0	0	0
677	0	-0.979743	-0.603655	-1.19356	0.928085	-0.0274559	-0.510311	0.357002	1.4085	0.267409	0.05	0	0	0	0	0	0	3.33333e-06	0	0	0	0	0	0	0.0330967	0		0	0	0	0	0	0	0.286164	1	1	0	0	0.150604	0	0	0	0	0.0280945	0	0	0	0
678	0	-0.515243	-1.50335	0.179043	-2.10673	1.6075	-0.662613	-0.0603215	0.909229	0.0918833	0.05	0	0	0	0	0	0	3.33333e-06	0	0	0	0	0	0	0.0251267	0		0	0	0	0	0	0	0.286164	1	1	0	0	0.150604	1	1	0	0	0.0280945	0	0	0	0
679	0	-0.549211	-0.463253	-0.910037	-1.40068	-1.31688	1.15787	0.313186	0.0895184	0.159967	0.05	0	0	0	0	0	0	3.33333e-06	0	0	0	0	0	0	0.0291033	0		0	0	0	0	0	0	0.286164	1	1	0	0	0.150604	0	0	0	0	0.0280945	0	0	0	0
680	0	-0.860061	-1.15437	0.763199	-1.10896	0.94017	0.052202	-0.936845	-1.25078	0.6811	0.05	0	0	0	0	0	0	3.33333e-06	0	0	0	0	0	0	0.0433033	0		0	0	0	0	0	0	0.286164	0	0	0	0	0.150604	0	0	0	0	0.0280945	0	0	0	0
681	0	-0.189361	2.18354	-0.664021	0.365113	0.15496	0.307545	0.478622	-0.0231516	0.768967	0.05	0	0	0	0	0	0	3.33333e-06	0	0	0	0	0	0	0.0450933	0		0	0	0	0	0	0	0.286164	0	0	0	0	0.150604	0	0	0	0	0.0280945	0	0	0	0
682	0	0.68247	-0.821729	0.226505	0.145948	0.753085	0.182442	1.88484	-0.0803651	0.288868	0.05	0	0	0	0	0	0	3.33333e-06	0	0	0	0	0	0	0.0337567	0		0	0	0	0	0	0	0.286164	0	0	0	0	0.150604	0	0	0	0	0.0280945	0	0	0	0
683	0	-0.672376	-0.524983	-0.0499234	0.0402593	0.618257	0.145635	2.61239	0.667403	0.0621957	0.05	0	0	0	0	0	0	3.33333e-06	0	0	0	0	0	0	0.0229667	0		0	0	0	0	0	0	0.286164	1	1	0	0	0.150604	1	1	0	0	0.0280945	0	0	0	0
684	0	0.356614	-0.254849	2	0.294714	1.93838	-1.9417	-1.09776	0.780153	0.524876	0.05	0	0	0	0	0	0	3.33333e-06	0	0	0	0	0	0	0.0399433	0		0	0	0	0	0	0	0.286164	0	0	0	0	0.150604	0	0	0	0	0.0280945	0	0	0	0
685	0	-0.0330317	-0.624992	-0.000806626	-1.25899	1.33105	0.936367	0.403716	-0.039959	0.0358946	0.05	1	1	0	0	0	0	3.33333e-06	0	0	0	0	0	0	0.02001	0		0	0	0	0	0	0	0.286164	1	1	0	0	0.150604	1	1	0	0	0.0280945	0	0	0	0
686	0	-0.31001	-1.56506	-1.5103	-1.36414	-1.33628	-0.135625	-0.468193	0.88261	0.141577	0.05	0	0	0	0	0	0	3.33333e-06	0	0	0	0	0	0	0.02816	0		0	0	0	0	0	0	0.286164	1	1	0	0	0.150604	1	1	0	0	0.0280945	0	0	0	0
687	0	0.158096	0.54655	-0.599825	-2.17006	1.13255	-1.67411	-0.715308	-3.1475	0.607487	0.05	0	0	0	0	0	0	3.33333e-06	0	0	0	0	0	0	0.0416833	0		0	0	0	0	0	0	0.286164	0	0	0	0	0.150604	0	0	0	0	0.0280945	0	0	0	0
688	0	1.35548	-1.04723	0.797717	-0.532987	0.438371	1.04121	0.341065	-0.0309193	0.631998	0.05	0	0	0	0	0	0	3.33333e-06	0	0	0	0	0	0	0.0421933	0		0	0	0	0	0	0	0.286164	0	0	0	0	0.150604	0	0	0	0	0.0280945	0	0	0	0
689	0	-0.587344	-1.04228	-1.85528	-0.666183	-0.443842	-0.416973	0.397113	-0.75017	0.101465	0.05	0	0	0	0	0	0	3.33333e-06	0	0	0	0	0	0	0.0258733	0		0	0	0	0	0	0	0.286164	1	1	0	0	0.150604	1	1	0	0	0.0280945	0	0	0	0
690	0	0.738428	-0.499001	0.287185	-1.7263	-0.319858	-1.25831	-0.328379	2.01121	0.724261	0.05	0	0	0	0	0	0	3.33333e-06	0	0	0	0	0	0	0.0441467	0		0	0	0	0	0	0	0.286164	0	0	0	0	0.150604	0	0	0	0	0.0280945	0	0	0	0
691	0	-0.611301	0.608093	0.491753	-0.111252	-0.575246	1.20807	-0.708511	0.816129	0.876858	0.05	0	0	0	0	0	0	3.33333e-06	0	0	0	0	0	0	0.04743	0		0	0	0	0	0	0	0.286164	0	0	0	0	0.150604	0	0	0	0	0.0280945	0	0	0	0
692	0	2.20127	-0.46111	-0.390382	-0.0963403	-0.725025	-0.105173	-1.40322	-0.914368	0.161237	0.05	0	0	0	0	0	0	3.33333e-06	0	0	0	0	0	0	0.02916	0		0	0	0	0	0	0	0.286164	1	1	0	0	0.150604	0	0	0	0	0.0280945	0	0	0	0
693	0	1.29413	0.308659	-1.32437	-0.983636	-0.179577	-1.6295	0.154937	-0.875306	0.550593	0.05	0	0	0	0	0	0	3.33333e-06	0	0	0	0	0	0	0.0404767	0		0	0	0	0	0	0	0.286164	0	0	0	0	0.150604	0	0	0	0	0.0280945	0	0	0	0
694	0	-0.277639	0.702013	-1.34752	0.90372	0.616083	-0.724044	-0.0147217	-0.539934	0.796947	0.05	0	0	0	0	0	0	3.33333e-06	0	0	0	0	0	0	0.0456467	0		0	0	0	0	0	0	0.286164	0	0	0	0	0.150604	0	0	0	0	0.0280945	0	0	0	0
695	0	-0.111527	-0.142389	0.472599	0.147924	-1.16988	0.253252	0.145546	1.61526	0.845445	0.05	0	0	0	0	0	0	3.33333e-06	0	0	0	0	0	0	0.04672	0		0	0	0	0	0	0	0.286164	0	0	0	0	0.150604	0	0	0	0	0.0280945	0	0	0	0
696	0	0.195305	-1.25744	0.0752114	0.69055	0.383725	-1.59844	-0.893569	1.20599	0.847513	0.05	0	0	0	0	0	0	3.33333e-06	0	0	0	0	0	0	0.0467767	0		0	0	0	0	0	0	0.286164	0	0	0	0	0.150604	0	0	0	0	0.0280945	0	0	0	0
697	0	0.0127007	-0.36964	-0.0734495	0.716265	1.77623	0.975564	-0.362602	-0.341828	0.471431	0.05	0	0	0	0	0	0	3.33333e-06	0	0	0	0	0	0	0.03862	0		0	0	0	0	0	0	0.286164	0	0	0	0	0.150604	0	0	0	0	0.0280945	0	0	0	0
698	0	-0.114949	-0.516693	0.605647	-1.06371	0.99365	-0.178637	1.25222	-0.127609	0.189518	0.05	0	0	0	0	0	0	3.33333e-06	0	0	0	0	0	0	0.03038	0		0	0	0	0	0	0	0.286164	1	1	0	0	0.150604	0	0	0	0	0.0280945	0	0	0	0
699	0	2.27801	0.98049	-0.0985592	0.511875	2.33129	-1.08601	-0.4147	0.782722	0.589708	0.05	0	0	0	0	0	0	3.33333e-06	0	0	0	0	0	0	0.04133	0		0	0	0	0	0	0	0.286164	0	0	0	0	0.150604	0	0	0	0	0.0280945	0	0	0	0
700	0	-0.524779	-1.83442	0.559513	-0.212337	1.71002	0.722656	0.261779	-1.23766	0.314811	0.05	0	0	0	0	0	0	3.33333e-06	0	0	0	0	0	0	0.03458	0		0	0	0	0	0	0	0.286164	0	0	0	0	0.150604	0	0	0	0	0.0280945	0	0	0	0
701	0	-0.843168	0.447737	1.72749	0.713316	-0.406009	1.02093	1.4714	-1.57386	0.675986	0.05	0	0	0	0	0	0	3.33333e-06	0	0	0	0	0	0	0.0431833	0		0	0	0	0	0	0	0.286164	0	0	0	0	0.150604	0	0	0	0	0.0280945	0	0	0	0
702	0	-1.36866	2.17658	-1.09938	-0.124717	0.642766	0.467515	0.246264	1.37206	0.386421	0.05	0	0	0	0	0	0	3.33333e-06	0	0	0	0	0	0	0.0365733	0		0	0	0	0	0	0	0.286164	0	0	0	0	0.150604	0	0	0	0	0.0280945	0	0	0	0
703	0	-0.0074928	-0.561741	1.27601	-2.34315	2.14913	0.321325	0.194703	1.48436	0.153739	0.05	0	0	0	0	0	0	3.33333e-06	0	0	0	0	0	0	0.02883	0		0	0	0	0	0	0	0.286164	1	1	0	0	0.150604	0	0	0	0	0.0280945	0	0	0	0
704	0	-0.066194	1.64139	0.628863	-0.0760051	-0.14445	0.782134	0.65255	-1.32495	0.424558	0.05	0	0	0	0	0	0	3.33333e-06	0	0	0	0	0	0	0.0375233	0		0	0	0	0	0	0	0.286164	0	0	0	0	0.150604	0	0	0	0	0.0280945	0	0	0	0
705	0	-0.800279	-0.175464	0.384082	0.320198	-2.06847	0.535873	2.29267	-0.792909	0.953087	0.05	0	0	0	0	0	0	3.33333e-06	0	0	0	0	0	0	0.0490567	0		0	0	0	0	0	0	0.286164	0	0	0	0	0.150604	0	0	0	0	0.0280945	0	0	0	0
706	0	0.590961	1.22084	2.06406	-0.533104	-1.40788	-0.248608	0.443553	0.844084	0.254521	0.05	0	0	0	0	0	0	3.33333e-06	0	0	0	0	0	0	0.0326533	0		0	0	0	0	0	0	0.286164	1	1	0	0	0.150604	0	0	0	0	0.0280945	0	0	0	0
707	0	0.269991	-0.207476	0.230121	-0.443938	0.255944	0.0961356	2.05413	-0.158333	0.303911	0.05	0	0	0	0	0	0	3.33333e-06	0	0	0	0	0	0	0.03424	0		0	0	0	0	0	0	0.286164	0	0	0	0	0.150604	0	0	0	0	0.0280945	0	0	0	0
708	0	-0.909549	0.00166998	0.262373	-0.128382	1.54741	-0.472626	-1.11602	0.270918	0.70198	0.05	0	0	0	0	0	0	3.33333e-06	0	0	0	0	0	0	0.0437633	0		0	0	0	0	0	0	0.286164	0	0	0	0	0.150604	0	0	0	0	0.0280945	0	0	0	0
709	0	-0.810632	1.07997	0.760416	0.426907	2.5422	0.302327	-1.56055	-0.693489	0.831817	0.05	0	0	0	0	0	0	3.33333e-06	0	0	0	0	0	0	0.0464433	0		0	0	0	0	0	0	0.286164	0	0	0	0	0.150604	0	0	0	0	0.0280945	0	0	0	0
710	0	1.53149	-0.424804	1.0939	0.222029	1.51003	0.368475	-0.536074	-0.0212808	0.671163	0.05	0	0	0	0	0	0	3.33333e-06	0	0	0	0	0	0	0.0430467	0		0	0	0	0	0	0	0.286164	0	0	0	0	0.150604	0	0	0	0	0.0280945	0	0	0	0
711	0	0.626423	-1.77234	-0.753046	0.809718	2.11855	-2.65967	-1.15197	1.87125	0.81801	0.05	0	0	0	0	0	0	3.33333e-06	0	0	0	0	0	0	0.0461167	0		0	0	0	0	0	0	0.286164	0	0	0	0	0.150604	0	0	0	0	0.0280945	0	0	0	0
712	0	0.976139	1.3274	-0.208746	0.635517	0.546187	-0.831477	-0.911339	0.458017	0.143676	0.05	0	0	0	0	0	0	3.33333e-06	0	0	0	0	0	0	0.02828	0		0	0	0	0	0	0	0.286164	1	1	0	0	0.150604	1	1	0	0	0.0280945	0	0	0	0
713	0	0.369327	-1.08782	-0.198409	-0.146315	1.68892	0.638235	0.334887	0.121782	0.0818849	0.05	0	0	0	0	0	0	3.33333e-06	0	0	0	0	0	0	0.02449	0		0	0	0	0	0	0	0.286164	1	1	0	0	0.150604	1	1	0	0	0.0280945	0	0	0	0
714	0	1.63732	0.768457	-1.44176	0.674537	0.408119	1.68617	-0.224419	0.644362	0.784462	0.05	0	0	0	0	0	0	3.33333e-06	0	0	0	0	0	0	0.0454	0		0	0	0	0	0	0	0.286164	0	0	0	0	0.150604	0	0	0	0	0.0280945	0	0	0	0
715	0	2.95306	-0.63826	0.214308	-0.00545964	0.666455	0.35163	-1.46509	-0.139496	0.431989	0.05	0	0	0	0	0	0	3.33333e-06	0	0	0	0	0	0	0.0376767	0		0	0	0	0	0	0	0.286164	0	0	0	0	0.150604	0	0	0	0	0.0280945	0	0	0	0
716	0	-0.00982141	0.498567	0.320001	-0.290187	-0.627506	0.282414	-0.440977	-0.380075	0.162623	0.05	0	0	0	0	0	0	3.33333e-06	0	0	0	0	0	0	0.0292333	0		0	0	0	0	0	0	0.286164	1	1	0	0	0.150604	0	0	0	0	0.0280945	0	0	0	0
717	0	0.352362	1.68373	2.09206	-0.179018	0.863477	0.154006	-1.24558	-0.195072	0.166421	0.05	0	0	0	0	0	0	3.33333e-06	0	0	0	0	0	0	0.0293933	0		0	0	0	0	0	0	0.286164	1	1	0	0	0.150604	0	0	0	0	0.0280945	0	0	0	0
718	0	-0.4208	0.764848	-0.461904	-0.924059	-0.486781	0.207633	0.243589	-0.688642	0.860207	0.05	0	0	0	0	0	0	3.33333e-06	0	0	0	0	0	0	0.0470967	0		0	0	0	0	0	0	0.286164	0	0	0	0	0.150604	0	0	0	0	0.0280945	0	0	0	0
719	0	0.963444	-1.42393	-2.04425	1.08566	-1.78532	-1.26625	1.28842	0.629923	0.949995	0.05	0	0	0	0	0	0	3.33333e-06	0	0	0	0	0	0	0.04899	0		0	0	0	0	0	0	0.286164	0	0	0	0	0.150604	0	0	0	0	0.0280945	0	0	0	0
720	0	0.0815016	-1.87228	-1.0784	1.22781	-1.20429	-0.462263	1.15198	-1.64659	0.891697	0.05	0	0	0	0	0	0	3.33333e-06	0	0	0	0	0	0	0.0477133	0		0	0	0	0	0	0	0.286164	0	0	0	0	0.150604	0	0	0	0	0.0280945	0	0	0	0
721	0	-2.05917	0.639842	0.152485	0.447983	1.14503	-0.582338	0.0368697	0.194875	0.596127	0.05	0	0	0	0	0	0	3.33333e-06	0	0	0	0	0	0	0.0414433	0		0	0	0	0	0	0	0.286164	0	0	0	0	0.150604	0	0	0	0	0.0280945	0	0	0	0
722	0	-1.54254	0.0894674	0.54983	0.336943	-1.44763	-0.502377	-1.35534	0.0968364	0.314342	0.05	0	0	0	0	0	0	3.33333e-06	0	0	0	0	0	0	0.0345633	0		0	0	0	0	0	0	0.286164	0	0	0	0	0.150604	0	0	0	0	0.0280945	0	0	0	0
723	0	-0.265449	0.52694	-0.70544	1.63041	-2.55002	-0.998357	-0.236224	-0.823116	0.0879864	0.05	0	0	0	0	0	0	3.33333e-06	0	0	0	0	0	0	0.0248733	0		0	0	0	0	0	0	0.286164	1	1	0	0	0.150604	1	1	0	0	0.0280945	0	0	0	0
724	0	-0.884493	0.670422	-0.0270322	-0.223711	0.33479	-1.65818	-0.734602	0.708237	0.735153	0.05	0	0	0	0	0	0	3.33333e-06	0	0	0	0	0	0	0.0443733	0		0	0	0	0	0	0	0.286164	0	0	0	0	0.150604	0	0	0	0	0.0280945	0	0	0	0
725	0	1.4676	-1.00705	1.43699	0.220347	-1.47714	0.0960724	3.07993	-1.18555	0.748821	0.05	0	0	0	0	0	0	3.33333e-06	0	0	0	0	0	0	0.0446667	0		0	0	0	0	0	0	0.286164	0	0	0	0	0.150604	0	0	0	0	0.0280945	0	0	0	0
726	0	-1.11546	-0.636411	0.0489532	-0.50763	-1.13252	0.778909	0.278494	0.58011	0.218411	0.05	0	0	0	0	0	0	3.33333e-06	0	0	0	0	0	0	0.0314833	0		0	0	0	0	0	0	0.286164	1	1	0	0	0.150604	0	0	0	0	0.0280945	0	0	0	0
727	0	-0.138833	-0.166654	-0.296546	1.70349	-0.712516	-1.01771	-0.452793	-1.09816	0.0708182	0.05	0	0	0	0	0	0	3.33333e-06	0	0	0	0	0	0	0.02362	0		0	0	0	0	0	0	0.286164	1	1	0	0	0.150604	1	1	0	0	0.0280945	0	0	0	0
728	0	-1.25294	0.350626	-0.60195	1.25849	-0.688077	-0.935198	-0.445384	0.157681	0.511952	0.05	0	0	0	0	0	0	3.33333e-06	0	0	0	0	0	0	0.0396667	0		0	0	0	0	0	0	0.286164	0	0	0	0	0.150604	0	0	0	0	0.0280945	0	0	0	0
729	0	0.702656	2.2351	-0.907775	-1.1945	0.74708	0.795591	-1.2001	1.05683	0.886862	0.05	0	0	0	0	0	0	3.33333e-06	0	0	0	0	0	0	0.0475867	0		0	0	0	0	0	0	0.286164	0	0	0	0	0.150604	0	0	0	0	0.0280945	0	0	0	0
730	0	-0.345098	0.0400771	-1.51282	-2.85103	0.0632034	-0.79831	-0.204265	-1.08313	0.38265	0.05	0	0	0	0	0	0	3.33333e-06	0	0	0	0	0	0	0.0364633	0		0	0	0	0	0	0	0.286164	0	0	0	0	0.150604	0	0	0	0	0.0280945	0	0	0	0
731	0	-0.833904	0.804199	-1.94141	-0.128048	-1.29622	-0.0841347	2.38691	1.68981	0.283734	0.05	0	0	0	0	0	0	3.33333e-06	0	0	0	0	0	0	0.0335333	0		0	0	0	0	0	0	0.286164	1	1	0	0	0.150604	0	0	0	0	0.0280945	0	0	0	0
732	0	-0.51203	0.744479	1.37095	-0.816308	-0.391819	0.217159	-2.23729	-1.88881	0.155399	0.05	0	0	0	0	0	0	3.33333e-06	0	0	0	0	0	0	0.0289067	0		0	0	0	0	0	0	0.286164	1	1	0	0	0.150604	0	0	0	0	0.0280945	0	0	0	0
733	0	-1.88167	-1.07104	-0.964968	-0.839187	1.59146	-0.266198	1.60181	-1.399	0.0890116	0.05	0	0	0	0	0	0	3.33333e-06	0	0	0	0	0	0	0.0249267	0		0	0	0	0	0	0	0.286164	1	1	0	0	0.150604	1	1	0	0	0.0280945	0	0	0	0
734	0	1.13365	1.93731	-2.47949	2.0009	-0.663271	-0.639361	-0.56656	1.03	0.479784	0.05	0	0	0	0	0	0	3.33333e-06	0	0	0	0	0	0	0.0388367	0		0	0	0	0	0	0	0.286164	0	0	0	0	0.150604	0	0	0	0	0.0280945	0	0	0	0
735	0	-1.85649	0.691977	1.00562	0.223861	-1.27459	-0.874768	-0.625735	1.12348	0.625269	0.05	0	0	0	0	0	0	3.33333e-06	0	0	0	0	0	0	0.0420267	0		0	0	0	0	0	0	0.286164	0	0	0	0	0.150604	0	0	0	0	0.0280945	0	0	0	0
736	0	-0.0803996	-0.987125	-0.0564052	-0.49445	-1.23219	0.539566	0.162532	1.75796	0.317939	0.05	0	0	0	0	0	0	3.33333e-06	0	0	0	0	0	0	0.03466	0		0	0	0	0	0	0	0.286164	0	0	0	0	0.150604	0	0	0	0	0.0280945	0	0	0	0
737	0	-0.500663	1.64479	0.911941	-0.440599	-1.24453	-1.72439	-3.52351	0.92926	0.14028	0.05	0	0	0	0	0	0	3.33333e-06	0	0	0	0	0	0	0.0281133	0		0	0	0	0	0	0	0.286164	1	1	0	0	0.150604	1	1	0	0	0.0280945	0	0	0	0
738	0	-0.323069	1.00358	-0.29392	0.909847	-0.283185	-0.11216	-0.773988	1.32177	0.639543	0.05	0	0	0	0	0	0	3.33333e-06	0	0	0	0	0	0	0.04235	0		0	0	0	0	0	0	0.286164	0	0	0	0	0.150604	0	0	0	0	0.0280945	0	0	0	0
739	0	-1.25302	0.238029	-0.655776	0.246644	-0.0577936	2.56439	1.19393	-0.389123	0.172768	0.05	0	0	0	0	0	0	3.33333e-06	0	0	0	0	0	0	0.0296767	0		0	0	0	0	0	0	0.286164	1	1	0	0	0.150604	0	0	0	0	0.0280945	0	0	0	0
740	0	1.24021	-0.656157	1.31929	-0.141071	1.34934	0.0752158	0.411188	0.0617393	0.955499	0.05	0	0	0	0	0	0	3.33333e-06	0	0	0	0	0	0	0.0491	0		0	0	0	0	0	0	0.286164	0	0	0	0	0.150604	0	0	0	0	0.0280945	0	0	0	0
741	0	0.485218	-0.209569	-0.388993	-1.82132	-0.151353	0.037826	0.968518	-1.55776	0.68032	0.05	0	0	0	0	0	0	3.33333e-06	0	0	0	0	0	0	0.04329	0		0	0	0	0	0	0	0.286164	0	0	0	0	0.150604	0	0	0	0	0.0280945	0	0	0	0
742	0	-1.42099	-1.30606	0.899191	0.0351127	1.17997	0.344491	-0.123041	0.713587	0.167543	0.05	0	0	0	0	0	0	3.33333e-06	0	0	0	0	0	0	0.0294367	0		0	0	0	0	0	0	0.286164	1	1	0	0	0.150604	0	0	0	0	0.0280945	0	0	0	0
743	0	0.287627	0.638409	-0.893509	-0.614192	0.704787	1.57497	-0.109314	0.822809	0.124479	0.05	0	0	0	0	0	0	3.33333e-06	0	0	0	0	0	0	0.0273	0		0	0	0	0	0	0	0.286164	1	1	0	0	0.150604	1	1	0	0	0.0280945	0	0	0	0
744	0	0.224161	0.540115	0.767656	-0.558368	-1.64553	0.464714	0.736596	1.23529	0.949989	0.05	0	0	0	0	0	0	3.33333e-06	0	0	0	0	0	0	0.0489867	0		0	0	0	0	0	0	0.286164	0	0	0	0	0.150604	0	0	0	0	0.0280945	0	0	0	0
745	0	-0.619906	-0.439246	0.526383	-0.810357	0.437415	0.952989	0.609272	-1.00993	0.309023	0.05	0	0	0	0	0	0	3.33333e-06	0	0	0	0	0	0	0.0344067	0		0	0	0	0	0	0	0.286164	0	0	0	0	0.150604	0	0	0	0	0.0280945	0	0	0	0
746	0	-0.241711	0.327628	-1.13444	1.77838	0.868338	1.80244	0.387236	-1.14081	0.743707	0.05	0	0	0	0	0	0	3.33333e-06	0	0	0	0	0	0	0.04457	0		0	0	0	0	0	0	0.286164	0	0	0	0	0.150604	0	0	0	0	0.0280945	0	0	0	0
747	0	-1.36029	-1.79319	-1.45928	0.450582	-0.781178	0.320593	-1.51108	-0.299036	0.485705	0.05	0	0	0	0	0	0	3.33333e-06	0	0	0	0	0	0	0.0389667	0		0	0	0	0	0	0	0.286164	0	0	0	0	0.150604	0	0	0	0	0.0280945	0	0	0	0
748	0	0.892262	-1.01519	-1.01435	2.37808	-0.311382	0.204165	-0.654917	0.339554	0.643808	0.05	0	0	0	0	0	0	3.33333e-06	0	0	0	0	0	0	0.0424267	0		0	0	0	0	0	0	0.286164	0	0	0	0	0.150604	0	0	0	0	0.0280945	0	0	0	0
749	0	0.404109	-0.671109	0.51759	1.25452	0.831652	0.700428	-0.573653	-1.17374	0.52042	0.05	0	0	0	0	0	0	3.33333e-06	0	0	0	0	0	0	0.03986	0		0	0	0	0	0	0	0.286164	0	0	0	0	0.150604	0	0	0	0	0.0280945	0	0	0	0
750	0	-0.788333	0.238328	1.82597	-2.65964	-0.979228	-0.327539	-1.11914	0.368141	0.871725	0.05	0	0	0	0	0	0	3.33333e-06	0	0	0	0	0	0	0.04732	0		0	0	0	0	0	0	0.286164	0	0	0	0	0.150604	0	0	0	0	0.0280945	0	0	0	0
751	0	-0.75647	-1.13242	-0.0979052	-1.02607	1.86542	-1.43433	0.360968	0.350359	0.195737	0.05	0	0	0	0	0	0	3.33333e-06	0	0	0	0	0	0	0.03064	0		0	0	0	0	0	0	0.286164	1	1	0	0	0.150604	0	0	0	0	0.0280945	0	0	0	0
752	0	0.132277	0.502837	-0.270107	-0.631248	0.772171	-0.688064	-0.28748	0.200363	0.874612	0.05	0	0	0	0	0	0	3.33333e-06	0	0	0	0	0	0	0.04739	0		0	0	0	0	0	0	0.286164	0	0	0	0	0.150604	0	0	0	0	0.0280945	0	0	0	0
753	0	-0.164136	2.33857	-0.495979	0.064158	0.959717	-0.672653	0.255672	0.140429	0.727835	0.05	0	0	0	0	0	0	3.33333e-06	0	0	0	0	0	0	0.04425	0		0	0	0	0	0	0	0.286164	0	0	0	0	0.150604	0	0	0	0	0.0280945	0	0	0	0
754	0	-0.842492	0.0724981	-0.530087	1.16726	-0.0719159	0.493607	0.96294	0.42001	0.361946	0.05	0	0	0	0	0	0	3.33333e-06	0	0	0	0	0	0	0.0359133	0		0	0	0	0	0	0	0.286164	0	0	0	0	0.150604	0	0	0	0	0.0280945	0	0	0	0
755	0	-2.2964	1.7292	1.08777	-0.259176	-2.40381	-0.731313	0.616292	-0.473339	0.482528	0.05	0	0	0	0	0	0	3.33333e-06	0	0	0	0	0	0	0.03891	0		0	0	0	0	0	0	0.286164	0	0	0	0	0.150604	0	0	0	0	0.0280945	0	0	0	0
756	0	2.09524	0.789578	-2.08701	1.64126	0.365938	0.42529	-0.474444	0.633542	0.714434	0.05	0	0	0	0	0	0	3.33333e-06	0	0	0	0	0	0	0.0439533	0		0	0	0	0	0	0	0.286164	0	0	0	0	0.150604	0	0	0	0	0.0280945	0	0	0	0
757	0	0.523907	-0.406884	-1.05553	0.786157	-0.209358	-1.77142	-0.149557	-1.26368	0.214321	0.05	0	0	0	0	0	0	3.33333e-06	0	0	0	0	0	0	0.03126	0		0	0	0	0	0	0	0.286164	1	1	0	0	0.150604	0	0	0	0	0.0280945	0	0	0	0
758	0	1.4741	0.298247	-0.9421	0.247227	1.41303	0.0398368	0.64327	-1.8961	0.807635	0.05	0	0	0	0	0	0	3.33333e-06	0	0	0	0	0	0	0.0458967	0		0	0	0	0	0	0	0.286164	0	0	0	0	0.150604	0	0	0	0	0.0280945	0	0	0	0
759	0	-1.88827	-1.10854	-1.40836	-1.15848	0.754607	1.04766	-1.0709	0.158885	0.0182522	0.05	1	1	0	0	0	0	3.33333e-06	0	0	0	0	0	0	0.0167533	0		0	0	0	0	0	0	0.286164	1	1	0	0	0.150604	1	1	0	0	0.0280945	1	1	0	0
760	0	-0.562632	-1.7147	-0.379974	-0.486548	-0.0573057	1.4472	0.845908	-0.340954	0.0504842	0.05	0	0	0	0	0	0	3.33333e-06	0	0	0	0	0	0	0.0218067	0		0	0	0	0	0	0	0.286164	1	1	0	0	0.150604	1	1	0	0	0.0280945	0	0	0	0
761	0	-0.628014	-1.60678	2.30341	0.433481	-1.25534	0.0707263	-1.67844	1.42903	0.673365	0.05	0	0	0	0	0	0	3.33333e-06	0	0	0	0	0	0	0.0431233	0		0	0	0	0	0	0	0.286164	0	0	0	0	0.150604	0	0	0	0	0.0280945	0	0	0	0
762	0	0.357076	-0.0404802	-0.713193	-1.00194	0.0927914	0.649896	-1.19002	-1.19656	0.916274	0.05	0	0	0	0	0	0	3.33333e-06	0	0	0	0	0	0	0.0482133	0		0	0	0	0	0	0	0.286164	0	0	0	0	0.150604	0	0	0	0	0.0280945	0	0	0	0
763	0	0.572146	0.346725	-0.673471	-0.39101	-1.06581	0.314254	1.60348	1.11171	0.450591	0.05	0	0	0	0	0	0	3.33333e-06	0	0	0	0	0	0	0.0381633	0		0	0	0	0	0	0	0.286164	0	0	0	0	0.150604	0	0	0	0	0.0280945	0	0	0	0
764	0	0.015038	-0.308662	-1.25933	-1.19481	0.304936	-0.759612	-1.01397	1.55447	0.328881	0.05	0	0	0	0	0	0	3.33333e-06	0	0	0	0	0	0	0.03495	0		0	0	0	0	0	0	0.286164	0	0	0	0	0.150604	0	0	0	0	0.0280945	0	0	0	0
765	0	-1.43893	-1.06717	-0.947797	0.222408	1.21897	-0.147465	-0.890141	-2.43516	0.781356	0.05	0	0	0	0	0	0	3.33333e-06	0	0	0	0	0	0	0.0453333	0		0	0	0	0	0	0	0.286164	0	0	0	0	0.150604	0	0	0	0	0.0280945	0	0	0	0
766	0	1.04056	-0.546683	-0.36624	-0.791842	-1.14214	1.09145	-1.74252	-1.28106	0.455347	0.05	0	0	0	0	0	0	3.33333e-06	0	0	0	0	0	0	0.0382667	0		0	0	0	0	0	0	0.286164	0	0	0	0	0.150604	0	0	0	0	0.0280945	0	0	0	0
767	0	-1.32395	-0.647186	-0.227716	0.214957	-0.632439	-0.0923097	0.747744	0.077789	0.27474	0.05	0	0	0	0	0	0	3.33333e-06	0	0	0	0	0	0	0.0332867	0		0	0	0	0	0	0	0.286164	1	1	0	0	0.150604	0	0	0	0	0.0280945	0	0	0	0
768	0	0.635346	0.0251952	0.484411	-0.337161	0.047183	0.685476	-0.368221	1.06765	0.702812	0.05	0	0	0	0	0	0	3.33333e-06	0	0	0	0	0	0	0.04378	0		0	0	0	0	0	0	0.286164	0	0	0	0	0.150604	0	0	0	0	0.0280945	0	0	0	0
769	0	-0.215747	0.510963	1.34386	0.239959	0.276398	-0.283222	0.300944	0.492669	0.48591	0.05	0	0	0	0	0	0	3.33333e-06	0	0	0	0	0	0	0.0389733	0		0	0	0	0	0	0	0.286164	0	0	0	0	0.150604	0	0	0	0	0.0280945	0	0	0	0
770	0	-0.739297	-0.495221	2.31745	-1.66603	-1.68571	-0.609267	0.151567	-0.572296	0.590638	0.05	0	0	0	0	0	0	3.33333e-06	0	0	0	0	0	0	0.0413433	0		0	0	0	0	0	0	0.286164	0	0	0	0	0.150604	0	0	0	0	0.0280945	0	0	0	0
771	0	0.222031	-0.958686	0.656206	-0.616364	-1.05228	-0.621204	-1.09105	-0.736097	0.121914	0.05	0	0	0	0	0	0	3.33333e-06	0	0	0	0	0	0	0.0271167	0		0	0	0	0	0	0	0.286164	1	1	0	0	0.150604	1	1	0	0	0.0280945	0	0	0	0
772	0	0.166664	0.736297	1.1302	0.733348	1.07227	0.370887	1.79122	0.688984	0.457685	0.05	0	0	0	0	0	0	3.33333e-06	0	0	0	0	0	0	0.0383233	0		0	0	0	0	0	0	0.286164	0	0	0	0	0.150604	0	0	0	0	0.0280945	0	0	0	0
773	0	-0.608839	0.459758	1.12372	-0.0166029	0.412358	-0.906696	0.88308	-0.319057	0.694706	0.05	0	0	0	0	0	0	3.33333e-06	0	0	0	0	0	0	0.04358	0		0	0	0	0	0	0	0.286164	0	0	0	0	0.150604	0	0	0	0	0.0280945	0	0	0	0
774	0	0.139493	-0.786564	-0.422769	-0.614011	1.507	1.4808	-0.428097	1.58654	0.0329415	0.05	1	1	0	0	0	0	3.33333e-06	0	0	0	0	0	0	0.01963	0		0	0	0	0	0	0	0.286164	1	1	0	0	0.150604	1	1	0	0	0.0280945	0	0	0	0
775	0	-0.123653	-0.384081	-0.569661	0.206578	-0.533248	1.07776	0.501731	-1.47629	0.857899	0.05	0	0	0	0	0	0	3.33333e-06	0	0	0	0	0	0	0.0470533	0		0	0	0	0	0	0	0.286164	0	0	0	0	0.150604	0	0	0	0	0.0280945	0	0	0	0
776	0	1.44286	1.63826	-0.0164059	-0.303151	-0.692115	-0.419209	-0.237444	0.763368	0.205083	0.05	0	0	0	0	0	0	3.33333e-06	0	0	0	0	0	0	0.03097	0		0	0	0	0	0	0	0.286164	1	1	0	0	0.150604	0	0	0	0	0.0280945	0	0	0	0
777	0	2.55433	0.133545	1.88575	-0.7577	1.00041	-0.401509	0.846645	-0.227655	0.471852	0.05	0	0	0	0	0	0	3.33333e-06	0	0	0	0	0	0	0.03864	0		0	0	0	0	0	0	0.286164	0	0	0	0	0.150604	0	0	0	0	0.0280945	0	0	0	0
778	0	1.06367	1.27437	-0.589114	0.824488	-1.49964	-0.172805	0.471141	-0.485334	0.12017	0.05	0	0	0	0	0	0	3.33333e-06	0	0	0	0	0	0	0.02704	0		0	0	0	0	0	0	0.286164	1	1	0	0	0.150604	1	1	0	0	0.0280945	0	0	0	0
779	0	0.933847	-0.463291	0.126199	-1.24397	0.593398	0.379244	-0.456981	0.275389	0.510356	0.05	0	0	0	0	0	0	3.33333e-06	0	0	0	0	0	0	0.0396	0		0	0	0	0	0	0	0.286164	0	0	0	0	0.150604	0	0	0	0	0.0280945	0	0	0	0
780	0	0.821686	0.973339	-2.44484	0.0180788	-1.65797	1.73445	-1.13805	0.590618	0.972346	0.05	0	0	0	0	0	0	3.33333e-06	0	0	0	0	0	0	0.04947	0		0	0	0	0	0	0	0.286164	0	0	0	0	0.150604	0	0	0	0	0.0280945	0	0	0	0
781	0	0.773115	-0.144475	0.902547	0.642461	-1.28857	0.693189	-0.909462	0.691884	0.240659	0.05	0	0	0	0	0	0	3.33333e-06	0	0	0	0	0	0	0.0322167	0		0	0	0	0	0	0	0.286164	1	1	0	0	0.150604	0	0	0	0	0.0280945	0	0	0	0
782	0	-1.16386	-0.830203	-1.00995	-1.22387	0.328439	-0.382981	-0.420736	2.06194	0.0482718	0.05	1	1	0	0	0	0	3.33333e-06	0	0	0	0	0	0	0.0215333	0		0	0	0	0	0	0	0.286164	1	1	0	0	0.150604	1	1	0	0	0.0280945	0	0	0	0
783	0	0.483371	-0.592342	0.36361	0.879419	0.810128	0.337954	0.976526	-0.0740499	0.580482	0.05	0	0	0	0	0	0	3.33333e-06	0	0	0	0	0	0	0.0411367	0		0	0	0	0	0	0	0.286164	0	0	0	0	0.150604	0	0	0	0	0.0280945	0	0	0	0
784	0	-0.400265	-0.602345	0.7419	1.54015	0.424057	0.359831	0.670799	0.504639	0.749076	0.05	0	0	0	0	0	0	3.33333e-06	0	0	0	0	0	0	0.04467	0		0	0	0	0	0	0	0.286164	0	0	0	0	0.150604	0	0	0	0	0.0280945	0	0	0	0
785	0	0.50615	2.3212	-0.685264	-0.286138	-0.893973	-0.949548	0.868427	0.488757	0.499426	0.05	0	0	0	0	0	0	3.33333e-06	0	0	0	0	0	0	0.0392933	0		0	0	0	0	0	0	0.286164	0	0	0	0	0.150604	0	0	0	0	0.0280945	0	0	0	0
786	0	0.628991	0.09067	1.1142	-0.881109	0.382145	0.165582	0.759021	-0.530438	0.933398	0.05	0	0	0	0	0	0	3.33333e-06	0	0	0	0	0	0	0.0486067	0		0	0	0	0	0	0	0.286164	0	0	0	0	0.150604	0	0	0	0	0.0280945	0	0	0	0
787	0	-0.858102	0.100059	-1.62369	-0.261763	0.227858	-0.195187	-0.352149	1.64229	0.14386	0.05	0	0	0	0	0	0	3.33333e-06	0	0	0	0	0	0	0.02829	0		0	0	0	0	0	0	0.286164	1	1	0	0	0.150604	1	1	0	0	0.0280945	0	0	0	0
788	0	-1.3735	-0.644531	0.0378539	0.269223	0.380241	1.115	0.290784	-0.531401	0.188981	0.05	0	0	0	0	0	0	3.33333e-06	0	0	0	0	0	0	0.0303567	0		0	0	0	0	0	0	0.286164	1	1	0	0	0.150604	0	0	0	0	0.0280945	0	0	0	0
789	0	0.0787163	-1.32752	0.521427	-0.853754	1.00621	0.496713	1.46539	1.08677	0.0235486	0.05	1	1	0	0	0	0	3.33333e-06	0	0	0	0	0	0	0.0179467	0		0	0	0	0	0	0	0.286164	1	1	0	0	0.150604	1	1	0	0	0.0280945	1	1	0	0
790	0	-1.25129	1.77317	-0.0700191	-0.622988	0.383309	1.06377	-2.79265	-0.322919	0.736961	0.05	0	0	0	0	0	0	3.33333e-06	0	0	0	0	0	0	0.0444033	0		0	0	0	0	0	0	0.286164	0	0	0	0	0.150604	0	0	0	0	0.0280945	0	0	0	0
791	0	-0.0161189	0.514823	-0.399048	-0.711162	0.990256	-0.0240345	0.916286	0.678918	0.0645459	0.05	0	0	0	0	0	0	3.33333e-06	0	0	0	0	0	0	0.0231533	0		0	0	0	0	0	0	0.286164	1	1	0	0	0.150604	1	1	0	0	0.0280945	0	0	0	0
792	0	0.0139714	-0.641672	-2.02334	-1.2532	-0.798276	0.337227	0.860229	-0.161831	0.114171	0.05	0	0	0	0	0	0	3.33333e-06	0	0	0	0	0	0	0.0267167	0		0	0	0	0	0	0	0.286164	1	1	0	0	0.150604	1	1	0	0	0.0280945	0	0	0	0
793	0	-1.74931	-0.6388	-1.2745	-1.75626	-0.427517	-1.73134	0.167922	-0.703704	0.202833	0.05	0	0	0	0	0	0	3.33333e-06	0	0	0	0	0	0	0.03088	0		0	0	0	0	0	0	0.286164	1	1	0	0	0.150604	0	0	0	0	0.0280945	0	0	0	0
794	0	-0.943104	0.319305	0.758523	0.237953	0.635633	-0.518025	-0.952282	-1.72601	0.276627	0.05	0	0	0	0	0	0	3.33333e-06	0	0	0	0	0	0	0.03334	0		0	0	0	0	0	0	0.286164	1	1	0	0	0.150604	0	0	0	0	0.0280945	0	0	0	0
795	0	-0.486222	-1.206	0.529425	0.980933	2.3968	-1.19839	1.08636	-0.0469541	0.532884	0.05	0	0	0	0	0	0	3.33333e-06	0	0	0	0	0	0	0.0400867	0		0	0	0	0	0	0	0.286164	0	0	0	0	0.150604	0	0	0	0	0.0280945	0	0	0	0
796	0	-0.159531	0.361585	0.52596	-0.522115	-1.02338	-1.86931	2.14333	0.102013	0.820676	0.05	0	0	0	0	0	0	3.33333e-06	0	0	0	0	0	0	0.0461667	0		0	0	0	0	0	0	0.286164	0	0	0	0	0.150604	0	0	0	0	0.0280945	0	0	0	0
797	0	-0.335471	0.286793	1.77964	1.64565	0.14374	-0.16118	-0.712928	-1.26148	0.0679179	0.05	0	0	0	0	0	0	3.33333e-06	0	0	0	0	0	0	0.02341	0		0	0	0	0	0	0	0.286164	1	1	0	0	0.150604	1	1	0	0	0.0280945	0	0	0	0
798	0	-1.15109	-0.23713	0.955505	0.399358	-0.531048	0.0314116	-0.728063	1.05163	0.954748	0.05	0	0	0	0	0	0	3.33333e-06	0	0	0	0	0	0	0.04908	0		0	0	0	0	0	0	0.286164	0	0	0	0	0.150604	0	0	0	0	0.0280945	0	0	0	0
799	0	0.172343	-0.500771	0.373666	0.212789	0.221638	-1.24045	-0.29723	1.31548	0.912917	0.05	0	0	0	0	0	0	3.33333e-06	0	0	0	0	0	0	0.0481233	0		0	0	0	0	0	0	0.286164	0	0	0	0	0.150604	0	0	0	0	0.0280945	0	0	0	0
800	0	0.542025	-0.278409	1.33034	-0.221175	0.111538	-0.232126	-0.340196	-1.32719	0.156855	0.05	0	0	0	0	0	0	3.33333e-06	0	0	0	0	0	0	0.0289833	0		0	0	0	0	0	0	0.286164	1	1	0	0	0.150604	0	0	0	0	0.0280945	0	0	0	0
801	0	-0.522311	-0.294067	-0.464229	0.667036	0.0844201	-0.398047	-0.171969	1.0927	0.504877	0.05	0	0	0	0	0	0	3.33333e-06	0	0	0	0	0	0	0.0394433	0		0	0	0	0	0	0	0.286164	0	0	0	0	0.150604	0	0	0	0	0.0280945	0	0	0	0
802	0	-0.282398	0.260506	1.8894	0.976342	-0.127079	-0.755977	-0.320802	1.12897	0.283788	0.05	0	0	0	0	0	0	3.33333e-06	0	0	0	0	0	0	0.03354	0		0	0	0	0	0	0	0.286164	1	1	0	0	0.150604	0	0	0	0	0.0280945	0	0	0	0
803	0	-1.15039	-1.43871	-0.226591	-1.01863	0.135066	1.34708	-1.65103	-1.79518	0.578854	0.05	0	0	0	0	0	0	3.33333e-06	0	0	0	0	0	0	0.0410967	0		0	0	0	0	0	0	0.286164	0	0	0	0	0.150604	0	0	0	0	0.0280945	0	0	0	0
804	0	-0.393083	0.966225	-0.301311	-0.0919206	-1.41278	-0.621823	0.908767	-0.548902	0.4519	0.05	0	0	0	0	0	0	3.33333e-06	0	0	0	0	0	0	0.0382067	0		0	0	0	0	0	0	0.286164	0	0	0	0	0.150604	0	0	0	0	0.0280945	0	0	0	0
805	0	1.47583	-0.884624	0.78072	-1.55052	0.282357	0.478851	0.601406	0.207846	0.561058	0.05	0	0	0	0	0	0	3.33333e-06	0	0	0	0	0	0	0.0407067	0		0	0	0	0	0	0	0.286164	0	0	0	0	0.150604	0	0	0	0	0.0280945	0	0	0	0
806	0	0.318523	1.08399	0.199883	-2.45416	-1.36136	-1.06951	0.437932	-0.807704	0.594857	0.05	0	0	0	0	0	0	3.33333e-06	0	0	0	0	0	0	0.04142	0		0	0	0	0	0	0	0.286164	0	0	0	0	0.150604	0	0	0	0	0.0280945	0	0	0	0
807	0	-2.02802	0.368171	-1.66213	1.7239	1.53329	1.31575	-1.08687	1.4088	0.313206	0.05	0	0	0	0	0	0	3.33333e-06	0	0	0	0	0	0	0.0345167	0		0	0	0	0	0	0	0.286164	0	0	0	0	0.150604	0	0	0	0	0.0280945	0	0	0	0
808	0	0.680214	0.307486	0.414132	-0.919533	0.221997	0.967151	2.49946	1.72751	0.0877768	0.05	0	0	0	0	0	0	3.33333e-06	0	0	0	0	0	0	0.0248533	0		0	0	0	0	0	0	0.286164	1	1	0	0	0.150604	1	1	0	0	0.0280945	0	0	0	0
809	0	-0.723619	-0.535201	1.3999	-0.00760116	0.117336	0.375397	0.804874	-1.87544	0.823652	0.05	0	0	0	0	0	0	3.33333e-06	0	0	0	0	0	0	0.0462433	0		0	0	0	0	0	0	0.286164	0	0	0	0	0.150604	0	0	0	0	0.0280945	0	0	0	0
810	0	-1.1868	0.151638	-0.0542554	-0.00888988	0.695493	-0.170544	-1.6993	-0.135757	0.930958	0.05	0	0	0	0	0	0	3.33333e-06	0	0	0	0	0	0	0.0485467	0		0	0	0	0	0	0	0.286164	0	0	0	0	0.150604	0	0	0	0	0.0280945	0	0	0	0
811	0	0.527482	1.04077	1.34585	-0.512541	0.402555	0.624488	-0.859774	0.78021	0.535305	0.05	0	0	0	0	0	0	3.33333e-06	0	0	0	0	0	0	0.04015	0		0	0	0	0	0	0	0.286164	0	0	0	0	0.150604	0	0	0	0	0.0280945	0	0	0	0
812	0	-0.910933	-0.378204	0.57798	-0.667094	-0.525004	0.53995	-0.0235036	0.166263	0.367801	0.05	0	0	0	0	0	0	3.33333e-06	0	0	0	0	0	0	0.03607	0		0	0	0	0	0	0	0.286164	0	0	0	0	0.150604	0	0	0	0	0.0280945	0	0	0	0
813	0	0.4902	0.0438814	-1.07835	-1.66186	0.537223	-0.222848	-1.70675	0.519464	0.661233	0.05	0	0	0	0	0	0	3.33333e-06	0	0	0	0	0	0	0.0428467	0		0	0	0	0	0	0	0.286164	0	0	0	0	0.150604	0	0	0	0	0.0280945	0	0	0	0
814	0	0.969804	0.958025	0.0843015	-1.21059	-1.51416	0.226888	0.400594	-0.207942	0.506987	0.05	0	0	0	0	0	0	3.33333e-06	0	0	0	0	0	0	0.0395167	0		0	0	0	0	0	0	0.286164	0	0	0	0	0.150604	0	0	0	0	0.0280945	0	0	0	0
815	0	-0.336293	-0.152739	0.269553	-0.117853	0.526726	0.613277	1.21753	-1.64457	0.695646	0.05	0	0	0	0	0	0	3.33333e-06	0	0	0	0	0	0	0.0436067	0		0	0	0	0	0	0	0.286164	0	0	0	0	0.150604	0	0	0	0	0.0280945	0	0	0	0
816	0	0.0114516	-0.679748	-0.738315	-0.0935035	-0.0559586	-1.99867	1.11622	-2.06826	0.655134	0.05	0	0	0	0	0	0	3.33333e-06	0	0	0	0	0	0	0.0427267	0		0	0	0	0	0	0	0.286164	0	0	0	0	0.150604	0	0	0	0	0.0280945	0	0	0	0
817	0	-0.315896	-0.461055	1.69051	0.286629	-1.14327	-0.95952	0.237324	0.225642	0.292989	0.05	0	0	0	0	0	0	3.33333e-06	0	0	0	0	0	0	0.0338767	0		0	0	0	0	0	0	0.286164	0	0	0	0	0.150604	0	0	0	0	0.0280945	0	0	0	0
818	0	-0.667436	-0.414396	-0.346309	0.690626	-0.0109431	-0.506278	-0.103627	-0.736802	0.668838	0.05	0	0	0	0	0	0	3.33333e-06	0	0	0	0	0	0	0.0430033	0		0	0	0	0	0	0	0.286164	0	0	0	0	0.150604	0	0	0	0	0.0280945	0	0	0	0
819	0	-0.892688	-0.345151	-0.828761	1.00029	-0.813366	-0.993473	2.08178	3.05699	0.361431	0.05	0	0	0	0	0	0	3.33333e-06	0	0	0	0	0	0	0.03589	0		0	0	0	0	0	0	0.286164	0	0	0	0	0.150604	0	0	0	0	0.0280945	0	0	0	0
820	0	-0.401134	1.00204	0.0626252	-1.07873	0.200222	-0.659971	-0.181048	0.745859	0.813796	0.05	0	0	0	0	0	0	3.33333e-06	0	0	0	0	0	0	0.0460067	0		0	0	0	0	0	0	0.286164	0	0	0	0	0.150604	0	0	0	0	0.0280945	0	0	0	0
821	0	0.371453	0.0756839	-0.596247	0.836368	1.19231	0.884548	-0.00446901	-0.649403	0.733901	0.05	0	0	0	0	0	0	3.33333e-06	0	0	0	0	0	0	0.04435	0		0	0	0	0	0	0	0.286164	0	0	0	0	0.150604	0	0	0	0	0.0280945	0	0	0	0
822	0	1.8926	-0.782639	-1.98422	-1.80358	-0.253936	-1.08986	-0.0966049	-1.35528	0.976163	0.05	0	0	0	0	0	0	3.33333e-06	0	0	0	0	0	0	0.0495367	0		0	0	0	0	0	0	0.286164	0	0	0	0	0.150604	0	0	0	0	0.0280945	0	0	0	0
823	0	1.69485	0.790015	0.359494	-0.579606	-0.37298	0.805911	2.10167	-0.532296	0.935099	0.05	0	0	0	0	0	0	3.33333e-06	0	0	0	0	0	0	0.0486367	0		0	0	0	0	0	0	0.286164	0	0	0	0	0.150604	0	0	0	0	0.0280945	0	0	0	0
824	0	0.830904	-1.47815	1.26293	0.348692	-0.0162412	0.773059	-1.01454	-0.247612	0.621479	0.05	0	0	0	0	0	0	3.33333e-06	0	0	0	0	0	0	0.0419333	0		0	0	0	0	0	0	0.286164	0	0	0	0	0.150604	0	0	0	0	0.0280945	0	0	0	0
825	0	0.667784	-1.53544	0.345335	-0.258808	0.950897	0.989947	-0.785999	0.562797	0.366863	0.05	0	0	0	0	0	0	3.33333e-06	0	0	0	0	0	0	0.03603	0		0	0	0	0	0	0	0.286164	0	0	0	0	0.150604	0	0	0	0	0.0280945	0	0	0	0
826	0	-0.192951	-1.60489	-1.58186	1.97563	-0.813255	0.284335	0.306186	1.14771	0.555894	0.05	0	0	0	0	0	0	3.33333e-06	0	0	0	0	0	0	0.04063	0		0	0	0	0	0	0	0.286164	0	0	0	0	0.150604	0	0	0	0	0.0280945	0	0	0	0
827	0	0.489633	-0.259505	1.46807	0.75046	-0.486388	0.443458	1.12572	-0.0905547	0.493157	0.05	0	0	0	0	0	0	3.33333e-06	0	0	0	0	0	0	0.0391367	0		0	0	0	0	0	0	0.286164	0	0	0	0	0.150604	0	0	0	0	0.0280945	0	0	0	0
828	0	-0.180267	-0.185964	0.315682	-0.100439	0.0332931	0.319358	2.19473	0.778645	0.12914	0.05	0	0	0	0	0	0	3.33333e-06	0	0	0	0	0	0	0.02754	0		0	0	0	0	0	0	0.286164	1	1	0	0	0.150604	1	1	0	0	0.0280945	0	0	0	0
829	0	-0.229778	2.29565	-0.246488	-0.329081	-0.093859	0.528728	1.60673	-0.294877	0.936428	0.05	0	0	0	0	0	0	3.33333e-06	0	0	0	0	0	0	0.0486633	0		0	0	0	0	0	0	0.286164	0	0	0	0	0.150604	0	0	0	0	0.0280945	0	0	0	0
830	0	-0.997034	-0.599852	1.35425	0.644336	0.428505	-0.185924	-1.71006	-1.59392	0.297154	0.05	0	0	0	0	0	0	3.33333e-06	0	0	0	0	0	0	0.034	0		0	0	0	0	0	0	0.286164	0	0	0	0	0.150604	0	0	0	0	0.0280945	0	0	0	0
831	0	-0.227622	0.389356	0.920922	1.04433	-0.895907	-0.708263	1.0749	1.4695	0.674041	0.05	0	0	0	0	0	0	3.33333e-06	0	0	0	0	0	0	0.0431433	0		0	0	0	0	0	0	0.286164	0	0	0	0	0.150604	0	0	0	0	0.0280945	0	0	0	0
832	0	2.09985	0.279301	0.582919	0.290618	-0.888262	0.405724	0.00505585	0.0545239	0.124432	0.05	0	0	0	0	0	0	3.33333e-06	0	0	0	0	0	0	0.0272967	0		0	0	0	0	0	0	0.286164	1	1	0	0	0.150604	1	1	0	0	0.0280945	0	0	0	0
833	0	0.826153	-0.340686	0.296177	-0.981169	1.67051	1.73871	-1.12384	1.04724	0.298837	0.05	0	0	0	0	0	0	3.33333e-06	0	0	0	0	0	0	0.03407	0		0	0	0	0	0	0	0.286164	0	0	0	0	0.150604	0	0	0	0	0.0280945	0	0	0	0
834	0	-0.178091	0.574838	0.826919	-0.412121	0.78657	-0.770588	0.380305	-1.00468	0.525195	0.05	0	0	0	0	0	0	3.33333e-06	0	0	0	0	0	0	0.0399467	0		0	0	0	0	0	0	0.286164	0	0	0	0	0.150604	0	0	0	0	0.0280945	0	0	0	0
835	0	0.181995	0.153935	-1.16084	0.664273	0.254178	-3.13015	-2.18588	0.385265	0.286114	0.05	0	0	0	0	0	0	3.33333e-06	0	0	0	0	0	0	0.0336433	0		0	0	0	0	0	0	0.286164	1	1	0	0	0.150604	0	0	0	0	0.0280945	0	0	0	0
836	0	1.18919	1.842	-0.652991	0.46137	1.13572	1.59204	-1.60059	-0.45564	0.572722	0.05	0	0	0	0	0	0	3.33333e-06	0	0	0	0	0	0	0.0409733	0		0	0	0	0	0	0	0.286164	0	0	0	0	0.150604	0	0	0	0	0.0280945	0	0	0	0
837	0	-2.07309	-0.871548	0.752812	-0.0896149	2.7812	-1.48593	0.835052	-0.484633	0.406615	0.05	0	0	0	0	0	0	3.33333e-06	0	0	0	0	0	0	0.0371167	0		0	0	0	0	0	0	0.286164	0	0	0	0	0.150604	0	0	0	0	0.0280945	0	0	0	0
838	0	-1.16495	-0.698431	1.42518	0.0310749	0.318876	1.67648	-1.06733	-0.683644	0.851543	0.05	0	0	0	0	0	0	3.33333e-06	0	0	0	0	0	0	0.0468933	0		0	0	0	0	0	0	0.286164	0	0	0	0	0.150604	0	0	0	0	0.0280945	0	0	0	0
839	0	-0.197311	-0.397322	-0.0926215	-1.08015	1.29532	0.326818	0.720016	0.026078	0.0262401	0.05	1	1	0	0	0	0	3.33333e-06	0	0	0	0	0	0	0.0184533	0		0	0	0	0	0	0	0.286164	1	1	0	0	0.150604	1	1	0	0	0.0280945	1	1	0	0
840	0	0.233822	-0.0754635	0.624198	-0.971051	-0.90477	-0.447004	1.02715	2.48573	0.510597	0.05	0	0	0	0	0	0	3.33333e-06	0	0	0	0	0	0	0.0396167	0		0	0	0	0	0	0	0.286164	0	0	0	0	0.150604	0	0	0	0	0.0280945	0	0	0	0
841	0	-1.31305	0.326444	0.280672	1.29918	1.04587	-0.597984	-1.01158	-0.139688	0.659624	0.05	0	0	0	0	0	0	3.33333e-06	0	0	0	0	0	0	0.0428267	0		0	0	0	0	0	0	0.286164	0	0	0	0	0.150604	0	0	0	0	0.0280945	0	0	0	0
842	0	-1.66004	-0.243412	-0.237471	-1.3099	-2.25715	0.905676	-0.250705	-0.345252	0.634354	0.05	0	0	0	0	0	0	3.33333e-06	0	0	0	0	0	0	0.04225	0		0	0	0	0	0	0	0.286164	0	0	0	0	0.150604	0	0	0	0	0.0280945	0	0	0	0
843	0	0.451651	1.31311	-0.712549	0.576693	0.343573	-0.176561	0.154775	1.88394	0.823785	0.05	0	0	0	0	0	0	3.33333e-06	0	0	0	0	0	0	0.0462467	0		0	0	0	0	0	0	0.286164	0	0	0	0	0.150604	0	0	0	0	0.0280945	0	0	0	0
844	0	1.11426	1.44157	-0.23117	-0.266084	-0.180103	-0.779015	0.741167	-1.33217	0.201459	0.05	0	0	0	0	0	0	3.33333e-06	0	0	0	0	0	0	0.0308333	0		0	0	0	0	0	0	0.286164	1	1	0	0	0.150604	0	0	0	0	0.0280945	0	0	0	0
845	0	-0.950382	-0.824843	-1.173	-0.743647	0.653035	0.159232	-0.309999	0.481075	0.00233222	0.05	1	1	0	0	0	0	3.33333e-06	0	0	0	0	0	0	0.00894	1	0.00894	1	1	0	0	0	0	0.286164	1	1	0	0	0.150604	1	1	0	0	0.0280945	1	1	0	0
846	0	-0.389788	-0.457391	0.545653	0.870597	-1.32289	0.545084	-1.0313	-0.818572	0.183399	0.05	0	0	0	0	0	0	3.33333e-06	0	0	0	0	0	0	0.0301333	0		0	0	0	0	0	0	0.286164	1	1	0	0	0.150604	0	0	0	0	0.0280945	0	0	0	0
847	0	1.26272	-1.92322	0.577961	1.16337	-1.65559	-0.956358	0.930599	-0.443961	0.419728	0.05	0	0	0	0	0	0	3.33333e-06	0	0	0	0	0	0	0.0374067	0		0	0	0	0	0	0	0.286164	0	0	0	0	0.150604	0	0	0	0	0.0280945	0	0	0	0
848	0	-0.937933	0.644358	-0.0697978	-0.417568	1.91039	-0.098447	-0.0969865	-0.472601	0.455571	0.05	0	0	0	0	0	0	3.33333e-06	0	0	0	0	0	0	0.0382733	0		0	0	0	0	0	0	0.286164	0	0	0	0	0.150604	0	0	0	0	0.0280945	0	0	0	0
849	0	0.291557	-0.206558	0.0340042	0.508862	-0.492672	-1.5614	-0.368239	-0.1907	0.0576043	0.05	0	0	0	0	0	0	3.33333e-06	0	0	0	0	0	0	0.0225133	0		0	0	0	0	0	0	0.286164	1	1	0	0	0.150604	1	1	0	0	0.0280945	0	0	0	0
850	0	-0.688982	-0.995292	0.334162	-1.17364	0.800919	0.924879	0.440159	0.0871119	0.0213605	0.05	1	1	0	0	0	0	3.33333e-06	0	0	0	0	0	0	0.0174533	0		0	0	0	0	0	0	0.286164	1	1	0	0	0.150604	1	1	0	0	0.0280945	1	1	0	0
851	0	-0.822951	0.274666	0.491601	-0.39719	0.288707	0.93022	0.506038	0.972639	0.062745	0.05	0	0	0	0	0	0	3.33333e-06	0	0	0	0	0	0	0.02302	0		0	0	0	0	0	0	0.286164	1	1	0	0	0.150604	1	1	0	0	0.0280945	0	0	0	0
852	0	-0.452155	-0.626949	-0.279147	1.43828	-0.609709	-1.38155	-0.161494	0.480926	0.505042	0.05	0	0	0	0	0	0	3.33333e-06	0	0	0	0	0	0	0.03945	0		0	0	0	0	0	0	0.286164	0	0	0	0	0.150604	0	0	0	0	0.0280945	0	0	0	0
853	0	-0.166838	-2.0088	-0.0780404	1.56173	0.446018	2.27895	1.44685	-1.97693	0.561745	0.05	0	0	0	0	0	0	3.33333e-06	0	0	0	0	0	0	0.0407267	0		0	0	0	0	0	0	0.286164	0	0	0	0	0.150604	0	0	0	0	0.0280945	0	0	0	0
854	0	1.57992	-1.68526	0.0248029	-1.11836	0.55114	0.0424167	-1.62743	0.186689	0.922598	0.05	0	0	0	0	0	0	3.33333e-06	0	0	0	0	0	0	0.0483533	0		0	0	0	0	0	0	0.286164	0	0	0	0	0.150604	0	0	0	0	0.0280945	0	0	0	0
855	0	-2.21283	-0.166773	-0.0430342	-1.41957	-0.454235	-1.84972	0.256361	0.0983524	0.528361	0.05	0	0	0	0	0	0	3.33333e-06	0	0	0	0	0	0	0.0399967	0		0	0	0	0	0	0	0.286164	0	0	0	0	0.150604	0	0	0	0	0.0280945	0	0	0	0
856	0	1.09218	1.42182	-1.7884	0.653858	0.619885	0.123205	1.33098	0.588854	0.691281	0.05	0	0	0	0	0	0	3.33333e-06	0	0	0	0	0	0	0.0434967	0		0	0	0	0	0	0	0.286164	0	0	0	0	0.150604	0	0	0	0	0.0280945	0	0	0	0
857	0	-0.00117632	0.360395	-0.251959	1.62315	0.696811	-0.344025	-1.8486	1.07726	0.514376	0.05	0	0	0	0	0	0	3.33333e-06	0	0	0	0	0	0	0.0397267	0		0	0	0	0	0	0	0.286164	0	0	0	0	0.150604	0	0	0	0	0.0280945	0	0	0	0
858	0	-2.03439	0.0659677	-0.037465	0.0564824	1.31617	-0.225575	-0.411155	-1.69962	0.782642	0.05	0	0	0	0	0	0	3.33333e-06	0	0	0	0	0	0	0.04536	0		0	0	0	0	0	0	0.286164	0	0	0	0	0.150604	0	0	0	0	0.0280945	0	0	0	0
859	0	-0.120382	-0.598402	-0.53626	-0.0698063	-0.996872	0.234024	-1.14881	-1.41198	0.247541	0.05	0	0	0	0	0	0	3.33333e-06	0	0	0	0	0	0	0.0324033	0		0	0	0	0	0	0	0.286164	1	1	0	0	0.150604	0	0	0	0	0.0280945	0	0	0	0
860	0	1.41138	-0.0529454	0.406608	-0.0724537	-0.464265	0.237556	-0.738539	-0.055162	0.148491	0.05	0	0	0	0	0	0	3.33333e-06	0	0	0	0	0	0	0.0285367	0		0	0	0	0	0	0	0.286164	1	1	0	0	0.150604	1	1	0	0	0.0280945	0	0	0	0
861	0	0.264326	0.152715	-0.934179	-0.418425	0.12825	-0.155451	-1.19225	-0.969737	0.484698	0.05	0	0	0	0	0	0	3.33333e-06	0	0	0	0	0	0	0.03894	0		0	0	0	0	0	0	0.286164	0	0	0	0	0.150604	0	0	0	0	0.0280945	0	0	0	0
862	0	0.0223493	-0.632078	-1.42484	0.907509	0.260795	2.23114	0.70839	1.59816	0.0669981	0.05	0	0	0	0	0	0	3.33333e-06	0	0	0	0	0	0	0.0233333	0		0	0	0	0	0	0	0.286164	1	1	0	0	0.150604	1	1	0	0	0.0280945	0	0	0	0
863	0	-0.308579	1.83337	-2.29004	-0.456076	0.669566	1.14492	-1.13485	0.127374	0.622057	0.05	0	0	0	0	0	0	3.33333e-06	0	0	0	0	0	0	0.0419433	0		0	0	0	0	0	0	0.286164	0	0	0	0	0.150604	0	0	0	0	0.0280945	0	0	0	0
864	0	-0.0888783	1.21612	-0.0973978	-1.1789	0.121376	-0.740145	0.02269	-2.44447	0.383854	0.05	0	0	0	0	0	0	3.33333e-06	0	0	0	0	0	0	0.0365033	0		0	0	0	0	0	0	0.286164	0	0	0	0	0.150604	0	0	0	0	0.0280945	0	0	0	0
865	0	0.683512	0.963685	-1.06911	0.795406	1.4095	1.14461	-0.302954	-0.839089	0.98981	0.05	0	0	0	0	0	0	3.33333e-06	0	0	0	0	0	0	0.0497767	0		0	0	0	0	0	0	0.286164	0	0	0	0	0.150604	0	0	0	0	0.0280945	0	0	0	0
866	0	0.845501	1.09374	1.16701	1.88007	0.383455	-2.06073	2.13237	0.683449	0.325231	0.05	0	0	0	0	0	0	3.33333e-06	0	0	0	0	0	0	0.03486	0		0	0	0	0	0	0	0.286164	0	0	0	0	0.150604	0	0	0	0	0.0280945	0	0	0	0
867	0	0.104635	0.02278	-0.427624	-0.0558638	-1.71101	-1.60657	0.136883	0.954377	0.510561	0.05	0	0	0	0	0	0	3.33333e-06	0	0	0	0	0	0	0.0396133	0		0	0	0	0	0	0	0.286164	0	0	0	0	0.150604	0	0	0	0	0.0280945	0	0	0	0
868	0	1.93315	0.548296	-0.229902	-1.14466	-0.44261	1.08871	-0.739909	-1.51374	0.455053	0.05	0	0	0	0	0	0	3.33333e-06	0	0	0	0	0	0	0.03826	0		0	0	0	0	0	0	0.286164	0	0	0	0	0.150604	0	0	0	0	0.0280945	0	0	0	0
869	0	1.14557	0.399193	-1.23795	-0.0563672	-0.532502	-0.915976	0.587057	-0.0833884	0.633195	0.05	0	0	0	0	0	0	3.33333e-06	0	0	0	0	0	0	0.04222	0		0	0	0	0	0	0	0.286164	0	0	0	0	0.150604	0	0	0	0	0.0280945	0	0	0	0
870	0	-1.56103	-0.533306	2.1656	1.21376	-1.62001	-1.11643	0.941195	1.03117	0.653717	0.05	0	0	0	0	0	0	3.33333e-06	0	0	0	0	0	0	0.0426733	0		0	0	0	0	0	0	0.286164	0	0	0	0	0.150604	0	0	0	0	0.0280945	0	0	0	0
871	0	-0.0503113	-1.53068	0.0655388	1.92265	0.100716	0.36203	-0.147721	0.124988	0.991217	0.05	0	0	0	0	0	0	3.33333e-06	0	0	0	0	0	0	0.0498067	0		0	0	0	0	0	0	0.286164	0	0	0	0	0.150604	0	0	0	0	0.0280945	0	0	0	0
872	0	-0.849662	0.325311	1.01819	1.0569	-1.92247	-0.361898	0.777379	1.16343	0.586091	0.05	0	0	0	0	0	0	3.33333e-06	0	0	0	0	0	0	0.0412667	0		0	0	0	0	0	0	0.286164	0	0	0	0	0.150604	0	0	0	0	0.0280945	0	0	0	0
873	0	0.29143	0.137266	0.043054	0.0393115	0.365699	-0.409225	-0.175594	-0.760871	0.177003	0.05	0	0	0	0	0	0	3.33333e-06	0	0	0	0	0	0	0.0298433	0		0	0	0	0	0	0	0.286164	1	1	0	0	0.150604	0	0	0	0	0.0280945	0	0	0	0
874	0	0.328831	0.649635	-1.20435	-0.208188	-0.933958	-1.06041	-1.09147	-1.16052	0.0584553	0.05	0	0	0	0	0	0	3.33333e-06	0	0	0	0	0	0	0.0226033	0		0	0	0	0	0	0	0.286164	1	1	0	0	0.150604	1	1	0	0	0.0280945	0	0	0	0
875	0	0.749446	0.264613	-0.959662	0.495536	-0.669789	1.70614	0.0947415	-0.996902	0.888694	0.05	0	0	0	0	0	0	3.33333e-06	0	0	0	0	0	0	0.04765	0		0	0	0	0	0	0	0.286164	0	0	0	0	0.150604	0	0	0	0	0.0280945	0	0	0	0
876	0	0.287022	0.623037	-0.717104	0.360755	-1.58255	-0.830927	-2.39967	-0.436156	0.0324483	0.05	1	1	0	0	0	0	3.33333e-06	0	0	0	0	0	0	0.0195467	0		0	0	0	0	0	0	0.286164	1	1	0	0	0.150604	1	1	0	0	0.0280945	0	0	0	0
877	0	0.956225	-0.00616421	0.21284	-0.105131	-0.128904	1.32434	0.657226	0.0898572	0.603759	0.05	0	0	0	0	0	0	3.33333e-06	0	0	0	0	0	0	0.0416067	0		0	0	0	0	0	0	0.286164	0	0	0	0	0.150604	0	0	0	0	0.0280945	0	0	0	0
878	0	-0.419321	0.691398	0.24789	1.22332	-0.786719	0.216782	-0.221189	1.47202	0.669882	0.05	0	0	0	0	0	0	3.33333e-06	0	0	0	0	0	0	0.0430233	0		0	0	0	0	0	0	0.286164	0	0	0	0	0.150604	0	0	0	0	0.0280945	0	0	0	0
879	0	-0.546653	1.00231	1.66034	-0.155029	0.0205418	-1.18136	-0.232777	0.475762	0.288674	0.05	0	0	0	0	0	0	3.33333e-06	0	0	0	0	0	0	0.0337467	0		0	0	0	0	0	0	0.286164	0	0	0	0	0.150604	0	0	0	0	0.0280945	0	0	0	0
880	0	2.30727	0.108153	-1.3851	-0.933361	-1.47834	-1.81963	0.737465	1.11511	0.740993	0.05	0	0	0	0	0	0	3.33333e-06	0	0	0	0	0	0	0.0445167	0		0	0	0	0	0	0	0.286164	0	0	0	0	0.150604	0	0	0	0	0.0280945	0	0	0	0
881	0	-0.451494	-1.32532	-0.957162	0.911354	-0.576621	0.12088	1.14877	1.16508	0.20536	0.05	0	0	0	0	0	0	3.33333e-06	0	0	0	0	0	0	0.03099	0		0	0	0	0	0	0	0.286164	1	1	0	0	0.150604	0	0	0	0	0.0280945	0	0	0	0
882	0	2.52786	0.885489	1.03736	-1.41781	0.109176	0.18138	0.09008	0.845652	0.607768	0.05	0	0	0	0	0	0	3.33333e-06	0	0	0	0	0	0	0.04169	0		0	0	0	0	0	0	0.286164	0	0	0	0	0.150604	0	0	0	0	0.0280945	0	0	0	0
883	0	-0.134152	-0.921329	-1.53199	-0.742799	-0.335218	2.85122	0.727071	1.28147	0.0349746	0.05	1	1	0	0	0	0	3.33333e-06	0	0	0	0	0	0	0.0198733	0		0	0	0	0	0	0	0.286164	1	1	0	0	0.150604	1	1	0	0	0.0280945	0	0	0	0
884	0	-0.761888	-0.244487	-0.515779	-0.111531	-0.875561	-1.08076	-0.229773	-0.29957	0.436594	0.05	0	0	0	0	0	0	3.33333e-06	0	0	0	0	0	0	0.0377833	0		0	0	0	0	0	0	0.286164	0	0	0	0	0.150604	0	0	0	0	0.0280945	0	0	0	0
885	0	0.157968	-1.08267	-0.127851	0.346304	2.39432	-0.751491	-0.784828	-0.544476	0.770798	0.05	0	0	0	0	0	0	3.33333e-06	0	0	0	0	0	0	0.0451267	0		0	0	0	0	0	0	0.286164	0	0	0	0	0.150604	0	0	0	0	0.0280945	0	0	0	0
886	0	-0.463046	-1.43341	0.853216	-0.645259	2.08031	0.615251	0.413478	-0.226512	0.143948	0.05	0	0	0	0	0	0	3.33333e-06	0	0	0	0	0	0	0.0282933	0		0	0	0	0	0	0	0.286164	1	1	0	0	0.150604	1	1	0	0	0.0280945	0	0	0	0
887	0	-0.688762	-0.559288	0.48875	0.23381	-1.0306	0.0712707	0.474792	0.0289792	0.969126	0.05	0	0	0	0	0	0	3.33333e-06	0	0	0	0	0	0	0.0493967	0		0	0	0	0	0	0	0.286164	0	0	0	0	0.150604	0	0	0	0	0.0280945	0	0	0	0
888	0	0.496547	0.0879451	1.29398	0.880987	-0.519221	1.10871	-1.61273	-1.3838	0.101662	0.05	0	0	0	0	0	0	3.33333e-06	0	0	0	0	0	0	0.0258833	0		0	0	0	0	0	0	0.286164	1	1	0	0	0.150604	1	1	0	0	0.0280945	0	0	0	0
889	0	-1.11298	-0.10271	-0.926185	-0.198961	0.598117	1.39351	-0.0613951	0.0350312	0.0426937	0.05	1	1	0	0	0	0	3.33333e-06	0	0	0	0	0	0	0.02096	0		0	0	0	0	0	0	0.286164	1	1	0	0	0.150604	1	1	0	0	0.0280945	0	0	0	0
890	0	2.00844	1.05688	-0.352309	0.563575	0.211951	-0.379605	-1.65726	0.307276	0.123157	0.05	0	0	0	0	0	0	3.33333e-06	0	0	0	0	0	0	0.0272033	0		0	0	0	0	0	0	0.286164	1	1	0	0	0.150604	1	1	0	0	0.0280945	0	0	0	0
891	0	1.21837	-1.89919	1.23659	-1.82776	-0.0144704	-0.817793	0.0269349	-0.651425	0.961518	0.05	0	0	0	0	0	0	3.33333e-06	0	0	0	0	0	0	0.0492067	0		0	0	0	0	0	0	0.286164	0	0	0	0	0.150604	0	0	0	0	0.0280945	0	0	0	0
892	0	-0.36042	-0.366324	-1.32321	-0.802003	0.539421	1.34653	-0.0153153	-1.24133	0.190348	0.05	0	0	0	0	0	0	3.33333e-06	0	0	0	0	0	0	0.0304333	0		0	0	0	0	0	0	0.286164	1	1	0	0	0.150604	0	0	0	0	0.0280945	0	0	0	0
893	0	-0.533437	-0.26758	0.103774	-1.84317	-0.471839	-0.81939	-0.404638	0.538234	0.525816	0.05	0	0	0	0	0	0	3.33333e-06	0	0	0	0	0	0	0.03996	0		0	0	0	0	0	0	0.286164	0	0	0	0	0.150604	0	0	0	0	0.0280945	0	0	0	0
894	0	1.23293	0.429893	0.444925	-0.825309	1.7689	-0.856586	-0.116906	-1.04973	0.636049	0.05	0	0	0	0	0	0	3.33333e-06	0	0	0	0	0	0	0.0422833	0		0	0	0	0	0	0	0.286164	0	0	0	0	0.150604	0	0	0	0	0.0280945	0	0	0	0
895	0	1.3623	0.626424	-0.693953	-1.17981	-0.531772	0.840116	-0.223437	-0.224535	0.926142	0.05	0	0	0	0	0	0	3.33333e-06	0	0	0	0	0	0	0.04843	0		0	0	0	0	0	0	0.286164	0	0	0	0	0.150604	0	0	0	0	0.0280945	0	0	0	0
896	0	-0.993034	-0.553829	0.755694	-0.0346532	-1.12333	0.10603	-0.93129	0.668597	0.84818	0.05	0	0	0	0	0	0	3.33333e-06	0	0	0	0	0	0	0.0468	0		0	0	0	0	0	0	0.286164	0	0	0	0	0.150604	0	0	0	0	0.0280945	0	0	0	0
897	0	0.268945	0.701343	-0.23553	0.672986	0.799665	-0.603822	1.52289	-0.52653	0.927047	0.05	0	0	0	0	0	0	3.33333e-06	0	0	0	0	0	0	0.04846	0		0	0	0	0	0	0	0.286164	0	0	0	0	0.150604	0	0	0	0	0.0280945	0	0	0	0
898	0	0.709564	-1.16729	-2.22755	0.578068	0.0716623	-0.320244	0.116821	1.28058	0.342389	0.05	0	0	0	0	0	0	3.33333e-06	0	0	0	0	0	0	0.03531	0		0	0	0	0	0	0	0.286164	0	0	0	0	0.150604	0	0	0	0	0.0280945	0	0	0	0
899	0	-0.0203875	0.615382	2.54417	0.296411	0.446579	1.56802	-0.0460366	0.407834	0.706783	0.05	0	0	0	0	0	0	3.33333e-06	0	0	0	0	0	0	0.0438333	0		0	0	0	0	0	0	0.286164	0	0	0	0	0.150604	0	0	0	0	0.0280945	0	0	0	0
900	0	-2.12054	1.08435	-0.489089	0.639579	0.041929	0.725832	-1.70411	-0.347259	0.913562	0.05	0	0	0	0	0	0	3.33333e-06	0	0	0	0	0	0	0.0481433	0		0	0	0	0	0	0	0.286164	0	0	0	0	0.150604	0	0	0	0	0.0280945	0	0	0	0
901	0	-0.330841	0.109347	-1.04545	-0.853332	-0.468636	-0.706699	-0.392657	0.936014	0.443345	0.05	0	0	0	0	0	0	3.33333e-06	0	0	0	0	0	0	0.0379733	0		0	0	0	0	0	0	0.286164	0	0	0	0	0.150604	0	0	0	0	0.0280945	0	0	0	0
902	0	0.0993424	-0.503588	-0.348992	-1.57449	-1.50512	-0.359742	0.599418	-1.34354	0.911016	0.05	0	0	0	0	0	0	3.33333e-06	0	0	0	0	0	0	0.0480867	0		0	0	0	0	0	0	0.286164	0	0	0	0	0.150604	0	0	0	0	0.0280945	0	0	0	0
903	0	-1.18266	1.08509	0.161557	0.55564	0.213069	0.782096	1.14754	-0.205416	0.584055	0.05	0	0	0	0	0	0	3.33333e-06	0	0	0	0	0	0	0.0412233	0		0	0	0	0	0	0	0.286164	0	0	0	0	0.150604	0	0	0	0	0.0280945	0	0	0	0
904	0	1.48744	0.264969	0.0145513	1.3583	-1.1688	-0.677035	-0.0438598	-0.382282	0.0228796	0.05	1	1	0	0	0	0	3.33333e-06	0	0	0	0	0	0	0.0178	0		0	0	0	0	0	0	0.286164	1	1	0	0	0.150604	1	1	0	0	0.0280945	1	1	0	0
905	0	0.474422	0.272167	1.06676	1.5	-1.57897	2.23689	-1.32881	1.33313	0.529977	0.05	0	0	0	0	0	0	3.33333e-06	0	0	0	0	0	0	0.04003	0		0	0	0	0	0	0	0.286164	0	0	0	0	0.150604	0	0	0	0	0.0280945	0	0	0	0
906	0	0.768189	1.04473	0.130718	-1.42453	-1.38187	-1.33142	-1.83385	0.560008	0.191886	0.05	0	0	0	0	0	0	3.33333e-06	0	0	0	0	0	0	0.0305	0		0	0	0	0	0	0	0.286164	1	1	0	0	0.150604	0	0	0	0	0.0280945	0	0	0	0
907	0	-1.63114	0.543451	-0.265776	0.131809	1.41427	-0.136685	-0.957229	0.732219	0.447135	0.05	0	0	0	0	0	0	3.33333e-06	0	0	0	0	0	0	0.03807	0		0	0	0	0	0	0	0.286164	0	0	0	0	0.150604	0	0	0	0	0.0280945	0	0	0	0
908	0	-0.226536	0.62728	0.473935	0.937103	-0.19848	1.0979	-0.861718	-0.233227	0.335623	0.05	0	0	0	0	0	0	3.33333e-06	0	0	0	0	0	0	0.03512	0		0	0	0	0	0	0	0.286164	0	0	0	0	0.150604	0	0	0	0	0.0280945	0	0	0	0
909	0	0.375203	0.720112	0.161691	-0.616947	-1.35081	0.585175	-0.106538	0.679607	0.716809	0.05	0	0	0	0	0	0	3.33333e-06	0	0	0	0	0	0	0.0440167	0		0	0	0	0	0	0	0.286164	0	0	0	0	0.150604	0	0	0	0	0.0280945	0	0	0	0
910	0	0.56375	-0.84277	-2.06884	-1.48405	-1.32632	-1.35114	-0.0553023	1.41534	0.495172	0.05	0	0	0	0	0	0	3.33333e-06	0	0	0	0	0	0	0.0391967	0		0	0	0	0	0	0	0.286164	0	0	0	0	0.150604	0	0	0	0	0.0280945	0	0	0	0
911	0	0.694634	-0.727474	-1.13534	0.438316	-1.33697	1.55475	-0.621198	1.42559	0.625768	0.05	0	0	0	0	0	0	3.33333e-06	0	0	0	0	0	0	0.0420533	0		0	0	0	0	0	0	0.286164	0	0	0	0	0.150604	0	0	0	0	0.0280945	0	0	0	0
912	0	0.05146	-0.935343	0.152536	1.27622	-2.10351	0.506773	-0.977455	0.311184	0.390585	0.05	0	0	0	0	0	0	3.33333e-06	0	0	0	0	0	0	0.0366833	0		0	0	0	0	0	0	0.286164	0	0	0	0	0.150604	0	0	0	0	0.0280945	0	0	0	0
913	0	1.10047	1.03184	0.481768	-0.923083	-0.857619	-0.648944	0.732373	0.593893	0.482232	0.05	0	0	0	0	0	0	3.33333e-06	0	0	0	0	0	0	0.0389067	0		0	0	0	0	0	0	0.286164	0	0	0	0	0.150604	0	0	0	0	0.0280945	0	0	0	0
914	0	1.07104	-1.27154	-1.03341	0.878403	-0.678503	1.59325	-0.599608	1.21119	0.602876	0.05	0	0	0	0	0	0	3.33333e-06	0	0	0	0	0	0	0.0415867	0		0	0	0	0	0	0	0.286164	0	0	0	0	0.150604	0	0	0	0	0.0280945	0	0	0	0
915	0	-0.530527	0.355351	0.587218	-0.515314	1.01884	0.0637294	1.87176	0.189232	0.162876	0.05	0	0	0	0	0	0	3.33333e-06	0	0	0	0	0	0	0.0292433	0		0	0	0	0	0	0	0.286164	1	1	0	0	0.150604	0	0	0	0	0.0280945	0	0	0	0
916	0	-0.0540129	-1.46462	0.214362	0.264605	1.29791	-1.30189	1.11748	2.55395	0.240224	0.05	0	0	0	0	0	0	3.33333e-06	0	0	0	0	0	0	0.0321933	0		0	0	0	0	0	0	0.286164	1	1	0	0	0.150604	0	0	0	0	0.0280945	0	0	0	0
917	0	-0.555195	1.53268	0.510609	0.402588	-0.571617	-1.95646	1.27258	0.289743	0.410163	0.05	0	0	0	0	0	0	3.33333e-06	0	0	0	0	0	0	0.0371833	0		0	0	0	0	0	0	0.286164	0	0	0	0	0.150604	0	0	0	0	0.0280945	0	0	0	0
918	0	-0.790073	0.804932	0.414041	-1.48824	-0.425967	-0.328324	-0.470588	0.451394	0.904854	0.05	0	0	0	0	0	0	3.33333e-06	0	0	0	0	0	0	0.0479567	0		0	0	0	0	0	0	0.286164	0	0	0	0	0.150604	0	0	0	0	0.0280945	0	0	0	0
919	0	-0.718369	1.44778	-1.14095	0.0932636	0.618319	0.56764	0.489636	0.0250919	0.422049	0.05	0	0	0	0	0	0	3.33333e-06	0	0	0	0	0	0	0.0374533	0		0	0	0	0	0	0	0.286164	0	0	0	0	0.150604	0	0	0	0	0.0280945	0	0	0	0
920	0	-0.862634	1.44447	-1.47133	-1.5257	-0.220223	-0.155081	-0.169483	-0.899993	0.748278	0.05	0	0	0	0	0	0	3.33333e-06	0	0	0	0	0	0	0.04465	0		0	0	0	0	0	0	0.286164	0	0	0	0	0.150604	0	0	0	0	0.0280945	0	0	0	0
921	0	0.557117	0.894132	-0.622413	-0.881728	1.21091	-0.664932	-0.478699	-1.43095	0.659239	0.05	0	0	0	0	0	0	3.33333e-06	0	0	0	0	0	0	0.0428133	0		0	0	0	0	0	0	0.286164	0	0	0	0	0.150604	0	0	0	0	0.0280945	0	0	0	0
922	0	-0.200553	-0.568515	1.28526	0.914225	-0.671942	-0.495532	-0.332461	-0.39761	0.112472	0.05	0	0	0	0	0	0	3.33333e-06	0	0	0	0	0	0	0.0266033	0		0	0	0	0	0	0	0.286164	1	1	0	0	0.150604	1	1	0	0	0.0280945	0	0	0	0
923	0	0.32843	0.10168	0.129951	-0.330431	2.2465	2.85313	0.128707	0.0090167	0.141789	0.05	0	0	0	0	0	0	3.33333e-06	0	0	0	0	0	0	0.02818	0		0	0	0	0	0	0	0.286164	1	1	0	0	0.150604	1	1	0	0	0.0280945	0	0	0	0
924	0	-0.646664	0.393984	1.39654	-0.359409	0.365146	2.81793	-1.78748	0.2462	0.844567	0.05	0	0	0	0	0	0	3.33333e-06	0	0	0	0	0	0	0.0467033	0		0	0	0	0	0	0	0.286164	0	0	0	0	0.150604	0	0	0	0	0.0280945	0	0	0	0
925	0	-0.568384	0.748341	1.80746	-1.03312	2.18471	0.515335	0.865962	-1.00625	0.677841	0.05	0	0	0	0	0	0	3.33333e-06	0	0	0	0	0	0	0.04322	0		0	0	0	0	0	0	0.286164	0	0	0	0	0.150604	0	0	0	0	0.0280945	0	0	0	0
926	0	-0.420432	-1.64094	-0.807869	-0.22382	-0.753376	0.0371744	1.08512	-1.54805	0.485507	0.05	0	0	0	0	0	0	3.33333e-06	0	0	0	0	0	0	0.03896	0		0	0	0	0	0	0	0.286164	0	0	0	0	0.150604	0	0	0	0	0.0280945	0	0	0	0
927	0	-2.22786	-0.872883	-1.09204	-0.98635	-0.421034	0.555073	-0.139378	1.67202	0.0226568	0.05	1	1	0	0	0	0	3.33333e-06	0	0	0	0	0	0	0.01776	0		0	0	0	0	0	0	0.286164	1	1	0	0	0.150604	1	1	0	0	0.0280945	1	1	0	0
928	0	-0.0287686	-0.0474054	-0.883039	-2.21124	-0.670742	0.434249	-0.266604	-0.0606368	0.290458	0.05	0	0	0	0	0	0	3.33333e-06	0	0	0	0	0	0	0.0337933	0		0	0	0	0	0	0	0.286164	0	0	0	0	0.150604	0	0	0	0	0.0280945	0	0	0	0
929	0	-1.82349	0.611292	-0.0392494	-0.47149	-0.64025	0.0376269	-0.681004	1.1131	0.580068	0.05	0	0	0	0	0	0	3.33333e-06	0	0	0	0	0	0	0.04113	0		0	0	0	0	0	0	0.286164	0	0	0	0	0.150604	0	0	0	0	0.0280945	0	0	0	0
930	0	0.712204	-0.32725	1.57663	1.46468	0.0359085	-1.20181	0.486233	1.51142	0.398172	0.05	0	0	0	0	0	0	3.33333e-06	0	0	0	0	0	0	0.0368933	0		0	0	0	0	0	0	0.286164	0	0	0	0	0.150604	0	0	0	0	0.0280945	0	0	0	0
931	0	0.798451	0.164445	-0.626777	0.232419	-2.48038	-0.467813	-0.471876	0.65735	0.288808	0.05	0	0	0	0	0	0	3.33333e-06	0	0	0	0	0	0	0.0337533	0		0	0	0	0	0	0	0.286164	0	0	0	0	0.150604	0	0	0	0	0.0280945	0	0	0	0
932	0	0.855839	0.737241	-1.1559	-0.752005	0.159853	0.227535	1.17573	0.00973873	0.444625	0.05	0	0	0	0	0	0	3.33333e-06	0	0	0	0	0	0	0.0380067	0		0	0	0	0	0	0	0.286164	0	0	0	0	0.150604	0	0	0	0	0.0280945	0	0	0	0
933	0	-0.224777	-0.735448	2.76325	-0.85845	0.901321	-0.765368	0.806528	-0.766774	0.849977	0.05	0	0	0	0	0	0	3.33333e-06	0	0	0	0	0	0	0.04685	0		0	0	0	0	0	0	0.286164	0	0	0	0	0.150604	0	0	0	0	0.0280945	0	0	0	0
934	0	-0.160016	-0.569587	-1.73647	-1.04036	-0.680485	0.527234	1.1989	-1.6919	0.362193	0.05	0	0	0	0	0	0	3.33333e-06	0	0	0	0	0	0	0.0359267	0		0	0	0	0	0	0	0.286164	0	0	0	0	0.150604	0	0	0	0	0.0280945	0	0	0	0
935	0	-1.60966	-2.06714	1.23607	-0.402826	0.560758	0.520091	-0.467098	-1.49258	0.598421	0.05	0	0	0	0	0	0	3.33333e-06	0	0	0	0	0	0	0.0415	0		0	0	0	0	0	0	0.286164	0	0	0	0	0.150604	0	0	0	0	0.0280945	0	0	0	0
936	0	1.65674	-0.655523	1.27888	-1.02898	0.436977	0.0230591	0.521714	0.58403	0.912614	0.05	0	0	0	0	0	0	3.33333e-06	0	0	0	0	0	0	0.0481133	0		0	0	0	0	0	0	0.286164	0	0	0	0	0.150604	0	0	0	0	0.0280945	0	0	0	0
937	0	-0.181319	2.28725	-0.611631	0.180818	0.944146	-0.459218	-0.711519	1.92054	0.995961	0.05	0	0	0	0	0	0	3.33333e-06	0	0	0	0	0	0	0.0499067	0		0	0	0	0	0	0	0.286164	0	0	0	0	0.150604	0	0	0	0	0.0280945	0	0	0	0
938	0	-1.57969	0.786305	-1.06919	-0.010475	0.395457	-0.335465	-1.36203	-1.84708	0.678365	0.05	0	0	0	0	0	0	3.33333e-06	0	0	0	0	0	0	0.04324	0		0	0	0	0	0	0	0.286164	0	0	0	0	0.150604	0	0	0	0	0.0280945	0	0	0	0
939	0	-0.486706	-0.0563561	-0.429238	-0.197042	-0.72144	0.99164	0.492337	1.42025	0.127324	0.05	0	0	0	0	0	0	3.33333e-06	0	0	0	0	0	0	0.0274433	0		0	0	0	0	0	0	0.286164	1	1	0	0	0.150604	1	1	0	0	0.0280945	0	0	0	0
940	0	1.78804	-0.543393	-0.564503	0.405174	1.54887	0.574558	0.358912	1.65285	0.282021	0.05	0	0	0	0	0	0	3.33333e-06	0	0	0	0	0	0	0.03349	0		0	0	0	0	0	0	0.286164	1	1	0	0	0.150604	0	0	0	0	0.0280945	0	0	0	0
941	0	-1.22796	-0.0771175	-1.43281	1.19101	1.31651	-0.322992	1.58674	0.354684	0.184818	0.05	0	0	0	0	0	0	3.33333e-06	0	0	0	0	0	0	0.03021	0		0	0	0	0	0	0	0.286164	1	1	0	0	0.150604	0	0	0	0	0.0280945	0	0	0	0
942	0	0.788528	-1.49291	0.368726	-0.159993	0.216258	1.19771	1.07761	1.05704	0.112899	0.05	0	0	0	0	0	0	3.33333e-06	0	0	0	0	0	0	0.0266267	0		0	0	0	0	0	0	0.286164	1	1	0	0	0.150604	1	1	0	0	0.0280945	0	0	0	0
943	0	0.244237	-0.945238	0.393863	-0.142925	-0.745317	0.635065	0.263831	1.52488	0.376555	0.05	0	0	0	0	0	0	3.33333e-06	0	0	0	0	0	0	0.0363167	0		0	0	0	0	0	0	0.286164	0	0	0	0	0.150604	0	0	0	0	0.0280945	0	0	0	0
944	0	1.31051	-0.0178021	0.464789	1.906	0.362577	1.0501	0.56462	0.106078	0.436073	0.05	0	0	0	0	0	0	3.33333e-06	0	0	0	0	0	0	0.03777	0		0	0	0	0	0	0	0.286164	0	0	0	0	0.150604	0	0	0	0	0.0280945	0	0	0	0
945	0	0.124071	1.04775	-0.182086	0.510993	0.344783	-1.38387	-0.413739	-1.33625	0.0715467	0.05	0	0	0	0	0	0	3.33333e-06	0	0	0	0	0	0	0.0236667	0		0	0	0	0	0	0	0.286164	1	1	0	0	0.150604	1	1	0	0	0.0280945	0	0	0	0
946	0	1.57089	-0.42248	-1.06024	-0.399285	-0.410146	0.72845	-0.333565	0.429241	0.785278	0.05	0	0	0	0	0	0	3.33333e-06	0	0	0	0	0	0	0.04542	0		0	0	0	0	0	0	0.286164	0	0	0	0	0.150604	0	0	0	0	0.0280945	0	0	0	0
947	0	-2.15192	-0.411236	0.0397581	0.240586	-1.40238	-0.876296	0.745031	0.832737	0.632864	0.05	0	0	0	0	0	0	3.33333e-06	0	0	0	0	0	0	0.0422067	0		0	0	0	0	0	0	0.286164	0	0	0	0	0.150604	0	0	0	0	0.0280945	0	0	0	0
948	0	-0.386186	-0.63537	-0.28514	-1.04697	-0.101741	0.658723	0.598018	0.126716	0.0109771	0.05	1	1	0	0	0	0	3.33333e-06	0	0	0	0	0	0	0.0147533	1	0.0147533	1	1	0	0	0	0	0.286164	1	1	0	0	0.150604	1	1	0	0	0.0280945	1	1	0	0
949	0	0.505697	0.973922	0.0715812	0.363264	-0.867507	0.0668244	0.819783	-0.905935	0.174236	0.05	0	0	0	0	0	0	3.33333e-06	0	0	0	0	0	0	0.02973	0		0	0	0	0	0	0	0.286164	1	1	0	0	0.150604	0	0	0	0	0.0280945	0	0	0	0
950	0	1.20905	1.47521	0.162634	-0.459625	-0.635338	0.252994	-0.100709	0.445948	0.279995	0.05	0	0	0	0	0	0	3.33333e-06	0	0	0	0	0	0	0.0334333	0		0	0	0	0	0	0	0.286164	1	1	0	0	0.150604	0	0	0	0	0.0280945	0	0	0	0
951	0	-0.0815811	-0.769435	0.993849	-0.127168	-1.25563	-0.176041	-0.44807	-0.754517	0.176524	0.05	0	0	0	0	0	0	3.33333e-06	0	0	0	0	0	0	0.0298167	0		0	0	0	0	0	0	0.286164	1	1	0	0	0.150604	0	0	0	0	0.0280945	0	0	0	0
952	0	0.931899	-0.122934	-1.32948	0.539892	-0.6647	1.89662	0.892939	0.461874	0.410483	0.05	0	0	0	0	0	0	3.33333e-06	0	0	0	0	0	0	0.0371933	0		0	0	0	0	0	0	0.286164	0	0	0	0	0.150604	0	0	0	0	0.0280945	0	0	0	0
953	0	-1.34519	0.97891	-1.94256	0.837749	2.2591	-0.310107	0.0228475	-1.22822	0.617452	0.05	0	0	0	0	0	0	3.33333e-06	0	0	0	0	0	0	0.04188	0		0	0	0	0	0	0	0.286164	0	0	0	0	0.150604	0	0	0	0	0.0280945	0	0	0	0
954	0	-0.662575	1.07337	-0.267918	0.0219316	0.827355	1.21205	0.862545	0.764765	0.0632739	0.05	0	0	0	0	0	0	3.33333e-06	0	0	0	0	0	0	0.0230633	0		0	0	0	0	0	0	0.286164	1	1	0	0	0.150604	1	1	0	0	0.0280945	0	0	0	0
955	0	-0.886822	0.859863	0.0462408	-0.167522	-0.852393	1.53742	-0.178202	1.70023	0.449007	0.05	0	0	0	0	0	0	3.33333e-06	0	0	0	0	0	0	0.0381333	0		0	0	0	0	0	0	0.286164	0	0	0	0	0.150604	0	0	0	0	0.0280945	0	0	0	0
956	0	-0.738558	-0.399922	-0.284167	-1.53869	-0.324855	-0.336909	0.18429	-1.01984	0.367596	0.05	0	0	0	0	0	0	3.33333e-06	0	0	0	0	0	0	0.0360667	0		0	0	0	0	0	0	0.286164	0	0	0	0	0.150604	0	0	0	0	0.0280945	0	0	0	0
957	0	0.230794	0.184617	-0.975183	0.905753	-0.328084	-0.158185	-0.366194	-0.490785	0.327667	0.05	0	0	0	0	0	0	3.33333e-06	0	0	0	0	0	0	0.03492	0		0	0	0	0	0	0	0.286164	0	0	0	0	0.150604	0	0	0	0	0.0280945	0	0	0	0
958	0	0.790991	-0.628847	-0.750068	0.155917	-0.125731	0.131589	0.829491	1.62879	0.223687	0.05	0	0	0	0	0	0	3.33333e-06	0	0	0	0	0	0	0.0316333	0		0	0	0	0	0	0	0.286164	1	1	0	0	0.150604	0	0	0	0	0.0280945	0	0	0	0
959	0	-1.53819	-2.08473	0.825535	-0.507261	-0.321796	0.894687	0.378949	0.22621	0.154231	0.05	0	0	0	0	0	0	3.33333e-06	0	0	0	0	0	0	0.02886	0		0	0	0	0	0	0	0.286164	1	1	0	0	0.150604	0	0	0	0	0.0280945	0	0	0	0
960	0	-0.665237	1.25321	-0.626724	-0.634989	1.75212	0.735898	-0.264063	1.8753	0.133896	0.05	0	0	0	0	0	0	3.33333e-06	0	0	0	0	0	0	0.02781	0		0	0	0	0	0	0	0.286164	1	1	0	0	0.150604	1	1	0	0	0.0280945	0	0	0	0
961	0	0.703396	0.194575	0.579256	1.39701	-1.19364	0.428206	1.414	-1.20169	0.261262	0.05	0	0	0	0	0	0	3.33333e-06	0	0	0	0	0	0	0.03286	0		0	0	0	0	0	0	0.286164	1	1	0	0	0.150604	0	0	0	0	0.0280945	0	0	0	0
962	0	0.276835	-0.484249	1.1201	-1.22546	-0.157165	-1.00589	0.313388	0.678224	0.95649	0.05	0	0	0	0	0	0	3.33333e-06	0	0	0	0	0	0	0.0491167	0		0	0	0	0	0	0	0.286164	0	0	0	0	0.150604	0	0	0	0	0.0280945	0	0	0	0
963	0	0.89039	0.216082	-0.155901	0.607869	-0.214545	-0.447846	-0.075145	-0.257807	0.0380881	0.05	1	1	0	0	0	0	3.33333e-06	0	0	0	0	0	0	0.02032	0		0	0	0	0	0	0	0.286164	1	1	0	0	0.150604	1	1	0	0	0.0280945	0	0	0	0
964	0	1.01493	-0.978129	-0.358135	0.298849	-0.412814	0.25213	1.06621	-0.1308	0.722586	0.05	0	0	0	0	0	0	3.33333e-06	0	0	0	0	0	0	0.0441067	0		0	0	0	0	0	0	0.286164	0	0	0	0	0.150604	0	0	0	0	0.0280945	0	0	0	0
965	0	-0.0371592	-0.0579723	-0.273081	-0.851778	-1.52406	-1.53067	-0.852724	2.34367	0.930461	0.05	0	0	0	0	0	0	3.33333e-06	0	0	0	0	0	0	0.0485367	0		0	0	0	0	0	0	0.286164	0	0	0	0	0.150604	0	0	0	0	0.0280945	0	0	0	0
966	0	-0.783439	-2.17918	-0.848319	-0.192533	-0.968398	-0.930818	0.720678	1.3942	0.197796	0.05	0	0	0	0	0	0	3.33333e-06	0	0	0	0	0	0	0.0307133	0		0	0	0	0	0	0	0.286164	1	1	0	0	0.150604	0	0	0	0	0.0280945	0	0	0	0
967	0	0.0696196	-1.31199	-0.322655	0.928325	-0.816422	-1.71072	0.486221	-2.12648	0.278932	0.05	0	0	0	0	0	0	3.33333e-06	0	0	0	0	0	0	0.0334	0		0	0	0	0	0	0	0.286164	1	1	0	0	0.150604	0	0	0	0	0.0280945	0	0	0	0
968	0	0.746451	0.226776	-1.27965	-0.633784	1.09289	2.04027	2.20998	-0.781608	0.144652	0.05	0	0	0	0	0	0	3.33333e-06	0	0	0	0	0	0	0.0283133	0		0	0	0	0	0	0	0.286164	1	1	0	0	0.150604	1	1	0	0	0.0280945	0	0	0	0
969	0	2.10728	0.165102	0.159894	1.69922	1.79834	0.531044	0.293644	-0.715063	0.472635	0.05	0	0	0	0	0	0	3.33333e-06	0	0	0	0	0	0	0.0386633	0		0	0	0	0	0	0	0.286164	0	0	0	0	0.150604	0	0	0	0	0.0280945	0	0	0	0
970	0	-0.0181495	0.130438	0.258028	0.0202162	-1.08974	-1.24218	-0.806819	1.40672	0.426991	0.05	0	0	0	0	0	0	3.33333e-06	0	0	0	0	0	0	0.0375733	0		0	0	0	0	0	0	0.286164	0	0	0	0	0.150604	0	0	0	0	0.0280945	0	0	0	0
971	0	-0.173623	0.393137	0.972124	-0.62147	-0.584708	-0.405833	0.10184	-0.0153203	0.371462	0.05	0	0	0	0	0	0	3.33333e-06	0	0	0	0	0	0	0.0361733	0		0	0	0	0	0	0	0.286164	0	0	0	0	0.150604	0	0	0	0	0.0280945	0	0	0	0
972	0	0.996184	1.13578	1.03153	-0.396896	0.935249	0.263579	1.89503	0.17787	0.822425	0.05	0	0	0	0	0	0	3.33333e-06	0	0	0	0	0	0	0.0462133	0		0	0	0	0	0	0	0.286164	0	0	0	0	0.150604	0	0	0	0	0.0280945	0	0	0	0
973	0	-0.534098	1.49672	0.385954	2.73461	-0.730385	0.152599	-0.318611	-0.691302	0.102164	0.05	0	0	0	0	0	0	3.33333e-06	0	0	0	0	0	0	0.0259067	0		0	0	0	0	0	0	0.286164	1	1	0	0	0.150604	1	1	0	0	0.0280945	0	0	0	0
974	0	1.05479	-0.449509	0.0875212	0.150849	0.479402	1.70278	0.890642	-0.671424	0.529962	0.05	0	0	0	0	0	0	3.33333e-06	0	0	0	0	0	0	0.0400267	0		0	0	0	0	0	0	0.286164	0	0	0	0	0.150604	0	0	0	0	0.0280945	0	0	0	0
975	0	1.36924	-0.286167	-2.22089	-0.488221	0.124638	-0.43344	0.0352035	-0.032483	0.67307	0.05	0	0	0	0	0	0	3.33333e-06	0	0	0	0	0	0	0.0430967	0		0	0	0	0	0	0	0.286164	0	0	0	0	0.150604	0	0	0	0	0.0280945	0	0	0	0
976	0	-0.285483	0.0771874	0.719152	0.202712	-1.89528	0.0220879	-0.71884	-0.0794346	0.133148	0.05	0	0	0	0	0	0	3.33333e-06	0	0	0	0	0	0	0.02778	0		0	0	0	0	0	0	0.286164	1	1	0	0	0.150604	1	1	0	0	0.0280945	0	0	0	0
977	0	-0.144042	0.0422925	-0.647701	0.6666	-2.36483	0.381505	0.835274	1.27826	0.952824	0.05	0	0	0	0	0	0	3.33333e-06	0	0	0	0	0	0	0.0490467	0		0	0	0	0	0	0	0.286164	0	0	0	0	0.150604	0	0	0	0	0.0280945	0	0	0	0
978	0	2.08714	0.54947	1.36263	-0.480789	0.119911	1.34467	1.54289	1.44723	0.729004	0.05	0	0	0	0	0	0	3.33333e-06	0	0	0	0	0	0	0.0442667	0		0	0	0	0	0	0	0.286164	0	0	0	0	0.150604	0	0	0	0	0.0280945	0	0	0	0
979	0	0.819604	-0.276379	-0.936421	1.20642	-1.9076	-0.640367	-0.503086	-0.711783	0.100805	0.05	0	0	0	0	0	0	3.33333e-06	0	0	0	0	0	0	0.02584	0		0	0	0	0	0	0	0.286164	1	1	0	0	0.150604	1	1	0	0	0.0280945	0	0	0	0
980	0	-0.127917	-0.716751	0.756467	1.43993	-1.02189	1.60225	0.507997	1.11154	0.784777	0.05	0	0	0	0	0	0	3.33333e-06	0	0	0	0	0	0	0.0454133	0		0	0	0	0	0	0	0.286164	0	0	0	0	0.150604	0	0	0	0	0.0280945	0	0	0	0
981	0	1.14874	-1.60093	-0.423221	-1.70647	2.51518	-0.0623677	-0.747183	-0.13933	0.332169	0.05	0	0	0	0	0	0	3.33333e-06	0	0	0	0	0	0	0.035	0		0	0	0	0	0	0	0.286164	0	0	0	0	0.150604	0	0	0	0	0.0280945	0	0	0	0
982	0	-0.149308	0.435812	-0.911784	-1.40949	1.68747	-1.18044	0.164706	2.58377	0.203134	0.05	0	0	0	0	0	0	3.33333e-06	0	0	0	0	0	0	0.0308933	0		0	0	0	0	0	0	0.286164	1	1	0	0	0.150604	0	0	0	0	0.0280945	0	0	0	0
983	0	-0.727788	0.705819	-0.219047	-0.16312	-0.109146	-0.0710809	0.861413	-0.0278484	0.510507	0.05	0	0	0	0	0	0	3.33333e-06	0	0	0	0	0	0	0.0396067	0		0	0	0	0	0	0	0.286164	0	0	0	0	0.150604	0	0	0	0	0.0280945	0	0	0	0
984	0	1.01924	-1.17028	-0.237396	-0.0635817	0.570965	0.615134	-2.22903	-0.28874	0.793281	0.05	0	0	0	0	0	0	3.33333e-06	0	0	0	0	0	0	0.0455667	0		0	0	0	0	0	0	0.286164	0	0	0	0	0.150604	0	0	0	0	0.0280945	0	0	0	0
985	0	-1.88596	0.18091	0.491504	-1.07719	-1.43896	0.826124	0.435638	0.547528	0.413671	0.05	0	0	0	0	0	0	3.33333e-06	0	0	0	0	0	0	0.03725	0		0	0	0	0	0	0	0.286164	0	0	0	0	0.150604	0	0	0	0	0.0280945	0	0	0	0
986	0	-1.6431	-0.93122	0.267264	-0.72639	0.578184	0.22462	-0.979693	0.746542	0.155243	0.05	0	0	0	0	0	0	3.33333e-06	0	0	0	0	0	0	0.0288933	0		0	0	0	0	0	0	0.286164	1	1	0	0	0.150604	0	0	0	0	0.0280945	0	0	0	0
987	0	-2.39755	-0.660159	0.693551	-1.34362	-0.243916	-0.0519378	0.547669	-1.13341	0.37364	0.05	0	0	0	0	0	0	3.33333e-06	0	0	0	0	0	0	0.0362433	0		0	0	0	0	0	0	0.286164	0	0	0	0	0.150604	0	0	0	0	0.0280945	0	0	0	0
988	0	1.26484	-0.732462	0.119264	-0.762266	-0.497224	0.619186	-0.900337	0.103422	0.816578	0.05	0	0	0	0	0	0	3.33333e-06	0	0	0	0	0	0	0.0460767	0		0	0	0	0	0	0	0.286164	0	0	0	0	0.150604	0	0	0	0	0.0280945	0	0	0	0
989	0	-1.08167	-1.2275	-0.0559523	0.681058	0.446849	0.63496	1.99165	-0.935392	0.249343	0.05	0	0	0	0	0	0	3.33333e-06	0	0	0	0	0	0	0.0324667	0		0	0	0	0	0	0	0.286164	1	1	0	0	0.150604	0	0	0	0	0.0280945	0	0	0	0
990	0	-1.75195	0.300152	0.668526	0.966596	-0.237127	1.68394	0.252565	-1.69959	0.962247	0.05	0	0	0	0	0	0	3.33333e-06	0	0	0	0	0	0	0.0492133	0		0	0	0	0	0	0	0.286164	0	0	0	0	0.150604	0	0	0	0	0.0280945	0	0	0	0
991	0	-0.0763623	0.505794	-1.9381	-0.76036	-0.485388	0.10192	0.898912	-0.643762	0.428677	0.05	0	0	0	0	0	0	3.33333e-06	0	0	0	0	0	0	0.0375967	0		0	0	0	0	0	0	0.286164	0	0	0	0	0.150604	0	0	0	0	0.0280945	0	0	0	0
992	0	0.970097	-0.232815	-0.899172	-1.6786	-0.17509	-1.62287	-0.127156	0.0765333	0.997735	0.05	0	0	0	0	0	0	3.33333e-06	0	0	0	0	0	0	0.04994	0		0	0	0	0	0	0	0.286164	0	0	0	0	0.150604	0	0	0	0	0.0280945	0	0	0	0
993	0	0.218568	-0.586641	0.388362	-0.193553	0.29665	1.47527	0.404815	0.126775	0.150098	0.05	0	0	0	0	0	0	3.33333e-06	0	0	0	0	0	0	0.0286233	0		0	0	0	0	0	0	0.286164	1	1	0	0	0.150604	1	1	0	0	0.0280945	0	0	0	0
994	0	-0.277683	2.18171	-0.886699	-0.868106	-0.477415	0.567894	-0.229717	-0.0807497	0.907549	0.05	0	0	0	0	0	0	3.33333e-06	0	0	0	0	0	0	0.0480133	0		0	0	0	0	0	0	0.286164	0	0	0	0	0.150604	0	0	0	0	0.0280945	0	0	0	0
995	0	2.43709	-1.18489	0.116346	-0.357523	0.719452	-0.697951	-1.25905	-0.834546	0.418283	0.05	0	0	0	0	0	0	3.33333e-06	0	0	0	0	0	0	0.0373767	0		0	0	0	0	0	0	0.286164	0	0	0	0	0.150604	0	0	0	0	0.0280945	0	0	0	0
996	0	1.54193	0.528927	-1.54798	0.196718	-0.661276	1.99131	0.65784	1.00508	0.526262	0.05	0	0	0	0	0	0	3.33333e-06	0	0	0	0	0	0	0.0399733	0		0	0	0	0	0	0	0.286164	0	0	0	0	0.150604	0	0	0	0	0.0280945	0	0	0	0
997	0	1.62268	0.596995	1.46916	0.342161	1.03053	-0.747836	0.15028	0.927549	0.246491	0.05	0	0	0	0	0	0	3.33333e-06	0	0	0	0	0	0	0.0323767	0		0	0	0	0	0	0	0.286164	1	1	0	0	0.150604	0	0	0	0	0.0280945	0	0	0	0
998	0	-0.427202	0.00799171	-1.90828	-0.512701	1.62607	0.250142	-0.789207	0.265467	0.155993	0.05	0	0	0	0	0	0	3.33333e-06	0	0	0	0	0	0	0.0289433	0		0	0	0	0	0	0	0.286164	1	1	0	0	0.150604	0	0	0	0	0.0280945	0	0	0	0
999	0	0.972436	0.286967	0.802765	0.228069	-1.67163	-0.893242	2.50667	-0.432908	0.483668	0.05	0	0	0	0	0	0	3.33333e-06	0	0	0	0	0	0	0.0389367	0		0	0	0	0	0	0	0.286164	0	0	0	0	0.150604	0	0	0	0	0.0280945	0	0	0	0
1000	0	-1.35868	0.0955338	0.737615	0.452104	0.224732	-0.911358	0.160587	-2.04777	0.412402	0.05	0	0	0	0	0	0	3.33333e-06	0	0	0	0	0	0	0.0372267	0		0	0	0	0	0	0	0.286164	0	0	0	0	0.150604	0	0	0	0	0.0280945	0	0	0	0
1001	0	-0.161901	-0.694538	-0.455306	0.00506175	0.00625338	1.36852	1.08155	-0.811406	0.209843	0.05	0	0	0	0	0	0	3.33333e-06	0	0	0	0	0	0	0.0311233	0		0	0	0	0	0	0	0.286164	1	1	0	0	0.150604	0	0	0	0	0.0280945	0	0	0	0
1002	0	-0.670942	0.857616	-1.0112	0.672663	0.375161	0.0438031	0.498879	-0.282396	0.708596	0.05	0	0	0	0	0	0	3.33333e-06	0	0	0	0	0	0	0.0438533	0		0	0	0	0	0	0	0.286164	0	0	0	0	0.150604	0	0	0	0	0.0280945	0	0	0	0
1003	0	-0.694069	-0.868072	0.682117	-0.243961	1.10348	1.07159	0.218042	-0.764694	0.266101	0.05	0	0	0	0	0	0	3.33333e-06	0	0	0	0	0	0	0.03304	0		0	0	0	0	0	0	0.286164	1	1	0	0	0.150604	0	0	0	0	0.0280945	0	0	0	0
1004	0	0.748548	-0.781271	-1.07839	-0.923517	1.07239	-1.33776	-0.291557	-0.249554	0.65354	0.05	0	0	0	0	0	0	3.33333e-06	0	0	0	0	0	0	0.04267	0		0	0	0	0	0	0	0.286164	0	0	0	0	0.150604	0	0	0	0	0.0280945	0	0	0	0
1005	0	0.774108	0.834633	0.885367	1.6981	0.950897	-0.111919	-0.902369	-0.250553	0.0433863	0.05	1	1	0	0	0	0	3.33333e-06	0	0	0	0	0	0	0.0210433	0		0	0	0	0	0	0	0.286164	1	1	0	0	0.150604	1	1	0	0	0.0280945	0	0	0	0
1006	0	1.2188	-0.19754	-1.19103	-0.0567743	-0.589166	1.61723	-0.277479	0.567681	0.600489	0.05	0	0	0	0	0	0	3.33333e-06	0	0	0	0	0	0	0.0415333	0		0	0	0	0	0	0	0.286164	0	0	0	0	0.150604	0	0	0	0	0.0280945	0	0	0	0
1007	0	1.15433	0.664033	0.479622	0.314591	-1.71677	-1.30836	1.24393	-0.328897	0.134595	0.05	0	0	0	0	0	0	3.33333e-06	0	0	0	0	0	0	0.0278467	0		0	0	0	0	0	0	0.286164	1	1	0	0	0.150604	1	1	0	0	0.0280945	0	0	0	0
1008	0	-0.96667	0.630867	0.832461	1.1323	1.7301	1.01289	-0.255441	1.50231	0.396035	0.05	0	0	0	0	0	0	3.33333e-06	0	0	0	0	0	0	0.03682	0		0	0	0	0	0	0	0.286164	0	0	0	0	0.150604	0	0	0	0	0.0280945	0	0	0	0
1009	0	1.00802	-0.423102	0.397191	1.59991	0.707254	0.955918	-1.46245	-0.0464627	0.416025	0.05	0	0	0	0	0	0	3.33333e-06	0	0	0	0	0	0	0.03731	0		0	0	0	0	0	0	0.286164	0	0	0	0	0.150604	0	0	0	0	0.0280945	0	0	0	0
1010	0	-1.08133	0.291104	0.99378	-0.903392	-0.665027	-0.0555497	0.432068	1.80779	0.471505	0.05	0	0	0	0	0	0	3.33333e-06	0	0	0	0	0	0	0.0386267	0		0	0	0	0	0	0	0.286164	0	0	0	0	0.150604	0	0	0	0	0.0280945	0	0	0	0
1011	0	1.01466	-0.964581	0.608081	1.4782	-0.775864	-0.720107	0.619902	-2.05262	0.147134	0.05	0	0	0	0	0	0	3.33333e-06	0	0	0	0	0	0	0.0284533	0		0	0	0	0	0	0	0.286164	1	1	0	0	0.150604	1	1	0	0	0.0280945	0	0	0	0
1012	0	0.915709	1.08458	-0.547958	-0.94171	0.334344	-0.443492	-2.82041	2.24588	0.806524	0.05	0	0	0	0	0	0	3.33333e-06	0	0	0	0	0	0	0.0458667	0		0	0	0	0	0	0	0.286164	0	0	0	0	0.150604	0	0	0	0	0.0280945	0	0	0	0
1013	0	-1.14356	0.160482	-1.98151	-0.259461	-1.19009	0.0823539	0.499051	0.0229265	0.313549	0.05	0	0	0	0	0	0	3.33333e-06	0	0	0	0	0	0	0.0345333	0		0	0	0	0	0	0	0.286164	0	0	0	0	0.150604	0	0	0	0	0.0280945	0	0	0	0
1014	0	0.0400969	-0.624515	1.14621	1.44937	1.31536	-0.648795	-1.01097	-1.02485	0.296238	0.05	0	0	0	0	0	0	3.33333e-06	0	0	0	0	0	0	0.03398	0		0	0	0	0	0	0	0.286164	0	0	0	0	0.150604	0	0	0	0	0.0280945	0	0	0	0
1015	0	0.301296	-2.2995	0.714737	1.02764	-0.216973	0.508648	0.591437	-0.997416	0.967975	0.05	0	0	0	0	0	0	3.33333e-06	0	0	0	0	0	0	0.04937	0		0	0	0	0	0	0	0.286164	0	0	0	0	0.150604	0	0	0	0	0.0280945	0	0	0	0
1016	0	1.36276	0.158691	0.7225	-0.015132	0.102548	2.74388	-0.385669	-0.82326	0.869047	0.05	0	0	0	0	0	0	3.33333e-06	0	0	0	0	0	0	0.0472633	0		0	0	0	0	0	0	0.286164	0	0	0	0	0.150604	0	0	0	0	0.0280945	0	0	0	0
1017	0	-0.607816	-1.06518	0.474761	0.973447	-1.13229	-0.354796	2.55333	0.804112	0.593439	0.05	0	0	0	0	0	0	3.33333e-06	0	0	0	0	0	0	0.04141	0		0	0	0	0	0	0	0.286164	0	0	0	0	0.150604	0	0	0	0	0.0280945	0	0	0	0
1018	0	-0.494333	1.01087	-0.94502	-0.807266	1.00532	0.877965	-1.78658	0.854975	0.525598	0.05	0	0	0	0	0	0	3.33333e-06	0	0	0	0	0	0	0.0399567	0		0	0	0	0	0	0	0.286164	0	0	0	0	0.150604	0	0	0	0	0.0280945	0	0	0	0
1019	0	-0.690261	0.288228	-0.169677	-0.422951	1.77597	-0.353914	0.46636	-0.0425854	0.216119	0.05	0	0	0	0	0	0	3.33333e-06	0	0	0	0	0	0	0.03135	0		0	0	0	0	0	0	0.286164	1	1	0	0	0.150604	0	0	0	0	0.0280945	0	0	0	0
1020	0	0.44694	2.11717	-0.27914	1.20921	-1.44544	-0.22363	0.171199	-1.38454	0.0513912	0.05	0	0	0	0	0	0	3.33333e-06	0	0	0	0	0	0	0.0218933	0		0	0	0	0	0	0	0.286164	1	1	0	0	0.150604	1	1	0	0	0.0280945	0	0	0	0
1021	0	1.30059	0.436921	0.368656	-0.0733566	-1.14299	-2.49827	1.69876	-0.32801	0.288444	0.05	0	0	0	0	0	0	3.33333e-06	0	0	0	0	0	0	0.0337433	0		0	0	0	0	0	0	0.286164	0	0	0	0	0.150604	0	0	0	0	0.0280945	0	0	0	0
1022	0	-0.389343	1.24184	-1.81424	1.02352	-0.138862	0.831855	0.203184	-0.332681	0.873284	0.05	0	0	0	0	0	0	3.33333e-06	0	0	0	0	0	0	0.04735	0		0	0	0	0	0	0	0.286164	0	0	0	0	0.150604	0	0	0	0	0.0280945	0	0	0	0
1023	0	-1.32507	1.96106	0.473987	-0.0323295	0.835503	-0.406116	-0.507556	2.37387	0.760963	0.05	0	0	0	0	0	0	3.33333e-06	0	0	0	0	0	0	0.0449367	0		0	0	0	0	0	0	0.286164	0	0	0	0	0.150604	0	0	0	0	0.0280945	0	0	0	0
1024	0	-1.12568	-0.724534	-0.111067	-0.0412667	0.912342	1.12612	0.95516	0.313278	0.00548992	0.05	1	1	0	0	0	0	3.33333e-06	0	0	0	0	0	0	0.0120033	1	0.0120033	1	1	0	0	0	0	0.286164	1	1	0	0	0.150604	1	1	0	0	0.0280945	1	1	0	0
1025	0	1.08648	0.589197	-1.3556	-0.833443	-0.67939	-0.400826	1.22459	1.21542	0.565796	0.05	0	0	0	0	0	0	3.33333e-06	0	0	0	0	0	0	0.04084	0		0	0	0	0	0	0	0.286164	0	0	0	0	0.150604	0	0	0	0	0.0280945	0	0	0	0
1026	0	0.478013	-0.464929	0.715933	-0.488052	-1.02083	-0.602462	1.22582	0.250738	0.87444	0.05	0	0	0	0	0	0	3.33333e-06	0	0	0	0	0	0	0.0473867	0		0	0	0	0	0	0	0.286164	0	0	0	0	0.150604	0	0	0	0	0.0280945	0	0	0	0
1027	0	-0.583918	-1.16121	-1.44259	0.603995	0.105952	-0.140958	1.09323	0.654717	0.089693	0.05	0	0	0	0	0	0	3.33333e-06	0	0	0	0	0	0	0.02497	0		0	0	0	0	0	0	0.286164	1	1	0	0	0.150604	1	1	0	0	0.0280945	0	0	0	0
1028	0	1.23255	-0.599196	-1.30689	1.09376	-0.143134	-0.749772	0.964397	0.655145	0.920788	0.05	0	0	0	0	0	0	3.33333e-06	0	0	0	0	0	0	0.0483	0		0	0	0	0	0	0	0.286164	0	0	0	0	0.150604	0	0	0	0	0.0280945	0	0	0	0
1029	0	-1.8006	0.828372	-0.535698	-0.343867	0.0634963	0.157708	0.601514	-0.091967	0.291558	0.05	0	0	0	0	0	0	3.33333e-06	0	0	0	0	0	0	0.0338367	0		0	0	0	0	0	0	0.286164	0	0	0	0	0.150604	0	0	0	0	0.0280945	0	0	0	0
1030	0	-2.54855	0.341445	0.503743	0.383745	-1.15131	0.20965	0.853226	0.382834	0.654142	0.05	0	0	0	0	0	0	3.33333e-06	0	0	0	0	0	0	0.04269	0		0	0	0	0	0	0	0.286164	0	0	0	0	0.150604	0	0	0	0	0.0280945	0	0	0	0
1031	0	0.0510302	0.315797	-0.855418	0.418159	-1.5845	1.7134	-0.00649978	-0.00458435	0.950903	0.05	0	0	0	0	0	0	3.33333e-06	0	0	0	0	0	0	0.0490133	0		0	0	0	0	0	0	0.286164	0	0	0	0	0.150604	0	0	0	0	0.0280945	0	0	0	0
1032	0	-1.59761	-0.0498099	-1.43032	-0.0152452	-1.35493	-1.92919	-0.744554	0.162614	0.765752	0.05	0	0	0	0	0	0	3.33333e-06	0	0	0	0	0	0	0.04503	0		0	0	0	0	0	0	0.286164	0	0	0	0	0.150604	0	0	0	0	0.0280945	0	0	0	0
1033	0	-1.64573	-1.24358	-1.11979	1.22301	0.35691	0.347051	-0.0183016	0.590509	0.175723	0.05	0	0	0	0	0	0	3.33333e-06	0	0	0	0	0	0	0.0298	0		0	0	0	0	0	0	0.286164	1	1	0	0	0.150604	0	0	0	0	0.0280945	0	0	0	0
1034	0	0.0317931	-0.858312	-0.14654	0.292069	0.711331	-2.48349	-0.99417	0.196021	0.552837	0.05	0	0	0	0	0	0	3.33333e-06	0	0	0	0	0	0	0.04054	0		0	0	0	0	0	0	0.286164	0	0	0	0	0.150604	0	0	0	0	0.0280945	0	0	0	0
1035	0	0.316257	-0.272868	1.19992	1.26709	-0.167045	-0.250106	-0.885907	0.0735746	0.0691078	0.05	0	0	0	0	0	0	3.33333e-06	0	0	0	0	0	0	0.0234933	0		0	0	0	0	0	0	0.286164	1	1	0	0	0.150604	1	1	0	0	0.0280945	0	0	0	0
1036	0	0.545218	1.37718	0.0687823	-0.135197	-1.24401	-1.62522	-1.59173	-0.0463359	0.0190549	0.05	1	1	0	0	0	0	3.33333e-06	0	0	0	0	0	0	0.01697	0		0	0	0	0	0	0	0.286164	1	1	0	0	0.150604	1	1	0	0	0.0280945	1	1	0	0
1037	0	-0.515432	-1.7106	-0.843804	1.31058	-0.504782	-1.39618	0.83551	-0.459314	0.942842	0.05	0	0	0	0	0	0	3.33333e-06	0	0	0	0	0	0	0.0488333	0		0	0	0	0	0	0	0.286164	0	0	0	0	0.150604	0	0	0	0	0.0280945	0	0	0	0
1038	0	-0.92435	-0.182943	-0.59227	-0.106678	0.689786	-1.4414	-1.47431	-2.01903	0.369148	0.05	0	0	0	0	0	0	3.33333e-06	0	0	0	0	0	0	0.0361067	0		0	0	0	0	0	0	0.286164	0	0	0	0	0.150604	0	0	0	0	0.0280945	0	0	0	0
1039	0	-0.155641	1.35797	0.0723049	-0.100213	0.217312	-0.153747	0.102467	-1.44636	0.286422	0.05	0	0	0	0	0	0	3.33333e-06	0	0	0	0	0	0	0.0336633	0		0	0	0	0	0	0	0.286164	0	0	0	0	0.150604	0	0	0	0	0.0280945	0	0	0	0
1040	0	-1.76764	-0.867927	0.253762	0.147211	1.182	-0.705094	-0.593153	-1.23787	0.766773	0.05	0	0	0	0	0	0	3.33333e-06	0	0	0	0	0	0	0.0450367	0		0	0	0	0	0	0	0.286164	0	0	0	0	0.150604	0	0	0	0	0.0280945	0	0	0	0
1041	0	-1.05973	-1.10344	0.620226	-0.585414	0.973537	1.39147	-0.422959	-0.55302	0.214709	0.05	0	0	0	0	0	0	3.33333e-06	0	0	0	0	0	0	0.0312867	0		0	0	0	0	0	0	0.286164	1	1	0	0	0.150604	0	0	0	0	0.0280945	0	0	0	0
1042	0	-0.0204177	-0.552372	0.363352	0.95084	0.00409424	1.69168	-0.201894	0.677104	0.526172	0.05	0	0	0	0	0	0	3.33333e-06	0	0	0	0	0	0	0.03997	0		0	0	0	0	0	0	0.286164	0	0	0	0	0.150604	0	0	0	0	0.0280945	0	0	0	0
1043	0	-2.91794	1.32866	0.217255	-1.08755	-2.02977	-0.628374	-0.349831	0.509816	0.992995	0.05	0	0	0	0	0	0	3.33333e-06	0	0	0	0	0	0	0.0498567	0		0	0	0	0	0	0	0.286164	0	0	0	0	0.150604	0	0	0	0	0.0280945	0	0	0	0
1044	0	2.72038	-0.5404	-0.39621	1.36342	-0.344458	0.481978	-0.909548	-0.204401	0.259192	0.05	0	0	0	0	0	0	3.33333e-06	0	0	0	0	0	0	0.0328	0		0	0	0	0	0	0	0.286164	1	1	0	0	0.150604	0	0	0	0	0.0280945	0	0	0	0
1045	0	0.860542	-1.02984	0.125536	-0.992474	2.1794	-0.337701	-0.185761	0.0943861	0.386314	0.05	0	0	0	0	0	0	3.33333e-06	0	0	0	0	0	0	0.0365633	0		0	0	0	0	0	0	0.286164	0	0	0	0	0.150604	0	0	0	0	0.0280945	0	0	0	0
1046	0	-0.0316461	-0.889327	-2.05605	0.489705	-0.686581	1.1971	2.33085	0.510792	0.133531	0.05	0	0	0	0	0	0	3.33333e-06	0	0	0	0	0	0	0.0277967	0		0	0	0	0	0	0	0.286164	1	1	0	0	0.150604	1	1	0	0	0.0280945	0	0	0	0
1047	0	0.740832	-0.035002	2.02321	-0.504419	-0.362843	0.397384	-0.430058	-0.323907	0.255291	0.05	0	0	0	0	0	0	3.33333e-06	0	0	0	0	0	0	0.03267	0		0	0	0	0	0	0	0.286164	1	1	0	0	0.150604	0	0	0	0	0.0280945	0	0	0	0
1048	0	0.86899	0.0164357	-0.1181	1.09066	1.30897	0.710583	-0.0109932	-0.790776	0.779041	0.05	0	0	0	0	0	0	3.33333e-06	0	0	0	0	0	0	0.0452833	0		0	0	0	0	0	0	0.286164	0	0	0	0	0.150604	0	0	0	0	0.0280945	0	0	0	0
1049	0	-0.596427	-0.024587	-1.61878	-0.136563	-0.658055	1.7434	0.149898	-0.28678	0.242585	0.05	0	0	0	0	0	0	3.33333e-06	0	0	0	0	0	0	0.0322633	0		0	0	0	0	0	0	0.286164	1	1	0	0	0.150604	0	0	0	0	0.0280945	0	0	0	0
1050	0	1.16102	-0.113683	0.74343	0.974677	0.546381	1.33841	-0.501005	0.47294	0.64619	0.05	0	0	0	0	0	0	3.33333e-06	0	0	0	0	0	0	0.0424867	0		0	0	0	0	0	0	0.286164	0	0	0	0	0.150604	0	0	0	0	0.0280945	0	0	0	0
1051	0	-0.0951304	0.0514158	-0.752211	-1.01845	-0.0939228	-1.44678	-0.670246	-0.357803	0.64549	0.05	0	0	0	0	0	0	3.33333e-06	0	0	0	0	0	0	0.0424667	0		0	0	0	0	0	0	0.286164	0	0	0	0	0.150604	0	0	0	0	0.0280945	0	0	0	0
1052	0	0.259298	1.30583	-1.08134	0.223734	0.320129	-0.446303	-0.133182	-0.410232	0.532357	0.05	0	0	0	0	0	0	3.33333e-06	0	0	0	0	0	0	0.0400767	0		0	0	0	0	0	0	0.286164	0	0	0	0	0.150604	0	0	0	0	0.0280945	0	0	0	0
1053	0	-0.0285607	-1.88666	-0.934718	1.2211	-0.184657	-1.20073	-0.307872	1.78005	0.655042	0.05	0	0	0	0	0	0	3.33333e-06	0	0	0	0	0	0	0.0427167	0		0	0	0	0	0	0	0.286164	0	0	0	0	0.150604	0	0	0	0	0.0280945	0	0	0	0
1054	0	1.91548	-0.0554982	1.23262	-0.896871	2.14861	0.593286	2.00012	-0.3511	0.551002	0.05	0	0	0	0	0	0	3.33333e-06	0	0	0	0	0	0	0.0404867	0		0	0	0	0	0	0	0.286164	0	0	0	0	0.150604	0	0	0	0	0.0280945	0	0	0	0
1055	0	-1.26074	0.346388	-0.78877	0.191955	-0.587374	1.06675	1.46047	-1.31206	0.511121	0.05	0	0	0	0	0	0	3.33333e-06	0	0	0	0	0	0	0.0396333	0		0	0	0	0	0	0	0.286164	0	0	0	0	0.150604	0	0	0	0	0.0280945	0	0	0	0
1056	0	0.75582	0.148236	0.0267524	1.73282	-0.396334	0.83008	-2.05354	-0.573332	0.137099	0.05	0	0	0	0	0	0	3.33333e-06	0	0	0	0	0	0	0.0279733	0		0	0	0	0	0	0	0.286164	1	1	0	0	0.150604	1	1	0	0	0.0280945	0	0	0	0
1057	0	-0.630273	-0.980573	-1.34522	-0.0127709	-0.0789521	-1.9484	1.47575	0.805614	0.349768	0.05	0	0	0	0	0	0	3.33333e-06	0	0	0	0	0	0	0.0356	0		0	0	0	0	0	0	0.286164	0	0	0	0	0.150604	0	0	0	0	0.0280945	0	0	0	0
1058	0	0.084476	-0.302244	2.35668	0.224572	-1.10358	0.0972911	-1.83188	-0.0616373	0.13085	0.05	0	0	0	0	0	0	3.33333e-06	0	0	0	0	0	0	0.0276433	0		0	0	0	0	0	0	0.286164	1	1	0	0	0.150604	1	1	0	0	0.0280945	0	0	0	0
1059	0	1.41814	1.75634	1.21901	-0.751252	1.79212	0.677382	-0.883169	-0.561643	0.462168	0.05	0	0	0	0	0	0	3.33333e-06	0	0	0	0	0	0	0.0384033	0		0	0	0	0	0	0	0.286164	0	0	0	0	0.150604	0	0	0	0	0.0280945	0	0	0	0
1060	0	1.0222	-0.162258	-0.154745	1.78047	-1.40504	0.465725	1.38303	-0.168462	0.491605	0.05	0	0	0	0	0	0	3.33333e-06	0	0	0	0	0	0	0.0391	0		0	0	0	0	0	0	0.286164	0	0	0	0	0.150604	0	0	0	0	0.0280945	0	0	0	0
1061	0	-0.412054	-0.933155	0.297316	-0.687529	-0.0199549	1.35463	0.836944	0.54967	0.0292236	0.05	1	1	0	0	0	0	3.33333e-06	0	0	0	0	0	0	0.0189867	0		0	0	0	0	0	0	0.286164	1	1	0	0	0.150604	1	1	0	0	0.0280945	0	0	0	0
1062	0	2.08735	-0.459666	-0.139429	1.95799	0.9191	-0.504624	0.755806	-0.235733	0.441197	0.05	0	0	0	0	0	0	3.33333e-06	0	0	0	0	0	0	0.03791	0		0	0	0	0	0	0	0.286164	0	0	0	0	0.150604	0	0	0	0	0.0280945	0	0	0	0
1063	0	-0.155923	0.48364	0.0586555	0.408768	1.22196	-0.82823	1.30707	0.215247	0.6116	0.05	0	0	0	0	0	0	3.33333e-06	0	0	0	0	0	0	0.0417567	0		0	0	0	0	0	0	0.286164	0	0	0	0	0.150604	0	0	0	0	0.0280945	0	0	0	0
1064	0	-0.708653	1.36619	-0.383926	-1.68411	-0.550307	0.552565	0.862784	0.704557	0.335866	0.05	0	0	0	0	0	0	3.33333e-06	0	0	0	0	0	0	0.0351267	0		0	0	0	0	0	0	0.286164	0	0	0	0	0.150604	0	0	0	0	0.0280945	0	0	0	0
1065	0	0.363095	0.354517	-2.08475	0.411716	-0.556729	-0.698851	0.321189	0.369333	0.890132	0.05	0	0	0	0	0	0	3.33333e-06	0	0	0	0	0	0	0.0476933	0		0	0	0	0	0	0	0.286164	0	0	0	0	0.150604	0	0	0	0	0.0280945	0	0	0	0
1066	0	-0.269428	-0.627276	-0.463059	-1.44228	-2.30704	0.627305	0.918267	-1.51619	0.880339	0.05	0	0	0	0	0	0	3.33333e-06	0	0	0	0	0	0	0.0474967	0		0	0	0	0	0	0	0.286164	0	0	0	0	0.150604	0	0	0	0	0.0280945	0	0	0	0
1067	0	0.457786	0.122654	1.71436	1.243	-0.832149	-0.967663	-0.552688	-0.171527	0.0094131	0.05	1	1	0	0	0	0	3.33333e-06	0	0	0	0	0	0	0.0140567	1	0.0140567	1	1	0	0	0	0	0.286164	1	1	0	0	0.150604	1	1	0	0	0.0280945	1	1	0	0
1068	0	0.866997	-0.431951	-0.441018	-0.309691	0.983915	-0.295723	-0.804132	0.137114	0.870164	0.05	0	0	0	0	0	0	3.33333e-06	0	0	0	0	0	0	0.0473	0		0	0	0	0	0	0	0.286164	0	0	0	0	0.150604	0	0	0	0	0.0280945	0	0	0	0
1069	0	-1.65085	-1.18052	-1.60863	-0.21618	0.724321	-0.660839	-0.512258	-0.704867	0.115573	0.05	0	0	0	0	0	0	3.33333e-06	0	0	0	0	0	0	0.02679	0		0	0	0	0	0	0	0.286164	1	1	0	0	0.150604	1	1	0	0	0.0280945	0	0	0	0
1070	0	-0.458291	0.342993	1.11078	0.699445	-0.988038	-1.23157	-0.0963969	-0.0993636	0.0607358	0.05	0	0	0	0	0	0	3.33333e-06	0	0	0	0	0	0	0.0227767	0		0	0	0	0	0	0	0.286164	1	1	0	0	0.150604	1	1	0	0	0.0280945	0	0	0	0
1071	0	-0.381324	-2.04458	0.287609	0.160174	0.815728	0.408161	-0.940702	-0.774423	0.609435	0.05	0	0	0	0	0	0	3.33333e-06	0	0	0	0	0	0	0.04171	0		0	0	0	0	0	0	0.286164	0	0	0	0	0.150604	0	0	0	0	0.0280945	0	0	0	0
1072	0	1.65531	0.894652	-1.58966	-0.182642	0.148424	0.60318	0.116099	1.15769	0.690082	0.05	0	0	0	0	0	0	3.33333e-06	0	0	0	0	0	0	0.0434867	0		0	0	0	0	0	0	0.286164	0	0	0	0	0.150604	0	0	0	0	0.0280945	0	0	0	0
1073	0	0.809306	-0.242329	0.169245	-1.4616	1.63719	1.01027	0.101409	-0.341343	0.275952	0.05	0	0	0	0	0	0	3.33333e-06	0	0	0	0	0	0	0.0333267	0		0	0	0	0	0	0	0.286164	1	1	0	0	0.150604	0	0	0	0	0.0280945	0	0	0	0
1074	0	-0.829017	-1.06984	-0.102788	-0.114359	0.80678	-1.04734	-0.283827	-0.295354	0.503014	0.05	0	0	0	0	0	0	3.33333e-06	0	0	0	0	0	0	0.0393967	0		0	0	0	0	0	0	0.286164	0	0	0	0	0.150604	0	0	0	0	0.0280945	0	0	0	0
1075	0	-1.26156	-0.858319	0.675849	-1.02162	0.115216	1.32093	-0.095553	0.202854	0.113771	0.05	0	0	0	0	0	0	3.33333e-06	0	0	0	0	0	0	0.0266833	0		0	0	0	0	0	0	0.286164	1	1	0	0	0.150604	1	1	0	0	0.0280945	0	0	0	0
1076	0	1.28643	1.33383	-1.18695	0.106682	0.455589	-0.4284	0.150307	-0.587596	0.477761	0.05	0	0	0	0	0	0	3.33333e-06	0	0	0	0	0	0	0.0387867	0		0	0	0	0	0	0	0.286164	0	0	0	0	0.150604	0	0	0	0	0.0280945	0	0	0	0
1077	0	-0.0431004	0.149834	0.457945	0.767711	-1.55189	-1.38637	0.434011	-0.0132381	0.116753	0.05	0	0	0	0	0	0	3.33333e-06	0	0	0	0	0	0	0.02684	0		0	0	0	0	0	0	0.286164	1	1	0	0	0.150604	1	1	0	0	0.0280945	0	0	0	0
1078	0	-1.44881	0.529851	-1.37277	-0.717597	0.347591	1.42737	-0.310242	-0.176888	0.125918	0.05	0	0	0	0	0	0	3.33333e-06	0	0	0	0	0	0	0.0273633	0		0	0	0	0	0	0	0.286164	1	1	0	0	0.150604	1	1	0	0	0.0280945	0	0	0	0
1079	0	1.02809	0.0394058	-1.60393	1.42471	-0.0965599	0.757805	-1.60468	0.157504	0.636519	0.05	0	0	0	0	0	0	3.33333e-06	0	0	0	0	0	0	0.0423033	0		0	0	0	0	0	0	0.286164	0	0	0	0	0.150604	0	0	0	0	0.0280945	0	0	0	0
1080	0	-0.989146	-0.595574	-1.07047	-1.04175	-0.831088	1.23995	0.188615	1.60837	0.0391249	0.05	1	1	0	0	0	0	3.33333e-06	0	0	0	0	0	0	0.02049	0		0	0	0	0	0	0	0.286164	1	1	0	0	0.150604	1	1	0	0	0.0280945	0	0	0	0
1081	0	1.65774	-0.256402	-1.26715	0.611067	-0.55228	0.753031	-0.244223	0.559561	0.937179	0.05	0	0	0	0	0	0	3.33333e-06	0	0	0	0	0	0	0.0486867	0		0	0	0	0	0	0	0.286164	0	0	0	0	0.150604	0	0	0	0	0.0280945	0	0	0	0
1082	0	-2.0664	2.10742	0.857532	1.99832	0.706779	0.373595	1.74329	1.92484	0.67312	0.05	0	0	0	0	0	0	3.33333e-06	0	0	0	0	0	0	0.0431	0		0	0	0	0	0	0	0.286164	0	0	0	0	0.150604	0	0	0	0	0.0280945	0	0	0	0
1083	0	0.288647	-0.67578	-0.558634	-1.38356	-0.741034	1.63806	1.72827	-0.514783	0.190244	0.05	0	0	0	0	0	0	3.33333e-06	0	0	0	0	0	0	0.0304233	0		0	0	0	0	0	0	0.286164	1	1	0	0	0.150604	0	0	0	0	0.0280945	0	0	0	0
1084	0	-0.182305	1.38835	0.593133	0.425003	-1.48038	0.24923	0.669137	-0.543772	0.196864	0.05	0	0	0	0	0	0	3.33333e-06	0	0	0	0	0	0	0.0306933	0		0	0	0	0	0	0	0.286164	1	1	0	0	0.150604	0	0	0	0	0.0280945	0	0	0	0
1085	0	-0.207466	1.74918	-0.305361	0.77283	0.818133	-1.0252	-0.360735	-0.594744	0.249866	0.05	0	0	0	0	0	0	3.33333e-06	0	0	0	0	0	0	0.03248	0		0	0	0	0	0	0	0.286164	1	1	0	0	0.150604	0	0	0	0	0.0280945	0	0	0	0
1086	0	-0.501276	0.750053	0.250875	0.941559	-1.37446	-0.854031	-0.869161	1.66338	0.378768	0.05	0	0	0	0	0	0	3.33333e-06	0	0	0	0	0	0	0.0363667	0		0	0	0	0	0	0	0.286164	0	0	0	0	0.150604	0	0	0	0	0.0280945	0	0	0	0
1087	0	2.38645	0.633703	-0.119261	-1.66824	0.0733314	0.547605	0.151994	-1.02708	0.696309	0.05	0	0	0	0	0	0	3.33333e-06	0	0	0	0	0	0	0.0436367	0		0	0	0	0	0	0	0.286164	0	0	0	0	0.150604	0	0	0	0	0.0280945	0	0	0	0
1088	0	1.03102	1.18403	0.75646	-0.568682	-1.35151	-0.325851	0.580689	0.0224895	0.178118	0.05	0	0	0	0	0	0	3.33333e-06	0	0	0	0	0	0	0.0299033	0		0	0	0	0	0	0	0.286164	1	1	0	0	0.150604	0	0	0	0	0.0280945	0	0	0	0
1089	0	-0.0394639	-0.170141	0.0225828	0.938957	-1.82015	0.162184	2.48584	-0.472871	0.918903	0.05	0	0	0	0	0	0	3.33333e-06	0	0	0	0	0	0	0.04825	0		0	0	0	0	0	0	0.286164	0	0	0	0	0.150604	0	0	0	0	0.0280945	0	0	0	0
1090	0	0.530485	0.634905	0.0326062	0.363633	0.114424	-0.887169	-0.295717	-1.12295	0.0233151	0.05	1	1	0	0	0	0	3.33333e-06	0	0	0	0	0	0	0.0178767	0		0	0	0	0	0	0	0.286164	1	1	0	0	0.150604	1	1	0	0	0.0280945	1	1	0	0
1091	0	-1.44863	0.129516	1.34713	-0.233667	-0.262821	-0.0232482	0.0183589	-2.37462	0.48217	0.05	0	0	0	0	0	0	3.33333e-06	0	0	0	0	0	0	0.0389033	0		0	0	0	0	0	0	0.286164	0	0	0	0	0.150604	0	0	0	0	0.0280945	0	0	0	0
1092	0	0.721395	0.614704	0.311758	-0.950806	-0.155857	1.12821	-0.762327	-0.963537	0.572962	0.05	0	0	0	0	0	0	3.33333e-06	0	0	0	0	0	0	0.04099	0		0	0	0	0	0	0	0.286164	0	0	0	0	0.150604	0	0	0	0	0.0280945	0	0	0	0
1093	0	-1.66825	1.56384	0.478229	0.436884	-0.011832	0.203331	-0.121427	-0.636292	0.639939	0.05	0	0	0	0	0	0	3.33333e-06	0	0	0	0	0	0	0.04236	0		0	0	0	0	0	0	0.286164	0	0	0	0	0.150604	0	0	0	0	0.0280945	0	0	0	0
1094	0	0.139236	-0.989069	-1.22705	-1.41054	-0.514462	-0.277285	0.294702	-0.558159	0.178704	0.05	0	0	0	0	0	0	3.33333e-06	0	0	0	0	0	0	0.0299433	0		0	0	0	0	0	0	0.286164	1	1	0	0	0.150604	0	0	0	0	0.0280945	0	0	0	0
1095	0	0.702089	-0.813009	-0.264895	0.0468263	1.13322	1.89799	-0.5497	1.03298	0.162314	0.05	0	0	0	0	0	0	3.33333e-06	0	0	0	0	0	0	0.02922	0		0	0	0	0	0	0	0.286164	1	1	0	0	0.150604	0	0	0	0	0.0280945	0	0	0	0
1096	0	0.844985	1.58073	-1.9985	1.71031	-0.50306	1.02074	1.2596	2.18043	0.673863	0.05	0	0	0	0	0	0	3.33333e-06	0	0	0	0	0	0	0.0431367	0		0	0	0	0	0	0	0.286164	0	0	0	0	0.150604	0	0	0	0	0.0280945	0	0	0	0
1097	0	-0.642058	-2.11516	0.894562	-1.92274	-1.26407	0.17235	0.247605	2.51541	0.239799	0.05	0	0	0	0	0	0	3.33333e-06	0	0	0	0	0	0	0.0321833	0		0	0	0	0	0	0	0.286164	1	1	0	0	0.150604	0	0	0	0	0.0280945	0	0	0	0
1098	0	2.07129	0.736085	0.583114	-0.504784	-0.0610409	-0.635281	0.85231	0.936885	0.515764	0.05	0	0	0	0	0	0	3.33333e-06	0	0	0	0	0	0	0.0397533	0		0	0	0	0	0	0	0.286164	0	0	0	0	0.150604	0	0	0	0	0.0280945	0	0	0	0
1099	0	2.26441	0.0389451	0.967904	-0.275008	-1.23669	-1.11542	-2.07629	-1.31275	0.0116282	0.05	1	1	0	0	0	0	3.33333e-06	0	0	0	0	0	0	0.0149433	1	0.0149433	1	1	0	0	0	0	0.286164	1	1	0	0	0.150604	1	1	0	0	0.0280945	1	1	0	0
1100	0	-0.478865	0.0610091	0.302642	-1.61445	0.979092	0.324887	1.49627	1.0199	0.0298345	0.05	1	1	0	0	0	0	3.33333e-06	0	0	0	0	0	0	0.0190767	0		0	0	0	0	0	0	0.286164	1	1	0	0	0.150604	1	1	0	0	0.0280945	0	0	0	0
1101	0	-0.250828	0.252645	0.40383	-1.27637	1.93563	2.43946	-1.4051	-0.392402	0.419818	0.05	0	0	0	0	0	0	3.33333e-06	0	0	0	0	0	0	0.0374133	0		0	0	0	0	0	0	0.286164	0	0	0	0	0.150604	0	0	0	0	0.0280945	0	0	0	0
1102	0	-2.24675	-0.158014	-1.72768	0.223046	-0.383014	1.10113	1.36542	-0.275063	0.105672	0.05	0	0	0	0	0	0	3.33333e-06	0	0	0	0	0	0	0.02613	0		0	0	0	0	0	0	0.286164	1	1	0	0	0.150604	1	1	0	0	0.0280945	0	0	0	0
1103	0	1.19827	-1.45969	-1.94217	0.247371	-0.268936	1.25924	1.39979	0.00910078	0.246297	0.05	0	0	0	0	0	0	3.33333e-06	0	0	0	0	0	0	0.0323633	0		0	0	0	0	0	0	0.286164	1	1	0	0	0.150604	0	0	0	0	0.0280945	0	0	0	0
1104	0	-0.249658	0.201591	1.11723	-0.290905	-1.22893	0.109231	0.784168	-0.88405	0.410744	0.05	0	0	0	0	0	0	3.33333e-06	0	0	0	0	0	0	0.0372	0		0	0	0	0	0	0	0.286164	0	0	0	0	0.150604	0	0	0	0	0.0280945	0	0	0	0
1105	0	-1.84525	0.317196	-1.03859	0.222221	1.19346	-0.474491	0.897596	0.473148	0.131733	0.05	0	0	0	0	0	0	3.33333e-06	0	0	0	0	0	0	0.0276933	0		0	0	0	0	0	0	0.286164	1	1	0	0	0.150604	1	1	0	0	0.0280945	0	0	0	0
1106	0	-1.11274	0.378504	-1.76684	0.271261	-1.14288	0.302619	-0.567523	-0.582114	0.924344	0.05	0	0	0	0	0	0	3.33333e-06	0	0	0	0	0	0	0.0483933	0		0	0	0	0	0	0	0.286164	0	0	0	0	0.150604	0	0	0	0	0.0280945	0	0	0	0
1107	0	-0.694685	0.0599918	0.0948583	-0.331332	-0.151705	0.351598	1.35137	-1.37983	0.677944	0.05	0	0	0	0	0	0	3.33333e-06	0	0	0	0	0	0	0.04323	0		0	0	0	0	0	0	0.286164	0	0	0	0	0.150604	0	0	0	0	0.0280945	0	0	0	0
1108	0	2.18862	-0.557137	-0.540507	0.834503	0.523663	-0.545536	-1.47328	-0.324079	0.271746	0.05	0	0	0	0	0	0	3.33333e-06	0	0	0	0	0	0	0.0332167	0		0	0	0	0	0	0	0.286164	1	1	0	0	0.150604	0	0	0	0	0.0280945	0	0	0	0
1109	0	1.13708	-1.17025	0.165619	-1.21955	-2.29928	0.809116	0.162956	-1.23736	0.696001	0.05	0	0	0	0	0	0	3.33333e-06	0	0	0	0	0	0	0.0436233	0		0	0	0	0	0	0	0.286164	0	0	0	0	0.150604	0	0	0	0	0.0280945	0	0	0	0
1110	0	-0.270863	0.403016	0.0929068	1.41032	1.02111	0.954969	0.217504	0.146756	0.696151	0.05	0	0	0	0	0	0	3.33333e-06	0	0	0	0	0	0	0.0436267	0		0	0	0	0	0	0	0.286164	0	0	0	0	0.150604	0	0	0	0	0.0280945	0	0	0	0
1111	0	0.540164	0.421186	1.63136	-0.456629	-0.018354	0.779878	1.84609	-0.823205	0.905861	0.05	0	0	0	0	0	0	3.33333e-06	0	0	0	0	0	0	0.04798	0		0	0	0	0	0	0	0.286164	0	0	0	0	0.150604	0	0	0	0	0.0280945	0	0	0	0
1112	0	-0.492185	-1.13963	0.347058	0.0447157	-0.862764	0.472743	0.0122643	0.589712	0.46377	0.05	0	0	0	0	0	0	3.33333e-06	0	0	0	0	0	0	0.03845	0		0	0	0	0	0	0	0.286164	0	0	0	0	0.150604	0	0	0	0	0.0280945	0	0	0	0
1113	0	0.126395	1.78752	-1.62238	0.206451	-0.0866233	0.0468914	0.163028	0.585913	0.943262	0.05	0	0	0	0	0	0	3.33333e-06	0	0	0	0	0	0	0.0488533	0		0	0	0	0	0	0	0.286164	0	0	0	0	0.150604	0	0	0	0	0.0280945	0	0	0	0
1114	0	-0.446511	1.12116	0.805335	-0.163987	-0.408765	0.481796	1.35694	-1.39964	0.662757	0.05	0	0	0	0	0	0	3.33333e-06	0	0	0	0	0	0	0.04287	0		0	0	0	0	0	0	0.286164	0	0	0	0	0.150604	0	0	0	0	0.0280945	0	0	0	0
1115	0	-0.218691	0.384125	1.22015	0.509484	-0.717431	-1.46312	-0.83499	-1.67998	0.00473879	0.05	1	1	0	0	0	0	3.33333e-06	0	0	0	0	0	0	0.01139	1	0.01139	1	1	0	0	0	0	0.286164	1	1	0	0	0.150604	1	1	0	0	0.0280945	1	1	0	0
1116	0	-0.0725722	-1.32144	0.181883	-1.06524	-0.0197247	-0.060911	0.23859	-0.265445	0.205419	0.05	0	0	0	0	0	0	3.33333e-06	0	0	0	0	0	0	0.0309933	0		0	0	0	0	0	0	0.286164	1	1	0	0	0.150604	0	0	0	0	0.0280945	0	0	0	0
1117	0	0.920961	-0.909329	-0.573583	0.103538	-0.647485	1.38705	0.498692	1.619	0.252027	0.05	0	0	0	0	0	0	3.33333e-06	0	0	0	0	0	0	0.03257	0		0	0	0	0	0	0	0.286164	1	1	0	0	0.150604	0	0	0	0	0.0280945	0	0	0	0
1118	0	-1.57036	2.2658	-0.0710253	-2.40104	-2.20411	1.07244	-0.613793	0.654479	0.896362	0.05	0	0	0	0	0	0	3.33333e-06	0	0	0	0	0	0	0.0477967	0		0	0	0	0	0	0	0.286164	0	0	0	0	0.150604	0	0	0	0	0.0280945	0	0	0	0
1119	0	-0.752852	1.51898	-0.545234	0.40915	-0.592869	-0.626139	0.0896906	0.390987	0.575493	0.05	0	0	0	0	0	0	3.33333e-06	0	0	0	0	0	0	0.04105	0		0	0	0	0	0	0	0.286164	0	0	0	0	0.150604	0	0	0	0	0.0280945	0	0	0	0
1120	0	-0.0640914	0.959794	1.51572	1.62065	0.599459	-1.23124	-0.166575	0.0619759	0.0710879	0.05	0	0	0	0	0	0	3.33333e-06	0	0	0	0	0	0	0.0236367	0		0	0	0	0	0	0	0.286164	1	1	0	0	0.150604	1	1	0	0	0.0280945	0	0	0	0
1121	0	-0.665005	-0.0295195	0.897632	-0.0963977	0.458553	0.64924	0.240499	-1.77247	0.844527	0.05	0	0	0	0	0	0	3.33333e-06	0	0	0	0	0	0	0.0466967	0		0	0	0	0	0	0	0.286164	0	0	0	0	0.150604	0	0	0	0	0.0280945	0	0	0	0
1122	0	-0.193886	1.83971	0.324924	-0.759773	-0.117726	-0.949387	-1.49749	0.770771	0.353065	0.05	0	0	0	0	0	0	3.33333e-06	0	0	0	0	0	0	0.0356767	0		0	0	0	0	0	0	0.286164	0	0	0	0	0.150604	0	0	0	0	0.0280945	0	0	0	0
1123	0	-2.01214	-0.834367	-0.874441	-0.336029	-3.15148	-0.457211	-0.659419	0.496634	0.936193	0.05	0	0	0	0	0	0	3.33333e-06	0	0	0	0	0	0	0.0486567	0		0	0	0	0	0	0	0.286164	0	0	0	0	0.150604	0	0	0	0	0.0280945	0	0	0	0
1124	0	-0.591167	0.543655	-0.169053	-0.30149	-0.486265	0.853381	0.225861	-0.243348	0.58977	0.05	0	0	0	0	0	0	3.33333e-06	0	0	0	0	0	0	0.0413333	0		0	0	0	0	0	0	0.286164	0	0	0	0	0.150604	0	0	0	0	0.0280945	0	0	0	0
1125	0	0.676618	-1.02029	-0.273573	0.413774	1.55683	-1.31026	0.689278	0.898203	0.50891	0.05	0	0	0	0	0	0	3.33333e-06	0	0	0	0	0	0	0.0395667	0		0	0	0	0	0	0	0.286164	0	0	0	0	0.150604	0	0	0	0	0.0280945	0	0	0	0
1126	0	-0.00480626	0.682564	0.223994	-0.962028	-1.41125	-0.781292	0.977446	1.14782	0.998154	0.05	0	0	0	0	0	0	3.33333e-06	0	0	0	0	0	0	0.0499633	0		0	0	0	0	0	0	0.286164	0	0	0	0	0.150604	0	0	0	0	0.0280945	0	0	0	0
1127	0	-1.06617	0.412093	-1.27739	0.215982	-0.512893	1.37612	0.48367	1.28421	0.128347	0.05	0	0	0	0	0	0	3.33333e-06	0	0	0	0	0	0	0.0275033	0		0	0	0	0	0	0	0.286164	1	1	0	0	0.150604	1	1	0	0	0.0280945	0	0	0	0
1128	0	1.38911	0.0703486	0.202034	-0.492913	-0.41774	-0.603596	-1.41712	1.36783	0.458993	0.05	0	0	0	0	0	0	3.33333e-06	0	0	0	0	0	0	0.0383433	0		0	0	0	0	0	0	0.286164	0	0	0	0	0.150604	0	0	0	0	0.0280945	0	0	0	0
1129	0	-0.514606	-1.40653	-0.870899	-0.548986	0.375708	-0.457275	0.312117	1.09065	0.0215316	0.05	1	1	0	0	0	0	3.33333e-06	0	0	0	0	0	0	0.01751	0		0	0	0	0	0	0	0.286164	1	1	0	0	0.150604	1	1	0	0	0.0280945	1	1	0	0
1130	0	-0.154428	-0.67436	0.0156859	-0.196783	0.862041	0.951834	0.0883096	0.925452	0.00928836	0.05	1	1	0	0	0	0	3.33333e-06	0	0	0	0	0	0	0.0140033	1	0.0140033	1	1	0	0	0	0	0.286164	1	1	0	0	0.150604	1	1	0	0	0.0280945	1	1	0	0
1131	0	0.864481	-1.20572	0.356525	-1.44523	1.68625	1.48084	2.61251	0.660446	0.030292	0.05	1	1	0	0	0	0	3.33333e-06	0	0	0	0	0	0	0.0191667	0		0	0	0	0	0	0	0.286164	1	1	0	0	0.150604	1	1	0	0	0.0280945	0	0	0	0
1132	0	1.08217	-0.416038	-0.170988	-0.035834	2.09938	0.260154	-0.0736762	-1.33874	0.881444	0.05	0	0	0	0	0	0	3.33333e-06	0	0	0	0	0	0	0.04752	0		0	0	0	0	0	0	0.286164	0	0	0	0	0.150604	0	0	0	0	0.0280945	0	0	0	0
1133	0	-0.836333	-0.437796	0.150958	-0.00196924	0.238726	2.0515	1.19524	-0.776993	0.190474	0.05	0	0	0	0	0	0	3.33333e-06	0	0	0	0	0	0	0.03044	0		0	0	0	0	0	0	0.286164	1	1	0	0	0.150604	0	0	0	0	0.0280945	0	0	0	0
1134	0	-1.29729	0.491754	1.44061	-0.639114	0.115941	0.249504	-0.810561	2.09224	0.6476	0.05	0	0	0	0	0	0	3.33333e-06	0	0	0	0	0	0	0.04255	0		0	0	0	0	0	0	0.286164	0	0	0	0	0.150604	0	0	0	0	0.0280945	0	0	0	0
1135	0	0.0359887	-0.650427	0.00603095	0.386073	-0.770865	-0.696242	1.878	-0.383287	0.928245	0.05	0	0	0	0	0	0	3.33333e-06	0	0	0	0	0	0	0.0484933	0		0	0	0	0	0	0	0.286164	0	0	0	0	0.150604	0	0	0	0	0.0280945	0	0	0	0
1136	0	0.601949	-1.59447	0.138861	-0.0685655	0.660648	0.643994	0.492923	-1.3338	0.628151	0.05	0	0	0	0	0	0	3.33333e-06	0	0	0	0	0	0	0.04212	0		0	0	0	0	0	0	0.286164	0	0	0	0	0.150604	0	0	0	0	0.0280945	0	0	0	0
1137	0	0.864003	0.972395	-0.484759	-1.27597	-0.555509	0.577184	-0.441799	-0.690269	0.647507	0.05	0	0	0	0	0	0	3.33333e-06	0	0	0	0	0	0	0.04254	0		0	0	0	0	0	0	0.286164	0	0	0	0	0.150604	0	0	0	0	0.0280945	0	0	0	0
1138	0	1.98155	1.00199	0.808198	0.280709	-1.3417	-1.97564	-0.480237	1.11598	0.0675366	0.05	0	0	0	0	0	0	3.33333e-06	0	0	0	0	0	0	0.0233833	0		0	0	0	0	0	0	0.286164	1	1	0	0	0.150604	1	1	0	0	0.0280945	0	0	0	0
1139	0	0.0789411	0.00509087	0.585072	1.66601	-0.700982	0.577462	1.06507	0.500531	0.691651	0.05	0	0	0	0	0	0	3.33333e-06	0	0	0	0	0	0	0.0435133	0		0	0	0	0	0	0	0.286164	0	0	0	0	0.150604	0	0	0	0	0.0280945	0	0	0	0
1140	0	-1.73713	1.49456	2.60697	-0.140998	1.33435	-0.0524901	0.150253	1.31098	0.902767	0.05	0	0	0	0	0	0	3.33333e-06	0	0	0	0	0	0	0.0479267	0		0	0	0	0	0	0	0.286164	0	0	0	0	0.150604	0	0	0	0	0.0280945	0	0	0	0
1141	0	1.02582	0.855255	-2.00871	-0.726667	0.817371	1.24138	0.107563	1.59302	0.192004	0.05	0	0	0	0	0	0	3.33333e-06	0	0	0	0	0	0	0.03051	0		0	0	0	0	0	0	0.286164	1	1	0	0	0.150604	0	0	0	0	0.0280945	0	0	0	0
1142	0	-0.160512	0.140205	1.11886	0.309686	-0.408643	-0.561828	-0.844234	0.979998	0.295895	0.05	0	0	0	0	0	0	3.33333e-06	0	0	0	0	0	0	0.0339633	0		0	0	0	0	0	0	0.286164	0	0	0	0	0.150604	0	0	0	0	0.0280945	0	0	0	0
1143	0	-2.43635	0.231038	0.990539	1.14788	1.04657	-1.13024	-0.493772	0.254382	0.948709	0.05	0	0	0	0	0	0	3.33333e-06	0	0	0	0	0	0	0.0489533	0		0	0	0	0	0	0	0.286164	0	0	0	0	0.150604	0	0	0	0	0.0280945	0	0	0	0
1144	0	0.633012	-0.413926	-0.545834	-1.73308	-0.905761	-0.487625	-0.611811	-1.21304	0.591105	0.05	0	0	0	0	0	0	3.33333e-06	0	0	0	0	0	0	0.04137	0		0	0	0	0	0	0	0.286164	0	0	0	0	0.150604	0	0	0	0	0.0280945	0	0	0	0
1145	0	1.03167	-0.588721	0.52204	-0.366194	1.1614	-0.52656	-0.475194	-0.267014	0.759688	0.05	0	0	0	0	0	0	3.33333e-06	0	0	0	0	0	0	0.0449	0		0	0	0	0	0	0	0.286164	0	0	0	0	0.150604	0	0	0	0	0.0280945	0	0	0	0
1146	0	0.117421	0.39437	-0.0360759	-0.422318	0.485774	-0.273444	0.234383	1.29714	0.296018	0.05	0	0	0	0	0	0	3.33333e-06	0	0	0	0	0	0	0.0339733	0		0	0	0	0	0	0	0.286164	0	0	0	0	0.150604	0	0	0	0	0.0280945	0	0	0	0
1147	0	0.0336243	-1.00697	-1.10838	0.467489	0.754899	-0.482062	-0.299697	0.0330767	0.426167	0.05	0	0	0	0	0	0	3.33333e-06	0	0	0	0	0	0	0.0375533	0		0	0	0	0	0	0	0.286164	0	0	0	0	0.150604	0	0	0	0	0.0280945	0	0	0	0
1148	0	0.757871	2.41035	0.805631	0.302012	-0.460432	-0.389067	-0.920579	-0.456548	0.0143881	0.05	1	1	0	0	0	0	3.33333e-06	0	0	0	0	0	0	0.0157367	1	0.0157367	1	1	0	0	0	0	0.286164	1	1	0	0	0.150604	1	1	0	0	0.0280945	1	1	0	0
1149	0	-0.25204	-0.877109	-1.25083	0.848382	0.730909	1.17317	-0.908079	-1.19605	0.671273	0.05	0	0	0	0	0	0	3.33333e-06	0	0	0	0	0	0	0.04305	0		0	0	0	0	0	0	0.286164	0	0	0	0	0.150604	0	0	0	0	0.0280945	0	0	0	0
1150	0	1.30087	-0.312015	1.14502	-0.127149	0.0605865	-0.211948	0.864	0.657592	0.755871	0.05	0	0	0	0	0	0	3.33333e-06	0	0	0	0	0	0	0.0448133	0		0	0	0	0	0	0	0.286164	0	0	0	0	0.150604	0	0	0	0	0.0280945	0	0	0	0
1151	0	-0.663757	1.24249	-0.377811	-0.500989	-0.2264	0.939835	1.13339	0.487351	0.265361	0.05	0	0	0	0	0	0	3.33333e-06	0	0	0	0	0	0	0.03303	0		0	0	0	0	0	0	0.286164	1	1	0	0	0.150604	0	0	0	0	0.0280945	0	0	0	0
1152	0	1.516	-0.317464	-0.425133	1.07067	1.14523	-0.715372	0.715146	0.384431	0.904824	0.05	0	0	0	0	0	0	3.33333e-06	0	0	0	0	0	0	0.04795	0		0	0	0	0	0	0	0.286164	0	0	0	0	0.150604	0	0	0	0	0.0280945	0	0	0	0
1153	0	-1.3013	-0.55254	0.166572	1.60393	0.0468221	-0.395724	-0.472197	0.873189	0.962548	0.05	0	0	0	0	0	0	3.33333e-06	0	0	0	0	0	0	0.0492267	0		0	0	0	0	0	0	0.286164	0	0	0	0	0.150604	0	0	0	0	0.0280945	0	0	0	0
1154	0	0.829211	1.2644	0.704882	0.389292	-1.76504	-1.04248	-0.723507	-0.255823	0.00307886	0.05	1	1	0	0	0	0	3.33333e-06	0	0	0	0	0	0	0.00981	1	0.00981	1	1	0	0	0	0	0.286164	1	1	0	0	0.150604	1	1	0	0	0.0280945	1	1	0	0
1155	0	-0.498794	-1.00963	-0.259842	0.801918	-0.209303	1.27637	1.87474	-2.15889	0.669954	0.05	0	0	0	0	0	0	3.33333e-06	0	0	0	0	0	0	0.0430267	0		0	0	0	0	0	0	0.286164	0	0	0	0	0.150604	0	0	0	0	0.0280945	0	0	0	0
1156	0	0.177488	0.375423	0.0504891	0.497845	-1.08882	0.0238281	0.0782152	-0.0139112	0.127719	0.05	0	0	0	0	0	0	3.33333e-06	0	0	0	0	0	0	0.0274667	0		0	0	0	0	0	0	0.286164	1	1	0	0	0.150604	1	1	0	0	0.0280945	0	0	0	0
1157	0	0.587641	-0.0318715	0.403716	1.49768	-0.26111	0.00399411	0.108782	0.276498	0.138596	0.05	0	0	0	0	0	0	3.33333e-06	0	0	0	0	0	0	0.02806	0		0	0	0	0	0	0	0.286164	1	1	0	0	0.150604	1	1	0	0	0.0280945	0	0	0	0
1158	0	0.301974	-0.674855	0.333185	0.259036	-0.120113	-1.99923	0.747812	0.80847	0.788908	0.05	0	0	0	0	0	0	3.33333e-06	0	0	0	0	0	0	0.0454867	0		0	0	0	0	0	0	0.286164	0	0	0	0	0.150604	0	0	0	0	0.0280945	0	0	0	0
1159	0	0.260075	-0.0491567	-0.488945	-1.15197	-0.49923	1.55856	1.37916	0.306428	0.117448	0.05	0	0	0	0	0	0	3.33333e-06	0	0	0	0	0	0	0.0268967	0		0	0	0	0	0	0	0.286164	1	1	0	0	0.150604	1	1	0	0	0.0280945	0	0	0	0
1160	0	-0.233545	-0.162868	0.768272	2.30827	1.6108	-0.938865	-0.085644	-0.239859	0.494238	0.05	0	0	0	0	0	0	3.33333e-06	0	0	0	0	0	0	0.0391667	0		0	0	0	0	0	0	0.286164	0	0	0	0	0.150604	0	0	0	0	0.0280945	0	0	0	0
1161	0	0.154592	-0.272733	0.852723	-0.481042	0.234888	-1.20849	0.706193	-0.455176	0.649778	0.05	0	0	0	0	0	0	3.33333e-06	0	0	0	0	0	0	0.0425967	0		0	0	0	0	0	0	0.286164	0	0	0	0	0.150604	0	0	0	0	0.0280945	0	0	0	0
1162	0	0.945783	0.0638812	-0.0015504	-0.891845	-0.75759	0.444861	-0.0797142	-0.56443	0.582373	0.05	0	0	0	0	0	0	3.33333e-06	0	0	0	0	0	0	0.0411767	0		0	0	0	0	0	0	0.286164	0	0	0	0	0.150604	0	0	0	0	0.0280945	0	0	0	0
1163	0	1.17958	0.875977	0.906981	0.510684	0.543122	-1.38731	-0.197195	1.28232	0.216809	0.05	0	0	0	0	0	0	3.33333e-06	0	0	0	0	0	0	0.0313833	0		0	0	0	0	0	0	0.286164	1	1	0	0	0.150604	0	0	0	0	0.0280945	0	0	0	0
1164	0	0.847743	0.718783	0.149825	-1.06347	1.6221	0.126002	-0.961548	1.98385	0.537561	0.05	0	0	0	0	0	0	3.33333e-06	0	0	0	0	0	0	0.0401867	0		0	0	0	0	0	0	0.286164	0	0	0	0	0.150604	0	0	0	0	0.0280945	0	0	0	0
1165	0	-0.715943	-1.60205	-1.4349	-2.07175	-0.056817	-2.59032	1.7374	0.429738	0.208785	0.05	0	0	0	0	0	0	3.33333e-06	0	0	0	0	0	0	0.03109	0		0	0	0	0	0	0	0.286164	1	1	0	0	0.150604	0	0	0	0	0.0280945	0	0	0	0
1166	0	0.0585242	0.601401	-0.0784	1.21596	0.18415	1.59641	2.13074	0.520611	0.269954	0.05	0	0	0	0	0	0	3.33333e-06	0	0	0	0	0	0	0.03317	0		0	0	0	0	0	0	0.286164	1	1	0	0	0.150604	0	0	0	0	0.0280945	0	0	0	0
1167	0	-0.0130129	-0.0280548	-1.5988	0.327866	-0.549339	0.110832	-0.53268	-0.721876	0.845668	0.05	0	0	0	0	0	0	3.33333e-06	0	0	0	0	0	0	0.0467233	0		0	0	0	0	0	0	0.286164	0	0	0	0	0.150604	0	0	0	0	0.0280945	0	0	0	0
1168	0	0.302647	2.60255	0.404547	-1.00925	0.857288	-0.39127	-0.75621	1.77728	0.837296	0.05	0	0	0	0	0	0	3.33333e-06	0	0	0	0	0	0	0.0465733	0		0	0	0	0	0	0	0.286164	0	0	0	0	0.150604	0	0	0	0	0.0280945	0	0	0	0
1169	0	1.33861	0.459397	-0.645869	-0.871131	-0.502765	-0.631555	0.809157	0.607914	0.999474	0.05	0	0	0	0	0	0	3.33333e-06	0	0	0	0	0	0	0.0499933	0		0	0	0	0	0	0	0.286164	0	0	0	0	0.150604	0	0	0	0	0.0280945	0	0	0	0
1170	0	-0.168672	0.258827	0.885501	0.419757	1.37938	0.0995125	-0.129191	-0.387823	0.817222	0.05	0	0	0	0	0	0	3.33333e-06	0	0	0	0	0	0	0.04609	0		0	0	0	0	0	0	0.286164	0	0	0	0	0.150604	0	0	0	0	0.0280945	0	0	0	0
1171	0	0.0777525	-0.529392	-0.588047	-0.893724	0.598151	0.182837	0.429968	-1.13085	0.298672	0.05	0	0	0	0	0	0	3.33333e-06	0	0	0	0	0	0	0.03406	0		0	0	0	0	0	0	0.286164	0	0	0	0	0.150604	0	0	0	0	0.0280945	0	0	0	0
1172	0	0.0191983	1.88732	-1.53549	-0.128071	-0.803038	-0.881128	-0.00701814	-0.626004	0.41426	0.05	0	0	0	0	0	0	3.33333e-06	0	0	0	0	0	0	0.0372667	0		0	0	0	0	0	0	0.286164	0	0	0	0	0.150604	0	0	0	0	0.0280945	0	0	0	0
1173	0	0.595736	0.213122	-1.54827	-0.239107	-0.194986	-1.37217	0.270014	1.23947	0.758578	0.05	0	0	0	0	0	0	3.33333e-06	0	0	0	0	0	0	0.04488	0		0	0	0	0	0	0	0.286164	0	0	0	0	0.150604	0	0	0	0	0.0280945	0	0	0	0
1174	0	0.106621	-0.290111	-0.701237	0.652907	0.879818	-0.989895	1.12121	-0.0860437	0.625853	0.05	0	0	0	0	0	0	3.33333e-06	0	0	0	0	0	0	0.0420567	0		0	0	0	0	0	0	0.286164	0	0	0	0	0.150604	0	0	0	0	0.0280945	0	0	0	0
1175	0	-0.663327	0.345155	-1.78162	-0.385527	1.97199	1.4934	0.499837	-0.446997	0.0744198	0.05	0	0	0	0	0	0	3.33333e-06	0	0	0	0	0	0	0.0238867	0		0	0	0	0	0	0	0.286164	1	1	0	0	0.150604	1	1	0	0	0.0280945	0	0	0	0
1176	0	-0.616535	0.470988	0.0988475	0.81678	0.564375	1.83635	-0.491314	-0.0293046	0.654816	0.05	0	0	0	0	0	0	3.33333e-06	0	0	0	0	0	0	0.0427067	0		0	0	0	0	0	0	0.286164	0	0	0	0	0.150604	0	0	0	0	0.0280945	0	0	0	0
1177	0	0.0880526	0.694671	1.36075	0.187161	0.807955	1.40016	-1.48438	-0.129138	0.554228	0.05	0	0	0	0	0	0	3.33333e-06	0	0	0	0	0	0	0.04058	0		0	0	0	0	0	0	0.286164	0	0	0	0	0.150604	0	0	0	0	0.0280945	0	0	0	0
1178	0	-2.50368	0.550836	0.813119	-1.63481	-2.25357	1.03104	-0.220752	1.60102	0.557514	0.05	0	0	0	0	0	0	3.33333e-06	0	0	0	0	0	0	0.04067	0		0	0	0	0	0	0	0.286164	0	0	0	0	0.150604	0	0	0	0	0.0280945	0	0	0	0
1179	0	-0.638397	0.762719	1.0951	-0.410162	-0.959403	0.527851	-1.90169	0.266262	0.348859	0.05	0	0	0	0	0	0	3.33333e-06	0	0	0	0	0	0	0.0355567	0		0	0	0	0	0	0	0.286164	0	0	0	0	0.150604	0	0	0	0	0.0280945	0	0	0	0
1180	0	-1.0052	0.630222	-0.432669	0.875057	0.22469	0.160803	-0.00555382	-0.662343	0.863599	0.05	0	0	0	0	0	0	3.33333e-06	0	0	0	0	0	0	0.0471467	0		0	0	0	0	0	0	0.286164	0	0	0	0	0.150604	0	0	0	0	0.0280945	0	0	0	0
1181	0	-0.730755	0.367373	1.3764	0.886218	-0.633838	-0.0747313	-0.118161	0.527213	0.322718	0.05	0	0	0	0	0	0	3.33333e-06	0	0	0	0	0	0	0.03479	0		0	0	0	0	0	0	0.286164	0	0	0	0	0.150604	0	0	0	0	0.0280945	0	0	0	0
1182	0	-0.203926	0.823547	2.12195	0.443866	1.28766	-0.283506	1.79176	-0.373137	0.804298	0.05	0	0	0	0	0	0	3.33333e-06	0	0	0	0	0	0	0.0458167	0		0	0	0	0	0	0	0.286164	0	0	0	0	0.150604	0	0	0	0	0.0280945	0	0	0	0
1183	0	-0.574601	0.0616536	-0.475693	-0.238326	0.859884	1.15386	1.37018	1.35424	0.000194524	0.05	1	1	0	0	0	0	3.33333e-06	0	0	0	0	0	0	0.00239	1	0.00239	1	1	0	0	0	0	0.286164	1	1	0	0	0.150604	1	1	0	0	0.0280945	1	1	0	0
1184	0	-0.264068	0.0293353	-0.167501	-0.780705	-1.91349	0.0962189	-0.715177	1.59575	0.937791	0.05	0	0	0	0	0	0	3.33333e-06	0	0	0	0	0	0	0.0487033	0		0	0	0	0	0	0	0.286164	0	0	0	0	0.150604	0	0	0	0	0.0280945	0	0	0	0
1185	0	-0.72936	-2.24301	1.61344	-1.13349	-0.688782	0.965976	-0.093347	-1.0242	0.669688	0.05	0	0	0	0	0	0	3.33333e-06	0	0	0	0	0	0	0.0430167	0		0	0	0	0	0	0	0.286164	0	0	0	0	0.150604	0	0	0	0	0.0280945	0	0	0	0
1186	0	0.0929682	1.23146	0.609197	-0.657544	-1.31171	0.239917	-1.28694	0.858819	0.346109	0.05	0	0	0	0	0	0	3.33333e-06	0	0	0	0	0	0	0.0354367	0		0	0	0	0	0	0	0.286164	0	0	0	0	0.150604	0	0	0	0	0.0280945	0	0	0	0
1187	0	-0.132018	-0.411456	2.58365	-0.758162	-1.16599	0.286686	-1.13106	0.920389	0.545723	0.05	0	0	0	0	0	0	3.33333e-06	0	0	0	0	0	0	0.0403733	0		0	0	0	0	0	0	0.286164	0	0	0	0	0.150604	0	0	0	0	0.0280945	0	0	0	0
1188	0	-0.016435	2.01228	0.720149	-2.63749	-0.825704	-0.895976	-1.71612	1.90246	0.759252	0.05	0	0	0	0	0	0	3.33333e-06	0	0	0	0	0	0	0.04489	0		0	0	0	0	0	0	0.286164	0	0	0	0	0.150604	0	0	0	0	0.0280945	0	0	0	0
1189	0	2.19016	-1.69332	-0.44693	-0.292043	-1.81758	-0.117676	1.0417	0.622029	0.994533	0.05	0	0	0	0	0	0	3.33333e-06	0	0	0	0	0	0	0.0498933	0		0	0	0	0	0	0	0.286164	0	0	0	0	0.150604	0	0	0	0	0.0280945	0	0	0	0
1190	0	-0.30637	1.04038	0.177672	-1.39883	0.766445	-0.00304933	0.181182	0.727513	0.359654	0.05	0	0	0	0	0	0	3.33333e-06	0	0	0	0	0	0	0.0358467	0		0	0	0	0	0	0	0.286164	0	0	0	0	0.150604	0	0	0	0	0.0280945	0	0	0	0
1191	0	-1.41413	0.0421709	-0.476955	1.53392	2.29474	-1.16088	-1.00158	-1.16731	0.869704	0.05	0	0	0	0	0	0	3.33333e-06	0	0	0	0	0	0	0.04729	0		0	0	0	0	0	0	0.286164	0	0	0	0	0.150604	0	0	0	0	0.0280945	0	0	0	0
1192	0	0.200536	-1.04371	-0.497042	0.124206	-0.235876	0.0338065	0.767278	-0.0108476	0.269841	0.05	0	0	0	0	0	0	3.33333e-06	0	0	0	0	0	0	0.0331633	0		0	0	0	0	0	0	0.286164	1	1	0	0	0.150604	0	0	0	0	0.0280945	0	0	0	0
1193	0	-0.0970323	-1.25731	-1.17694	0.649881	0.216572	-0.0472201	0.44381	-0.484242	0.352823	0.05	0	0	0	0	0	0	3.33333e-06	0	0	0	0	0	0	0.03567	0		0	0	0	0	0	0	0.286164	0	0	0	0	0.150604	0	0	0	0	0.0280945	0	0	0	0
1194	0	0.868581	0.327327	1.94128	0.31112	-0.903451	-0.649742	0.0485995	-1.44059	0.0174573	0.05	1	1	0	0	0	0	3.33333e-06	0	0	0	0	0	0	0.01651	0		0	0	0	0	0	0	0.286164	1	1	0	0	0.150604	1	1	0	0	0.0280945	1	1	0	0
1195	0	-0.983003	2.4796	-0.349099	2.15215	0.269858	0.124827	0.199468	-0.409529	0.41356	0.05	0	0	0	0	0	0	3.33333e-06	0	0	0	0	0	0	0.0372467	0		0	0	0	0	0	0	0.286164	0	0	0	0	0.150604	0	0	0	0	0.0280945	0	0	0	0
1196	0	2.37986	0.0324358	1.01324	0.133939	1.46581	1.99209	-1.0668	1.32074	0.966523	0.05	0	0	0	0	0	0	3.33333e-06	0	0	0	0	0	0	0.0493233	0		0	0	0	0	0	0	0.286164	0	0	0	0	0.150604	0	0	0	0	0.0280945	0	0	0	0
1197	0	0.202701	-0.72227	0.463	0.0415315	0.571409	-0.934482	0.513189	-1.24188	0.635271	0.05	0	0	0	0	0	0	3.33333e-06	0	0	0	0	0	0	0.04227	0		0	0	0	0	0	0	0.286164	0	0	0	0	0.150604	0	0	0	0	0.0280945	0	0	0	0
1198	0	0.604409	1.43341	1.59513	0.551438	-0.286389	0.658252	0.226308	-1.32357	0.0516117	0.05	0	0	0	0	0	0	3.33333e-06	0	0	0	0	0	0	0.02192	0		0	0	0	0	0	0	0.286164	1	1	0	0	0.150604	1	1	0	0	0.0280945	0	0	0	0
1199	0	-0.945402	-0.590041	0.702467	0.728035	-0.481915	-0.0336434	1.41512	1.2168	0.416402	0.05	0	0	0	0	0	0	3.33333e-06	0	0	0	0	0	0	0.0373167	0		0	0	0	0	0	0	0.286164	0	0	0	0	0.150604	0	0	0	0	0.0280945	0	0	0	0
1200	0	-0.751999	-0.228663	-0.251216	1.25784	-0.772814	0.362976	-1.02114	-0.258291	0.450449	0.05	0	0	0	0	0	0	3.33333e-06	0	0	0	0	0	0	0.03816	0		0	0	0	0	0	0	0.286164	0	0	0	0	0.150604	0	0	0	0	0.0280945	0	0	0	0
1201	0	0.137252	-0.128315	-0.535459	-1.06497	-0.181977	0.313061	0.0665225	-0.117119	0.192029	0.05	0	0	0	0	0	0	3.33333e-06	0	0	0	0	0	0	0.0305133	0		0	0	0	0	0	0	0.286164	1	1	0	0	0.150604	0	0	0	0	0.0280945	0	0	0	0
1202	0	0.44213	1.39401	0.468098	-1.29646	1.686	-0.58562	-0.00307896	1.34533	0.661529	0.05	0	0	0	0	0	0	3.33333e-06	0	0	0	0	0	0	0.04285	0		0	0	0	0	0	0	0.286164	0	0	0	0	0.150604	0	0	0	0	0.0280945	0	0	0	0
1203	0	0.698459	0.432568	0.785833	-1.20002	-0.218977	0.493786	0.11476	1.29039	0.6863	0.05	0	0	0	0	0	0	3.33333e-06	0	0	0	0	0	0	0.0434033	0		0	0	0	0	0	0	0.286164	0	0	0	0	0.150604	0	0	0	0	0.0280945	0	0	0	0
1204	0	-0.97495	-0.106418	1.68597	0.748158	1.53934	-0.441981	0.545758	-1.38019	0.759255	0.05	0	0	0	0	0	0	3.33333e-06	0	0	0	0	0	0	0.0448933	0		0	0	0	0	0	0	0.286164	0	0	0	0	0.150604	0	0	0	0	0.0280945	0	0	0	0
1205	0	-0.819228	0.806205	-1.24884	0.386965	-0.941071	0.200606	-1.25049	0.0173752	0.664476	0.05	0	0	0	0	0	0	3.33333e-06	0	0	0	0	0	0	0.0429067	0		0	0	0	0	0	0	0.286164	0	0	0	0	0.150604	0	0	0	0	0.0280945	0	0	0	0
1206	0	0.355027	0.0623057	-0.436479	-1.17624	0.335311	0.930679	0.638928	1.87058	0.0387974	0.05	1	1	0	0	0	0	3.33333e-06	0	0	0	0	0	0	0.0204333	0		0	0	0	0	0	0	0.286164	1	1	0	0	0.150604	1	1	0	0	0.0280945	0	0	0	0
1207	0	-0.592757	1.18952	-0.390371	-0.624923	0.34379	-1.42315	-0.868436	0.106414	0.575222	0.05	0	0	0	0	0	0	3.33333e-06	0	0	0	0	0	0	0.0410433	0		0	0	0	0	0	0	0.286164	0	0	0	0	0.150604	0	0	0	0	0.0280945	0	0	0	0
1208	0	0.883963	-0.991714	-0.840656	0.548776	0.795242	-0.121986	-1.04307	1.17389	0.677245	0.05	0	0	0	0	0	0	3.33333e-06	0	0	0	0	0	0	0.0432133	0		0	0	0	0	0	0	0.286164	0	0	0	0	0.150604	0	0	0	0	0.0280945	0	0	0	0
1209	0	-0.826643	0.985723	0.486751	-0.644947	-0.0610564	-1.27955	0.514734	-0.889054	0.499069	0.05	0	0	0	0	0	0	3.33333e-06	0	0	0	0	0	0	0.0392833	0		0	0	0	0	0	0	0.286164	0	0	0	0	0.150604	0	0	0	0	0.0280945	0	0	0	0
1210	0	-0.463121	-0.732612	-1.77194	-0.354649	-0.962193	1.25279	-1.68125	1.95382	0.33518	0.05	0	0	0	0	0	0	3.33333e-06	0	0	0	0	0	0	0.0351	0		0	0	0	0	0	0	0.286164	0	0	0	0	0.150604	0	0	0	0	0.0280945	0	0	0	0
1211	0	0.359796	-1.17651	-0.0109693	-0.356177	-0.589464	1.09047	-0.716267	-0.375997	0.789919	0.05	0	0	0	0	0	0	3.33333e-06	0	0	0	0	0	0	0.0454967	0		0	0	0	0	0	0	0.286164	0	0	0	0	0.150604	0	0	0	0	0.0280945	0	0	0	0
1212	0	0.689177	-1.71948	-0.925965	1.67611	-0.126347	0.276687	-0.861903	-2.3999	0.492366	0.05	0	0	0	0	0	0	3.33333e-06	0	0	0	0	0	0	0.03911	0		0	0	0	0	0	0	0.286164	0	0	0	0	0.150604	0	0	0	0	0.0280945	0	0	0	0
1213	0	0.138684	-0.295296	-1.84314	-1.29846	-1.0997	-0.827443	0.662506	-1.6086	0.878535	0.05	0	0	0	0	0	0	3.33333e-06	0	0	0	0	0	0	0.0474667	0		0	0	0	0	0	0	0.286164	0	0	0	0	0.150604	0	0	0	0	0.0280945	0	0	0	0
1214	0	2.20764	0.963835	-0.907921	0.474748	1.25569	-0.36042	-0.2102	-0.786506	0.399147	0.05	0	0	0	0	0	0	3.33333e-06	0	0	0	0	0	0	0.0369333	0		0	0	0	0	0	0	0.286164	0	0	0	0	0.150604	0	0	0	0	0.0280945	0	0	0	0
1215	0	-0.277199	1.22183	-0.208707	-0.210813	-0.474269	-0.797109	0.0626424	-1.38975	0.150578	0.05	0	0	0	0	0	0	3.33333e-06	0	0	0	0	0	0	0.0286567	0		0	0	0	0	0	0	0.286164	1	1	0	0	0.150604	1	1	0	0	0.0280945	0	0	0	0
1216	0	0.169533	1.57555	-0.178476	0.37213	-2.36823	-0.197334	-0.376479	-1.26696	0.049525	0.05	1	1	0	0	0	0	3.33333e-06	0	0	0	0	0	0	0.02168	0		0	0	0	0	0	0	0.286164	1	1	0	0	0.150604	1	1	0	0	0.0280945	0	0	0	0
1217	0	0.550741	-1.20139	2.4698	0.214875	-0.0910405	-0.462989	0.595205	-1.02311	0.39798	0.05	0	0	0	0	0	0	3.33333e-06	0	0	0	0	0	0	0.0368867	0		0	0	0	0	0	0	0.286164	0	0	0	0	0.150604	0	0	0	0	0.0280945	0	0	0	0
1218	0	-0.123872	-0.249608	-0.0509192	-0.543636	-0.550198	1.49	-0.802531	0.0448239	0.603383	0.05	0	0	0	0	0	0	3.33333e-06	0	0	0	0	0	0	0.0415967	0		0	0	0	0	0	0	0.286164	0	0	0	0	0.150604	0	0	0	0	0.0280945	0	0	0	0
1219	0	0.0730547	-1.11821	-0.66104	0.458087	0.670524	-0.076516	-0.192129	-0.146339	0.393845	0.05	0	0	0	0	0	0	3.33333e-06	0	0	0	0	0	0	0.0367633	0		0	0	0	0	0	0	0.286164	0	0	0	0	0.150604	0	0	0	0	0.0280945	0	0	0	0
1220	0	-0.71939	1.21252	2.21617	0.613188	0.90454	0.649343	0.760454	-0.328342	0.637835	0.05	0	0	0	0	0	0	3.33333e-06	0	0	0	0	0	0	0.04233	0		0	0	0	0	0	0	0.286164	0	0	0	0	0.150604	0	0	0	0	0.0280945	0	0	0	0
1221	0	-0.991543	1.98726	0.30153	-0.49019	-0.0735315	2.29088	-0.215278	0.273071	0.689388	0.05	0	0	0	0	0	0	3.33333e-06	0	0	0	0	0	0	0.04347	0		0	0	0	0	0	0	0.286164	0	0	0	0	0.150604	0	0	0	0	0.0280945	0	0	0	0
1222	0	-1.96844	-0.215197	1.17853	-2.43546	2.19147	-1.76102	-1.19562	0.658674	0.522045	0.05	0	0	0	0	0	0	3.33333e-06	0	0	0	0	0	0	0.0399	0		0	0	0	0	0	0	0.286164	0	0	0	0	0.150604	0	0	0	0	0.0280945	0	0	0	0
1223	0	-0.205725	-0.435654	1.87763	1.62102	0.297335	0.528182	-0.0580968	0.536296	0.552634	0.05	0	0	0	0	0	0	3.33333e-06	0	0	0	0	0	0	0.04053	0		0	0	0	0	0	0	0.286164	0	0	0	0	0.150604	0	0	0	0	0.0280945	0	0	0	0
1224	0	-1.15837	0.953926	0.828191	-1.17332	0.436778	-0.0410308	1.4931	0.368367	0.340851	0.05	0	0	0	0	0	0	3.33333e-06	0	0	0	0	0	0	0.0352633	0		0	0	0	0	0	0	0.286164	0	0	0	0	0.150604	0	0	0	0	0.0280945	0	0	0	0
1225	0	-0.332704	0.942889	-1.11069	-0.25113	0.253027	-0.738169	-2.39332	-0.40762	0.403207	0.05	0	0	0	0	0	0	3.33333e-06	0	0	0	0	0	0	0.03703	0		0	0	0	0	0	0	0.286164	0	0	0	0	0.150604	0	0	0	0	0.0280945	0	0	0	0
1226	0	1.37543	-0.241777	-2.23446	-0.443684	-0.369693	-0.069948	1.08355	-0.345529	0.59204	0.05	0	0	0	0	0	0	3.33333e-06	0	0	0	0	0	0	0.04139	0		0	0	0	0	0	0	0.286164	0	0	0	0	0.150604	0	0	0	0	0.0280945	0	0	0	0
1227	0	-0.738331	-1.7367	-1.52109	-0.61699	-0.59037	-1.41684	0.19384	-0.0791473	0.182187	0.05	0	0	0	0	0	0	3.33333e-06	0	0	0	0	0	0	0.0301167	0		0	0	0	0	0	0	0.286164	1	1	0	0	0.150604	0	0	0	0	0.0280945	0	0	0	0
1228	0	-1.80508	0.664557	-0.645491	-0.351234	0.520374	0.31021	0.277499	-0.188168	0.199093	0.05	0	0	0	0	0	0	3.33333e-06	0	0	0	0	0	0	0.0307533	0		0	0	0	0	0	0	0.286164	1	1	0	0	0.150604	0	0	0	0	0.0280945	0	0	0	0
1229	0	-0.484109	-0.341777	-2.26096	1.65785	-1.05058	0.641993	-0.269576	1.01814	0.649966	0.05	0	0	0	0	0	0	3.33333e-06	0	0	0	0	0	0	0.0426067	0		0	0	0	0	0	0	0.286164	0	0	0	0	0.150604	0	0	0	0	0.0280945	0	0	0	0
1230	0	1.39624	0.222059	0.509013	1.05394	0.0727155	-0.102978	-0.0545047	-0.0287014	0.021506	0.05	1	1	0	0	0	0	3.33333e-06	0	0	0	0	0	0	0.01749	0		0	0	0	0	0	0	0.286164	1	1	0	0	0.150604	1	1	0	0	0.0280945	1	1	0	0
1231	0	-1.71328	0.0941522	-1.13238	-0.449961	-1.27575	0.0230061	-0.977236	-1.43932	0.827153	0.05	0	0	0	0	0	0	3.33333e-06	0	0	0	0	0	0	0.0463367	0		0	0	0	0	0	0	0.286164	0	0	0	0	0.150604	0	0	0	0	0.0280945	0	0	0	0
1232	0	0.0904126	-0.947278	-0.106901	-0.906305	1.47655	1.26098	-0.140364	1.09163	0.0216771	0.05	1	1	0	0	0	0	3.33333e-06	0	0	0	0	0	0	0.0175467	0		0	0	0	0	0	0	0.286164	1	1	0	0	0.150604	1	1	0	0	0.0280945	1	1	0	0
1233	0	0.301164	2.39949	0.908889	-0.888688	-0.338848	0.155449	1.44651	0.307716	0.725471	0.05	0	0	0	0	0	0	3.33333e-06	0	0	0	0	0	0	0.04418	0		0	0	0	0	0	0	0.286164	0	0	0	0	0.150604	0	0	0	0	0.0280945	0	0	0	0
1234	0	-0.615852	1.52328	1.08182	-0.0646143	0.291321	1.03163	0.371391	0.71685	0.824164	0.05	0	0	0	0	0	0	3.33333e-06	0	0	0	0	0	0	0.0462567	0		0	0	0	0	0	0	0.286164	0	0	0	0	0.150604	0	0	0	0	0.0280945	0	0	0	0
1235	0	-0.732841	-0.121881	-0.678302	-1.29504	1.02067	0.769632	-0.138635	1.31177	0.0104603	0.05	1	1	0	0	0	0	3.33333e-06	0	0	0	0	0	0	0.0145033	1	0.0145033	1	1	0	0	0	0	0.286164	1	1	0	0	0.150604	1	1	0	0	0.0280945	1	1	0	0
1236	0	-1.71218	1.15723	1.0826	-1.40748	0.891046	-0.730173	-0.143085	-0.222183	0.84863	0.05	0	0	0	0	0	0	3.33333e-06	0	0	0	0	0	0	0.04682	0		0	0	0	0	0	0	0.286164	0	0	0	0	0.150604	0	0	0	0	0.0280945	0	0	0	0
1237	0	-0.00362088	-1.1896	-1.37292	-1.23485	2.11621	-0.00521777	0.654543	0.109832	0.0285107	0.05	1	1	0	0	0	0	3.33333e-06	0	0	0	0	0	0	0.0188367	0		0	0	0	0	0	0	0.286164	1	1	0	0	0.150604	1	1	0	0	0.0280945	0	0	0	0
1238	0	-0.876343	-0.770015	0.0168533	-0.263431	-0.939155	0.935134	-0.243598	0.872491	0.255832	0.05	0	0	0	0	0	0	3.33333e-06	0	0	0	0	0	0	0.0326967	0		0	0	0	0	0	0	0.286164	1	1	0	0	0.150604	0	0	0	0	0.0280945	0	0	0	0
1239	0	-1.53748	0.800877	0.273212	-0.826898	1.5434	-0.96609	-0.717561	-0.573051	0.860114	0.05	0	0	0	0	0	0	3.33333e-06	0	0	0	0	0	0	0.0470933	0		0	0	0	0	0	0	0.286164	0	0	0	0	0.150604	0	0	0	0	0.0280945	0	0	0	0
1240	0	2.37362	-0.484087	-0.445337	0.390334	0.239805	-2.35262	-0.17791	-1.98497	0.151464	0.05	0	0	0	0	0	0	3.33333e-06	0	0	0	0	0	0	0.02869	0		0	0	0	0	0	0	0.286164	1	1	0	0	0.150604	0	0	0	0	0.0280945	0	0	0	0
1241	0	0.090084	0.554646	1.16304	0.99583	-1.33452	-0.294767	-0.186886	0.241212	0.037645	0.05	1	1	0	0	0	0	3.33333e-06	0	0	0	0	0	0	0.0202367	0		0	0	0	0	0	0	0.286164	1	1	0	0	0.150604	1	1	0	0	0.0280945	0	0	0	0
1242	0	-1.13588	-0.784099	-1.23173	-0.215657	-1.23289	1.01051	-0.517331	-1.34076	0.604409	0.05	0	0	0	0	0	0	3.33333e-06	0	0	0	0	0	0	0.0416167	0		0	0	0	0	0	0	0.286164	0	0	0	0	0.150604	0	0	0	0	0.0280945	0	0	0	0
1243	0	-0.569229	-1.56784	-0.620028	-0.9882	2.74458	0.021931	0.67818	0.00595238	0.0395261	0.05	1	1	0	0	0	0	3.33333e-06	0	0	0	0	0	0	0.0205533	0		0	0	0	0	0	0	0.286164	1	1	0	0	0.150604	1	1	0	0	0.0280945	0	0	0	0
1244	0	0.847606	-0.734087	-0.493749	-1.27398	1.1007	0.982877	-0.908709	0.532823	0.24057	0.05	0	0	0	0	0	0	3.33333e-06	0	0	0	0	0	0	0.03221	0		0	0	0	0	0	0	0.286164	1	1	0	0	0.150604	0	0	0	0	0.0280945	0	0	0	0
1245	0	1.48164	0.399916	-0.620032	-0.812435	-1.05779	-1.95487	-1.55645	1.49676	0.384917	0.05	0	0	0	0	0	0	3.33333e-06	0	0	0	0	0	0	0.0365267	0		0	0	0	0	0	0	0.286164	0	0	0	0	0.150604	0	0	0	0	0.0280945	0	0	0	0
1246	0	0.53493	0.522262	1.27772	-2.58705	3.01052	-0.223111	0.140789	-1.83505	0.808115	0.05	0	0	0	0	0	0	3.33333e-06	0	0	0	0	0	0	0.04591	0		0	0	0	0	0	0	0.286164	0	0	0	0	0.150604	0	0	0	0	0.0280945	0	0	0	0
1247	0	-0.950901	-0.584621	1.05696	0.699562	0.814041	0.590785	-0.184397	-0.0649212	0.6828	0.05	0	0	0	0	0	0	3.33333e-06	0	0	0	0	0	0	0.0433367	0		0	0	0	0	0	0	0.286164	0	0	0	0	0.150604	0	0	0	0	0.0280945	0	0	0	0
1248	0	-0.394552	-0.285239	0.899348	-1.33592	-2.32458	0.51122	-0.962759	1.2692	0.918928	0.05	0	0	0	0	0	0	3.33333e-06	0	0	0	0	0	0	0.0482533	0		0	0	0	0	0	0	0.286164	0	0	0	0	0.150604	0	0	0	0	0.0280945	0	0	0	0
1249	0	-2.33381	-0.522998	1.91589	0.702559	0.770698	1.33623	-0.0390159	0.766598	0.449588	0.05	0	0	0	0	0	0	3.33333e-06	0	0	0	0	0	0	0.0381367	0		0	0	0	0	0	0	0.286164	0	0	0	0	0.150604	0	0	0	0	0.0280945	0	0	0	0
1250	0	-0.314819	0.172808	-0.835832	-1.37857	0.526637	-0.789465	-0.116273	-0.542919	0.447417	0.05	0	0	0	0	0	0	3.33333e-06	0	0	0	0	0	0	0.0380833	0		0	0	0	0	0	0	0.286164	0	0	0	0	0.150604	0	0	0	0	0.0280945	0	0	0	0
1251	0	-0.215773	0.242316	-0.219782	-0.88262	-0.202529	2.03049	-0.0877982	-2.12482	0.850806	0.05	0	0	0	0	0	0	3.33333e-06	0	0	0	0	0	0	0.0468767	0		0	0	0	0	0	0	0.286164	0	0	0	0	0.150604	0	0	0	0	0.0280945	0	0	0	0
1252	0	0.943744	-0.267814	0.673532	1.91161	-0.146025	-0.375878	0.777552	0.462718	0.268637	0.05	0	0	0	0	0	0	3.33333e-06	0	0	0	0	0	0	0.03314	0		0	0	0	0	0	0	0.286164	1	1	0	0	0.150604	0	0	0	0	0.0280945	0	0	0	0
1253	0	1.03518	0.0411762	0.572237	0.877342	-0.213875	0.825401	0.397134	0.361012	0.380871	0.05	0	0	0	0	0	0	3.33333e-06	0	0	0	0	0	0	0.0364067	0		0	0	0	0	0	0	0.286164	0	0	0	0	0.150604	0	0	0	0	0.0280945	0	0	0	0
1254	0	0.736281	1.18317	0.455195	-0.410737	-0.94418	0.266111	-0.427776	-0.376475	0.0846152	0.05	0	0	0	0	0	0	3.33333e-06	0	0	0	0	0	0	0.02465	0		0	0	0	0	0	0	0.286164	1	1	0	0	0.150604	1	1	0	0	0.0280945	0	0	0	0
1255	0	1.26674	0.293751	-1.80192	-0.40671	0.448208	-1.14359	-0.00317429	-0.419543	0.877185	0.05	0	0	0	0	0	0	3.33333e-06	0	0	0	0	0	0	0.0474433	0		0	0	0	0	0	0	0.286164	0	0	0	0	0.150604	0	0	0	0	0.0280945	0	0	0	0
1256	0	-0.0126546	-1.63897	-0.220669	0.243771	1.92208	0.927605	1.87306	0.639522	0.0169059	0.05	1	1	0	0	0	0	3.33333e-06	0	0	0	0	0	0	0.0163633	0		0	0	0	0	0	0	0.286164	1	1	0	0	0.150604	1	1	0	0	0.0280945	1	1	0	0
1257	0	-0.814611	-1.12832	0.415236	0.863989	2.98633	0.292517	-0.53726	1.01563	0.261423	0.05	0	0	0	0	0	0	3.33333e-06	0	0	0	0	0	0	0.0328633	0		0	0	0	0	0	0	0.286164	1	1	0	0	0.150604	0	0	0	0	0.0280945	0	0	0	0
1258	0	-2.86111	-0.403742	-1.10073	-1.0272	1.55085	1.17837	0.871794	0.0450929	0.0105949	0.05	1	1	0	0	0	0	3.33333e-06	0	0	0	0	0	0	0.01457	1	0.01457	1	1	0	0	0	0	0.286164	1	1	0	0	0.150604	1	1	0	0	0.0280945	1	1	0	0
1259	0	-1.30252	-0.369549	-1.14608	0.873457	0.301757	0.0127183	0.952377	-0.480253	0.283745	0.05	0	0	0	0	0	0	3.33333e-06	0	0	0	0	0	0	0.0335367	0		0	0	0	0	0	0	0.286164	1	1	0	0	0.150604	0	0	0	0	0.0280945	0	0	0	0
1260	0	-0.825957	1.18437	1.48216	-0.998497	0.425631	-1.71312	-0.369167	-1.33133	0.282457	0.05	0	0	0	0	0	0	3.33333e-06	0	0	0	0	0	0	0.0335	0		0	0	0	0	0	0	0.286164	1	1	0	0	0.150604	0	0	0	0	0.0280945	0	0	0	0
1261	0	-0.969972	-0.130095	-0.55162	1.82123	-1.1161	1.17189	-1.63236	-1.50183	0.402205	0.05	0	0	0	0	0	0	3.33333e-06	0	0	0	0	0	0	0.037	0		0	0	0	0	0	0	0.286164	0	0	0	0	0.150604	0	0	0	0	0.0280945	0	0	0	0
1262	0	0.494918	2.08683	0.786287	0.878382	-1.63212	-1.12006	1.23997	0.972353	0.188544	0.05	0	0	0	0	0	0	3.33333e-06	0	0	0	0	0	0	0.0303433	0		0	0	0	0	0	0	0.286164	1	1	0	0	0.150604	0	0	0	0	0.0280945	0	0	0	0
1263	0	-0.519359	0.732065	-1.67398	0.723425	0.914256	0.559213	0.478026	-0.724115	0.496086	0.05	0	0	0	0	0	0	3.33333e-06	0	0	0	0	0	0	0.0392167	0		0	0	0	0	0	0	0.286164	0	0	0	0	0.150604	0	0	0	0	0.0280945	0	0	0	0
1264	0	0.797545	-1.0616	-0.606292	1.37115	0.00760213	-0.929762	-0.550198	-0.794782	0.299743	0.05	0	0	0	0	0	0	3.33333e-06	0	0	0	0	0	0	0.03409	0		0	0	0	0	0	0	0.286164	0	0	0	0	0.150604	0	0	0	0	0.0280945	0	0	0	0
1265	0	1.27504	1.38963	0.263376	0.493234	0.700178	-1.14747	-1.3861	-0.083985	0.0544291	0.05	0	0	0	0	0	0	3.33333e-06	0	0	0	0	0	0	0.0221567	0		0	0	0	0	0	0	0.286164	1	1	0	0	0.150604	1	1	0	0	0.0280945	0	0	0	0
1266	0	1.45985	-2.47997	0.0724152	-1.33428	0.731941	-1.09937	-1.30403	-0.31971	0.942765	0.05	0	0	0	0	0	0	3.33333e-06	0	0	0	0	0	0	0.0488267	0		0	0	0	0	0	0	0.286164	0	0	0	0	0.150604	0	0	0	0	0.0280945	0	0	0	0
1267	0	0.432999	-0.809272	0.257081	1.30576	0.896205	0.286081	0.29393	1.21211	0.473649	0.05	0	0	0	0	0	0	3.33333e-06	0	0	0	0	0	0	0.0386867	0		0	0	0	0	0	0	0.286164	0	0	0	0	0.150604	0	0	0	0	0.0280945	0	0	0	0
1268	0	-0.0287297	0.708162	-0.884654	0.237315	1.15612	1.00223	-0.112112	-1.01968	0.697915	0.05	0	0	0	0	0	0	3.33333e-06	0	0	0	0	0	0	0.0436633	0		0	0	0	0	0	0	0.286164	0	0	0	0	0.150604	0	0	0	0	0.0280945	0	0	0	0
1269	0	1.71893	-0.832364	0.101615	-0.348525	0.203467	1.0978	-0.663947	0.45837	0.869117	0.05	0	0	0	0	0	0	3.33333e-06	0	0	0	0	0	0	0.0472667	0		0	0	0	0	0	0	0.286164	0	0	0	0	0.150604	0	0	0	0	0.0280945	0	0	0	0
1270	0	0.219276	-0.863868	-0.224167	-1.05628	-1.92911	-1.65909	0.863143	0.193874	0.845868	0.05	0	0	0	0	0	0	3.33333e-06	0	0	0	0	0	0	0.04673	0		0	0	0	0	0	0	0.286164	0	0	0	0	0.150604	0	0	0	0	0.0280945	0	0	0	0
1271	0	0.913503	-1.28055	0.333153	-0.568818	1.2356	-1.32341	-2.00534	-1.01173	0.490991	0.05	0	0	0	0	0	0	3.33333e-06	0	0	0	0	0	0	0.0390867	0		0	0	0	0	0	0	0.286164	0	0	0	0	0.150604	0	0	0	0	0.0280945	0	0	0	0
1272	0	0.477189	-0.203424	0.628034	-2.65612	1.00226	-0.0353379	1.04713	-0.54977	0.384121	0.05	0	0	0	0	0	0	3.33333e-06	0	0	0	0	0	0	0.0365133	0		0	0	0	0	0	0	0.286164	0	0	0	0	0.150604	0	0	0	0	0.0280945	0	0	0	0
1273	0	-1.16188	-0.11974	1.84023	-1.26522	0.201985	-0.38372	1.2373	-1.56146	0.958603	0.05	0	0	0	0	0	0	3.33333e-06	0	0	0	0	0	0	0.0491567	0		0	0	0	0	0	0	0.286164	0	0	0	0	0.150604	0	0	0	0	0.0280945	0	0	0	0
1274	0	0.191398	-0.746087	-0.860425	-2.35047	-0.525963	0.0648279	0.37276	0.645284	0.112995	0.05	0	0	0	0	0	0	3.33333e-06	0	0	0	0	0	0	0.0266333	0		0	0	0	0	0	0	0.286164	1	1	0	0	0.150604	1	1	0	0	0.0280945	0	0	0	0
1275	0	-1.22909	-0.753423	-2.71944	-1.25165	-1.4205	1.12075	0.83463	-0.867525	0.112751	0.05	0	0	0	0	0	0	3.33333e-06	0	0	0	0	0	0	0.0266133	0		0	0	0	0	0	0	0.286164	1	1	0	0	0.150604	1	1	0	0	0.0280945	0	0	0	0
1276	0	-0.704786	-1.23819	0.181562	-0.756052	-0.557589	0.916322	-0.223701	-1.88315	0.776487	0.05	0	0	0	0	0	0	3.33333e-06	0	0	0	0	0	0	0.0452267	0		0	0	0	0	0	0	0.286164	0	0	0	0	0.150604	0	0	0	0	0.0280945	0	0	0	0
1277	0	-2.15039	0.0906305	-0.620043	1.79007	-2.18255	-0.515775	-1.80029	-0.0828418	0.373365	0.05	0	0	0	0	0	0	3.33333e-06	0	0	0	0	0	0	0.03623	0		0	0	0	0	0	0	0.286164	0	0	0	0	0.150604	0	0	0	0	0.0280945	0	0	0	0
1278	0	0.945627	-1.03269	-0.549741	-0.106773	0.130442	-0.633878	1.03359	-2.47672	0.737585	0.05	0	0	0	0	0	0	3.33333e-06	0	0	0	0	0	0	0.04442	0		0	0	0	0	0	0	0.286164	0	0	0	0	0.150604	0	0	0	0	0.0280945	0	0	0	0
1279	0	0.616747	0.987282	2.7562	-1.30321	1.54749	-1.94505	-0.134572	1.91512	0.742153	0.05	0	0	0	0	0	0	3.33333e-06	0	0	0	0	0	0	0.0445433	0		0	0	0	0	0	0	0.286164	0	0	0	0	0.150604	0	0	0	0	0.0280945	0	0	0	0
1280	0	-0.361353	-0.162146	-1.61709	0.375424	-0.916503	0.448585	-1.99302	-0.153896	0.763527	0.05	0	0	0	0	0	0	3.33333e-06	0	0	0	0	0	0	0.04499	0		0	0	0	0	0	0	0.286164	0	0	0	0	0.150604	0	0	0	0	0.0280945	0	0	0	0
1281	0	-2.25252	0.00818642	-1.12018	0.0445506	0.854938	-0.189423	-0.102863	0.834553	0.104294	0.05	0	0	0	0	0	0	3.33333e-06	0	0	0	0	0	0	0.02604	0		0	0	0	0	0	0	0.286164	1	1	0	0	0.150604	1	1	0	0	0.0280945	0	0	0	0
1282	0	-0.160766	1.01147	0.941562	-0.574443	-1.84471	-0.411953	0.345816	-0.897393	0.148327	0.05	0	0	0	0	0	0	3.33333e-06	0	0	0	0	0	0	0.0285233	0		0	0	0	0	0	0	0.286164	1	1	0	0	0.150604	1	1	0	0	0.0280945	0	0	0	0
1283	0	-1.40699	-0.945459	1.11543	1.18493	0.0311475	0.151671	-0.464224	0.403663	0.952531	0.05	0	0	0	0	0	0	3.33333e-06	0	0	0	0	0	0	0.0490367	0		0	0	0	0	0	0	0.286164	0	0	0	0	0.150604	0	0	0	0	0.0280945	0	0	0	0
1284	0	-1.6296	-1.30968	0.388457	-0.741923	0.78506	0.891509	-1.32131	-0.86631	0.370803	0.05	0	0	0	0	0	0	3.33333e-06	0	0	0	0	0	0	0.0361533	0		0	0	0	0	0	0	0.286164	0	0	0	0	0.150604	0	0	0	0	0.0280945	0	0	0	0
1285	0	-0.173871	0.414675	-1.86211	-0.205447	-0.866623	-0.43756	0.294865	0.0798219	0.700143	0.05	0	0	0	0	0	0	3.33333e-06	0	0	0	0	0	0	0.04372	0		0	0	0	0	0	0	0.286164	0	0	0	0	0.150604	0	0	0	0	0.0280945	0	0	0	0
1286	0	-1.46115	-0.249	0.101524	-0.915085	0.711458	0.468829	-1.57681	-1.40339	0.803751	0.05	0	0	0	0	0	0	3.33333e-06	0	0	0	0	0	0	0.0458	0		0	0	0	0	0	0	0.286164	0	0	0	0	0.150604	0	0	0	0	0.0280945	0	0	0	0
1287	0	-0.363112	-0.57446	-1.69968	0.825439	2.01138	1.10262	0.217591	0.211146	0.0936457	0.05	0	0	0	0	0	0	3.33333e-06	0	0	0	0	0	0	0.02528	0		0	0	0	0	0	0	0.286164	1	1	0	0	0.150604	1	1	0	0	0.0280945	0	0	0	0
1288	0	-0.312985	0.82597	-0.54151	-1.49924	-1.53748	-0.734463	-3.86642	-0.733432	0.180363	0.05	0	0	0	0	0	0	3.33333e-06	0	0	0	0	0	0	0.0300167	0		0	0	0	0	0	0	0.286164	1	1	0	0	0.150604	0	0	0	0	0.0280945	0	0	0	0
1289	0	0.546197	-0.400305	-0.688881	-0.430472	0.672709	-1.54073	0.0724822	-0.938116	0.748396	0.05	0	0	0	0	0	0	3.33333e-06	0	0	0	0	0	0	0.04466	0		0	0	0	0	0	0	0.286164	0	0	0	0	0.150604	0	0	0	0	0.0280945	0	0	0	0
1290	0	-0.834994	-0.569784	-0.582303	1.05554	-0.309652	-0.750109	-2.25451	-0.76942	0.241916	0.05	0	0	0	0	0	0	3.33333e-06	0	0	0	0	0	0	0.0322433	0		0	0	0	0	0	0	0.286164	1	1	0	0	0.150604	0	0	0	0	0.0280945	0	0	0	0
1291	0	0.684437	-0.585745	0.839386	1.78424	-0.243522	-1.32237	-2.05781	-0.72267	0.0300744	0.05	1	1	0	0	0	0	3.33333e-06	0	0	0	0	0	0	0.0191267	0		0	0	0	0	0	0	0.286164	1	1	0	0	0.150604	1	1	0	0	0.0280945	0	0	0	0
1292	0	-1.08574	0.762369	-0.216221	1.16487	0.769799	-1.11301	0.124202	-0.773158	0.563926	0.05	0	0	0	0	0	0	3.33333e-06	0	0	0	0	0	0	0.0407867	0		0	0	0	0	0	0	0.286164	0	0	0	0	0.150604	0	0	0	0	0.0280945	0	0	0	0
1293	0	0.408977	-1.19453	1.04699	-0.613908	0.780587	-0.716338	-0.811693	0.29652	0.970385	0.05	0	0	0	0	0	0	3.33333e-06	0	0	0	0	0	0	0.0494267	0		0	0	0	0	0	0	0.286164	0	0	0	0	0.150604	0	0	0	0	0.0280945	0	0	0	0
1294	0	0.897394	0.665995	0.21214	-0.447075	-0.617392	1.20358	0.0438876	0.109123	0.769077	0.05	0	0	0	0	0	0	3.33333e-06	0	0	0	0	0	0	0.0451	0		0	0	0	0	0	0	0.286164	0	0	0	0	0.150604	0	0	0	0	0.0280945	0	0	0	0
1295	0	-0.925856	-1.31122	-0.109796	0.883016	0.819925	0.218684	1.55086	-0.149477	0.161779	0.05	0	0	0	0	0	0	3.33333e-06	0	0	0	0	0	0	0.0291867	0		0	0	0	0	0	0	0.286164	1	1	0	0	0.150604	0	0	0	0	0.0280945	0	0	0	0
1296	0	-0.824671	0.448096	1.4757	-0.22009	0.200314	0.99586	1.56433	-0.0729495	0.492407	0.05	0	0	0	0	0	0	3.33333e-06	0	0	0	0	0	0	0.0391133	0		0	0	0	0	0	0	0.286164	0	0	0	0	0.150604	0	0	0	0	0.0280945	0	0	0	0
1297	0	-0.954573	-0.896189	0.623089	0.686719	-0.216504	-0.254359	0.268723	-1.01434	0.759867	0.05	0	0	0	0	0	0	3.33333e-06	0	0	0	0	0	0	0.0449067	0		0	0	0	0	0	0	0.286164	0	0	0	0	0.150604	0	0	0	0	0.0280945	0	0	0	0
1298	0	-0.804654	-1.07202	-0.0716997	0.728593	-0.0785055	-1.15399	-1.18405	0.130548	0.634916	0.05	0	0	0	0	0	0	3.33333e-06	0	0	0	0	0	0	0.0422667	0		0	0	0	0	0	0	0.286164	0	0	0	0	0.150604	0	0	0	0	0.0280945	0	0	0	0
1299	0	1.09711	-1.42918	-1.00615	-0.146513	0.360534	0.46959	0.389257	-1.55619	0.712634	0.05	0	0	0	0	0	0	3.33333e-06	0	0	0	0	0	0	0.0439333	0		0	0	0	0	0	0	0.286164	0	0	0	0	0.150604	0	0	0	0	0.0280945	0	0	0	0
1300	0	0.823484	-0.714702	0.0417999	1.43475	0.384982	0.619325	0.635752	-0.190336	0.948718	0.05	0	0	0	0	0	0	3.33333e-06	0	0	0	0	0	0	0.0489567	0		0	0	0	0	0	0	0.286164	0	0	0	0	0.150604	0	0	0	0	0.0280945	0	0	0	0
1301	0	-0.117439	-1.27657	0.900557	1.51759	-0.791425	-0.234714	0.0253012	0.319396	0.539741	0.05	0	0	0	0	0	0	3.33333e-06	0	0	0	0	0	0	0.0402267	0		0	0	0	0	0	0	0.286164	0	0	0	0	0.150604	0	0	0	0	0.0280945	0	0	0	0
1302	0	0.247691	0.780566	1.41056	1.3713	0.569281	1.06316	0.860379	-1.14707	0.32525	0.05	0	0	0	0	0	0	3.33333e-06	0	0	0	0	0	0	0.0348633	0		0	0	0	0	0	0	0.286164	0	0	0	0	0.150604	0	0	0	0	0.0280945	0	0	0	0
1303	0	-1.10507	0.118875	0.7685	-0.642326	1.35855	-1.30794	0.61098	0.508227	0.496456	0.05	0	0	0	0	0	0	3.33333e-06	0	0	0	0	0	0	0.0392233	0		0	0	0	0	0	0	0.286164	0	0	0	0	0.150604	0	0	0	0	0.0280945	0	0	0	0
1304	0	-0.312405	-1.23693	-2.18152	-0.0135596	-0.865409	-0.720348	-0.233579	-0.0204218	0.402748	0.05	0	0	0	0	0	0	3.33333e-06	0	0	0	0	0	0	0.0370133	0		0	0	0	0	0	0	0.286164	0	0	0	0	0.150604	0	0	0	0	0.0280945	0	0	0	0
1305	0	0.0413287	0.601869	1.11865	-0.333805	1.24902	-1.66615	0.624698	-1.24497	0.457231	0.05	0	0	0	0	0	0	3.33333e-06	0	0	0	0	0	0	0.0383167	0		0	0	0	0	0	0	0.286164	0	0	0	0	0.150604	0	0	0	0	0.0280945	0	0	0	0
1306	0	0.512293	-0.98629	1.35591	0.489066	-1.21548	0.336801	-0.388355	-0.841925	0.190975	0.05	0	0	0	0	0	0	3.33333e-06	0	0	0	0	0	0	0.03046	0		0	0	0	0	0	0	0.286164	1	1	0	0	0.150604	0	0	0	0	0.0280945	0	0	0	0
1307	0	-1.54669	1.42426	0.00556843	0.184598	0.395257	1.09633	0.334681	-0.480797	0.659422	0.05	0	0	0	0	0	0	3.33333e-06	0	0	0	0	0	0	0.04282	0		0	0	0	0	0	0	0.286164	0	0	0	0	0.150604	0	0	0	0	0.0280945	0	0	0	0
1308	0	-0.397403	-0.44489	0.058131	0.163171	0.0542042	-1.1917	0.135853	0.117422	0.860718	0.05	0	0	0	0	0	0	3.33333e-06	0	0	0	0	0	0	0.0471033	0		0	0	0	0	0	0	0.286164	0	0	0	0	0.150604	0	0	0	0	0.0280945	0	0	0	0
1309	0	0.0986388	0.812367	0.284598	0.0665439	1.76034	2.16226	0.0847399	-0.260485	0.359075	0.05	0	0	0	0	0	0	3.33333e-06	0	0	0	0	0	0	0.0358267	0		0	0	0	0	0	0	0.286164	0	0	0	0	0.150604	0	0	0	0	0.0280945	0	0	0	0
1310	0	-0.11625	-0.223267	0.964726	1.95267	0.0531009	-0.637764	0.339419	-2.58097	0.156129	0.05	0	0	0	0	0	0	3.33333e-06	0	0	0	0	0	0	0.02895	0		0	0	0	0	0	0	0.286164	1	1	0	0	0.150604	0	0	0	0	0.0280945	0	0	0	0
1311	0	-0.0304639	-1.66665	-0.274679	-1.00689	-0.0863277	-0.111485	-0.277037	0.747639	0.1119	0.05	0	0	0	0	0	0	3.33333e-06	0	0	0	0	0	0	0.02657	0		0	0	0	0	0	0	0.286164	1	1	0	0	0.150604	1	1	0	0	0.0280945	0	0	0	0
1312	0	1.46056	0.400323	-0.904053	-0.00257442	-1.49476	1.43568	0.439961	1.5896	0.778275	0.05	0	0	0	0	0	0	3.33333e-06	0	0	0	0	0	0	0.04526	0		0	0	0	0	0	0	0.286164	0	0	0	0	0.150604	0	0	0	0	0.0280945	0	0	0	0
1313	0	1.83417	0.764579	0.100805	0.117442	-0.504544	-0.769518	-0.327555	0.92167	0.165329	0.05	0	0	0	0	0	0	3.33333e-06	0	0	0	0	0	0	0.0293467	0		0	0	0	0	0	0	0.286164	1	1	0	0	0.150604	0	0	0	0	0.0280945	0	0	0	0
1314	0	-0.712037	1.14935	1.63671	0.620142	-0.813548	1.35851	0.566955	-1.02878	0.424359	0.05	0	0	0	0	0	0	3.33333e-06	0	0	0	0	0	0	0.0375167	0		0	0	0	0	0	0	0.286164	0	0	0	0	0.150604	0	0	0	0	0.0280945	0	0	0	0
1315	0	-0.250372	-1.90246	-0.129388	1.07189	-0.834477	0.24536	-2.17938	-0.758584	0.490103	0.05	0	0	0	0	0	0	3.33333e-06	0	0	0	0	0	0	0.0390667	0		0	0	0	0	0	0	0.286164	0	0	0	0	0.150604	0	0	0	0	0.0280945	0	0	0	0
1316	0	0.635637	-1.06378	-0.0591309	-0.58458	-0.547717	-0.108635	-1.40074	0.450632	0.810813	0.05	0	0	0	0	0	0	3.33333e-06	0	0	0	0	0	0	0.0459633	0		0	0	0	0	0	0	0.286164	0	0	0	0	0.150604	0	0	0	0	0.0280945	0	0	0	0
1317	0	0.390449	1.59885	0.09591	0.229913	-0.713915	3.17854	1.32115	-1.05837	0.924486	0.05	0	0	0	0	0	0	3.33333e-06	0	0	0	0	0	0	0.0484	0		0	0	0	0	0	0	0.286164	0	0	0	0	0.150604	0	0	0	0	0.0280945	0	0	0	0
1318	0	2.20013	0.884472	-1.38283	-0.320171	-1.95973	0.701605	0.210233	-1.6748	0.353345	0.05	0	0	0	0	0	0	3.33333e-06	0	0	0	0	0	0	0.0356933	0		0	0	0	0	0	0	0.286164	0	0	0	0	0.150604	0	0	0	0	0.0280945	0	0	0	0
1319	0	0.895052	-0.780234	-0.737271	0.416404	1.76897	-0.405514	1.13373	-1.88718	0.831915	0.05	0	0	0	0	0	0	3.33333e-06	0	0	0	0	0	0	0.0464467	0		0	0	0	0	0	0	0.286164	0	0	0	0	0.150604	0	0	0	0	0.0280945	0	0	0	0
1320	0	-1.12395	0.461743	1.05482	-0.675354	-0.856248	-0.990195	-0.226921	-0.183164	0.399312	0.05	0	0	0	0	0	0	3.33333e-06	0	0	0	0	0	0	0.03694	0		0	0	0	0	0	0	0.286164	0	0	0	0	0.150604	0	0	0	0	0.0280945	0	0	0	0
1321	0	0.257668	-0.306412	1.50929	2.01189	0.0988008	-2.186	0.757296	1.43192	0.410285	0.05	0	0	0	0	0	0	3.33333e-06	0	0	0	0	0	0	0.03719	0		0	0	0	0	0	0	0.286164	0	0	0	0	0.150604	0	0	0	0	0.0280945	0	0	0	0
1322	0	-0.747812	-0.357959	0.262561	0.115908	2.14214	1.10917	-0.972612	0.259418	0.287009	0.05	0	0	0	0	0	0	3.33333e-06	0	0	0	0	0	0	0.03369	0		0	0	0	0	0	0	0.286164	0	0	0	0	0.150604	0	0	0	0	0.0280945	0	0	0	0
1323	0	0.944382	0.344574	-1.72774	0.542788	0.785509	0.762818	-0.832821	0.511194	0.706648	0.05	0	0	0	0	0	0	3.33333e-06	0	0	0	0	0	0	0.04383	0		0	0	0	0	0	0	0.286164	0	0	0	0	0.150604	0	0	0	0	0.0280945	0	0	0	0
1324	0	0.269034	0.748607	0.266286	0.293263	1.66464	1.12544	0.416516	0.198148	0.246595	0.05	0	0	0	0	0	0	3.33333e-06	0	0	0	0	0	0	0.0323833	0		0	0	0	0	0	0	0.286164	1	1	0	0	0.150604	0	0	0	0	0.0280945	0	0	0	0
1325	0	-1.41962	0.010931	-1.1728	-0.802864	0.167343	-0.392854	0.433639	0.733583	0.0333843	0.05	1	1	0	0	0	0	3.33333e-06	0	0	0	0	0	0	0.01967	0		0	0	0	0	0	0	0.286164	1	1	0	0	0.150604	1	1	0	0	0.0280945	0	0	0	0
1326	0	-1.16469	0.877882	0.186515	-0.701474	0.883568	-0.608387	0.348282	0.465438	0.426455	0.05	0	0	0	0	0	0	3.33333e-06	0	0	0	0	0	0	0.0375633	0		0	0	0	0	0	0	0.286164	0	0	0	0	0.150604	0	0	0	0	0.0280945	0	0	0	0
1327	0	-1.75837	-0.93115	-1.08407	0.63222	1.35246	1.1701	1.63975	-0.447665	0.0474224	0.05	1	1	0	0	0	0	3.33333e-06	0	0	0	0	0	0	0.0214233	0		0	0	0	0	0	0	0.286164	1	1	0	0	0.150604	1	1	0	0	0.0280945	0	0	0	0
1328	0	-0.640671	-0.64268	-1.77725	0.610479	-0.759317	-0.248681	-0.196633	-0.561973	0.746859	0.05	0	0	0	0	0	0	3.33333e-06	0	0	0	0	0	0	0.0446233	0		0	0	0	0	0	0	0.286164	0	0	0	0	0.150604	0	0	0	0	0.0280945	0	0	0	0
1329	0	-0.965345	-0.510613	-0.922078	0.344253	-1.21309	0.163776	-0.194466	0.218511	0.58833	0.05	0	0	0	0	0	0	3.33333e-06	0	0	0	0	0	0	0.0413167	0		0	0	0	0	0	0	0.286164	0	0	0	0	0.150604	0	0	0	0	0.0280945	0	0	0	0
1330	0	-0.588104	0.615724	0.462222	1.99564	0.439946	-0.786407	0.503759	-0.353827	0.318387	0.05	0	0	0	0	0	0	3.33333e-06	0	0	0	0	0	0	0.0346767	0		0	0	0	0	0	0	0.286164	0	0	0	0	0.150604	0	0	0	0	0.0280945	0	0	0	0
1331	0	-1.20923	0.769279	0.381693	-1.78836	-0.488151	-0.958466	-0.131171	-1.36854	0.696743	0.05	0	0	0	0	0	0	3.33333e-06	0	0	0	0	0	0	0.0436433	0		0	0	0	0	0	0	0.286164	0	0	0	0	0.150604	0	0	0	0	0.0280945	0	0	0	0
1332	0	-1.31656	-0.889201	-0.0231617	-0.0664686	-0.224796	-0.437039	1.73174	0.268349	0.170108	0.05	0	0	0	0	0	0	3.33333e-06	0	0	0	0	0	0	0.0295633	0		0	0	0	0	0	0	0.286164	1	1	0	0	0.150604	0	0	0	0	0.0280945	0	0	0	0
1333	0	0.547143	-0.0202913	-1.04745	-0.189884	-2.22059	-1.52484	0.554277	1.52837	0.807732	0.05	0	0	0	0	0	0	3.33333e-06	0	0	0	0	0	0	0.0459	0		0	0	0	0	0	0	0.286164	0	0	0	0	0.150604	0	0	0	0	0.0280945	0	0	0	0
1334	0	-0.801867	-0.301778	-2.54935	-1.69587	0.784535	1.21262	0.638483	0.315082	0.00785862	0.05	1	1	0	0	0	0	3.33333e-06	0	0	0	0	0	0	0.01331	1	0.01331	1	1	0	0	0	0	0.286164	1	1	0	0	0.150604	1	1	0	0	0.0280945	1	1	0	0
1335	0	-0.0467491	-0.838413	0.605505	2.42912	-0.699019	-0.866508	-0.0321854	0.422481	0.314773	0.05	0	0	0	0	0	0	3.33333e-06	0	0	0	0	0	0	0.0345733	0		0	0	0	0	0	0	0.286164	0	0	0	0	0.150604	0	0	0	0	0.0280945	0	0	0	0
1336	0	-2.493	0.094362	-0.0060231	1.20931	-0.343971	-1.46441	0.370789	-0.0219676	0.942313	0.05	0	0	0	0	0	0	3.33333e-06	0	0	0	0	0	0	0.04882	0		0	0	0	0	0	0	0.286164	0	0	0	0	0.150604	0	0	0	0	0.0280945	0	0	0	0
1337	0	0.160948	0.964925	-0.205026	-0.622792	-0.893113	1.01757	-0.0906443	0.853014	0.800788	0.05	0	0	0	0	0	0	3.33333e-06	0	0	0	0	0	0	0.0457367	0		0	0	0	0	0	0	0.286164	0	0	0	0	0.150604	0	0	0	0	0.0280945	0	0	0	0
1338	0	0.133404	0.419106	0.983195	-0.131776	-0.10824	-1.00536	-0.291454	0.162412	0.103984	0.05	0	0	0	0	0	0	3.33333e-06	0	0	0	0	0	0	0.02603	0		0	0	0	0	0	0	0.286164	1	1	0	0	0.150604	1	1	0	0	0.0280945	0	0	0	0
1339	0	0.0173313	-0.141146	2.33681	0.743381	0.412276	0.281964	-0.821641	1.74462	0.679921	0.05	0	0	0	0	0	0	3.33333e-06	0	0	0	0	0	0	0.0432767	0		0	0	0	0	0	0	0.286164	0	0	0	0	0.150604	0	0	0	0	0.0280945	0	0	0	0
1340	0	-0.453676	0.289672	-1.02835	1.48335	-2.04914	-0.83926	0.0191164	-0.377311	0.255366	0.05	0	0	0	0	0	0	3.33333e-06	0	0	0	0	0	0	0.0326767	0		0	0	0	0	0	0	0.286164	1	1	0	0	0.150604	0	0	0	0	0.0280945	0	0	0	0
1341	0	0.877097	1.07252	-1.64931	0.124232	0.869095	-0.697932	-2.19998	1.13908	0.751573	0.05	0	0	0	0	0	0	3.33333e-06	0	0	0	0	0	0	0.0447167	0		0	0	0	0	0	0	0.286164	0	0	0	0	0.150604	0	0	0	0	0.0280945	0	0	0	0
1342	0	-0.422475	-0.0274907	-0.493144	0.579294	-0.0432539	1.08048	1.68442	0.793973	0.0673657	0.05	0	0	0	0	0	0	3.33333e-06	0	0	0	0	0	0	0.0233667	0		0	0	0	0	0	0	0.286164	1	1	0	0	0.150604	1	1	0	0	0.0280945	0	0	0	0
1343	0	-0.358133	-0.123699	-0.578891	-0.998988	-0.321538	0.03667	0.0920481	0.64654	0.0611166	0.05	0	0	0	0	0	0	3.33333e-06	0	0	0	0	0	0	0.0228467	0		0	0	0	0	0	0	0.286164	1	1	0	0	0.150604	1	1	0	0	0.0280945	0	0	0	0
1344	0	-0.362596	-2.27131	-1.65617	0.925336	-1.54051	-0.509452	1.18115	-0.129122	0.537995	0.05	0	0	0	0	0	0	3.33333e-06	0	0	0	0	0	0	0.0401933	0		0	0	0	0	0	0	0.286164	0	0	0	0	0.150604	0	0	0	0	0.0280945	0	0	0	0
1345	0	0.38247	-1.5915	-1.43837	-0.705998	0.377628	0.694289	1.66599	1.68467	0.0134341	0.05	1	1	0	0	0	0	3.33333e-06	0	0	0	0	0	0	0.0154833	1	0.0154833	1	1	0	0	0	0	0.286164	1	1	0	0	0.150604	1	1	0	0	0.0280945	1	1	0	0
1346	0	1.05063	0.700377	0.0181511	-0.396104	-0.761823	-0.0911604	0.648043	0.387289	0.532903	0.05	0	0	0	0	0	0	3.33333e-06	0	0	0	0	0	0	0.04009	0		0	0	0	0	0	0	0.286164	0	0	0	0	0.150604	0	0	0	0	0.0280945	0	0	0	0
1347	0	-0.718216	-0.581667	1.47845	-0.179686	-0.980664	1.37537	-0.0386076	0.318502	0.817862	0.05	0	0	0	0	0	0	3.33333e-06	0	0	0	0	0	0	0.0461133	0		0	0	0	0	0	0	0.286164	0	0	0	0	0.150604	0	0	0	0	0.0280945	0	0	0	0
1348	0	-1.11366	0.250996	0.190411	-3.10895	-0.76124	0.0962019	1.08706	-0.259591	0.304662	0.05	0	0	0	0	0	0	3.33333e-06	0	0	0	0	0	0	0.03426	0		0	0	0	0	0	0	0.286164	0	0	0	0	0.150604	0	0	0	0	0.0280945	0	0	0	0
1349	0	0.149621	-1.27615	0.98959	0.811499	1.19369	-2.10234	-1.87122	0.26025	0.436228	0.05	0	0	0	0	0	0	3.33333e-06	0	0	0	0	0	0	0.0377733	0		0	0	0	0	0	0	0.286164	0	0	0	0	0.150604	0	0	0	0	0.0280945	0	0	0	0
1350	0	0.394906	1.53957	-0.397073	0.000315683	-1.01259	0.489406	-1.1802	2.4851	0.848485	0.05	0	0	0	0	0	0	3.33333e-06	0	0	0	0	0	0	0.0468133	0		0	0	0	0	0	0	0.286164	0	0	0	0	0.150604	0	0	0	0	0.0280945	0	0	0	0
1351	0	0.866315	-0.19572	1.01041	0.287172	0.234823	-2.31137	-0.242077	0.73622	0.266319	0.05	0	0	0	0	0	0	3.33333e-06	0	0	0	0	0	0	0.0330433	0		0	0	0	0	0	0	0.286164	1	1	0	0	0.150604	0	0	0	0	0.0280945	0	0	0	0
1352	0	-0.190104	0.154645	-1.16686	-0.51329	-1.57995	0.0838404	0.218933	-0.436235	0.999154	0.05	0	0	0	0	0	0	3.33333e-06	0	0	0	0	0	0	0.0499833	0		0	0	0	0	0	0	0.286164	0	0	0	0	0.150604	0	0	0	0	0.0280945	0	0	0	0
1353	0	-0.101966	0.263861	0.527142	0.201396	-0.177712	1.17969	0.405421	-1.16057	0.763011	0.05	0	0	0	0	0	0	3.33333e-06	0	0	0	0	0	0	0.04497	0		0	0	0	0	0	0	0.286164	0	0	0	0	0.150604	0	0	0	0	0.0280945	0	0	0	0
1354	0	1.31991	1.50225	0.158284	0.559418	0.0640788	-0.054149	-0.964304	-1.74255	0.025716	0.05	1	1	0	0	0	0	3.33333e-06	0	0	0	0	0	0	0.01836	0		0	0	0	0	0	0	0.286164	1	1	0	0	0.150604	1	1	0	0	0.0280945	1	1	0	0
1355	0	0.617492	0.796945	0.488031	-0.98328	0.655566	-0.178935	1.20132	1.29405	0.370995	0.05	0	0	0	0	0	0	3.33333e-06	0	0	0	0	0	0	0.0361633	0		0	0	0	0	0	0	0.286164	0	0	0	0	0.150604	0	0	0	0	0.0280945	0	0	0	0
1356	0	0.652016	-0.489791	-0.218098	0.608624	0.353082	1.04504	0.408075	1.55657	0.134927	0.05	0	0	0	0	0	0	3.33333e-06	0	0	0	0	0	0	0.0278833	0		0	0	0	0	0	0	0.286164	1	1	0	0	0.150604	1	1	0	0	0.0280945	0	0	0	0
1357	0	-0.259546	-0.365999	0.116901	-0.976395	-0.0969226	-0.775986	-1.34686	-1.15355	0.234101	0.05	0	0	0	0	0	0	3.33333e-06	0	0	0	0	0	0	0.0319967	0		0	0	0	0	0	0	0.286164	1	1	0	0	0.150604	0	0	0	0	0.0280945	0	0	0	0
1358	0	-1.50154	0.280202	-1.82394	-1.50168	1.25376	0.544189	-0.962324	-0.660424	0.145177	0.05	0	0	0	0	0	0	3.33333e-06	0	0	0	0	0	0	0.02834	0		0	0	0	0	0	0	0.286164	1	1	0	0	0.150604	1	1	0	0	0.0280945	0	0	0	0
1359	0	0.554907	0.302654	0.781568	-0.447115	-0.0287448	1.10303	-0.0517497	-0.371861	0.757709	0.05	0	0	0	0	0	0	3.33333e-06	0	0	0	0	0	0	0.04485	0		0	0	0	0	0	0	0.286164	0	0	0	0	0.150604	0	0	0	0	0.0280945	0	0	0	0
1360	0	2.93532	0.203288	-0.445912	-0.457893	-1.51624	-1.13237	0.437188	-0.724885	0.205689	0.05	0	0	0	0	0	0	3.33333e-06	0	0	0	0	0	0	0.031	0		0	0	0	0	0	0	0.286164	1	1	0	0	0.150604	0	0	0	0	0.0280945	0	0	0	0
1361	0	0.989831	0.946765	0.515975	-0.251138	-0.190835	1.42256	-0.874712	-0.097388	0.422128	0.05	0	0	0	0	0	0	3.33333e-06	0	0	0	0	0	0	0.0374633	0		0	0	0	0	0	0	0.286164	0	0	0	0	0.150604	0	0	0	0	0.0280945	0	0	0	0
1362	0	-1.63481	-1.6585	1.3831	1.37831	2.44666	0.532441	-1.25459	-0.0130591	0.647183	0.05	0	0	0	0	0	0	3.33333e-06	0	0	0	0	0	0	0.04253	0		0	0	0	0	0	0	0.286164	0	0	0	0	0.150604	0	0	0	0	0.0280945	0	0	0	0
1363	0	0.877942	1.66838	2.2113	-0.652324	-0.905296	0.0850774	-1.65966	0.430587	0.0972986	0.05	0	0	0	0	0	0	3.33333e-06	0	0	0	0	0	0	0.0255267	0		0	0	0	0	0	0	0.286164	1	1	0	0	0.150604	1	1	0	0	0.0280945	0	0	0	0
1364	0	1.13052	-0.854423	-1.9578	0.455908	-0.302663	0.845275	0.964355	-1.47833	0.737783	0.05	0	0	0	0	0	0	3.33333e-06	0	0	0	0	0	0	0.0444233	0		0	0	0	0	0	0	0.286164	0	0	0	0	0.150604	0	0	0	0	0.0280945	0	0	0	0
1365	0	0.197841	0.0677143	-0.0478707	-0.964802	-0.795164	-0.491738	1.58495	-0.891403	0.954126	0.05	0	0	0	0	0	0	3.33333e-06	0	0	0	0	0	0	0.0490667	0		0	0	0	0	0	0	0.286164	0	0	0	0	0.150604	0	0	0	0	0.0280945	0	0	0	0
1366	0	-0.455621	-0.352066	0.287519	-1.15434	1.11359	-0.677842	-0.966418	1.70129	0.361722	0.05	0	0	0	0	0	0	3.33333e-06	0	0	0	0	0	0	0.0359	0		0	0	0	0	0	0	0.286164	0	0	0	0	0.150604	0	0	0	0	0.0280945	0	0	0	0
1367	0	2.13067	-1.07231	2.17285	0.932136	0.709477	-1.34112	-1.38306	0.0557923	0.148039	0.05	0	0	0	0	0	0	3.33333e-06	0	0	0	0	0	0	0.0284967	0		0	0	0	0	0	0	0.286164	1	1	0	0	0.150604	1	1	0	0	0.0280945	0	0	0	0
1368	0	1.40961	0.515275	-1.48967	1.23317	-0.58934	0.879408	-0.581646	-1.2085	0.359562	0.05	0	0	0	0	0	0	3.33333e-06	0	0	0	0	0	0	0.0358433	0		0	0	0	0	0	0	0.286164	0	0	0	0	0.150604	0	0	0	0	0.0280945	0	0	0	0
1369	0	-0.489806	0.425304	-0.470454	-1.08624	-1.41306	-0.079432	0.223323	0.334822	0.747448	0.05	0	0	0	0	0	0	3.33333e-06	0	0	0	0	0	0	0.04464	0		0	0	0	0	0	0	0.286164	0	0	0	0	0.150604	0	0	0	0	0.0280945	0	0	0	0
1370	0	-1.16245	-0.511266	0.254487	-1.23612	2.0346	1.22596	-0.343966	2.74372	0.0320946	0.05	1	1	0	0	0	0	3.33333e-06	0	0	0	0	0	0	0.0194833	0		0	0	0	0	0	0	0.286164	1	1	0	0	0.150604	1	1	0	0	0.0280945	0	0	0	0
1371	0	-0.933263	0.412133	0.956616	1.72427	-2.35518	-0.370706	-0.214487	0.599092	0.229236	0.05	0	0	0	0	0	0	3.33333e-06	0	0	0	0	0	0	0.0318133	0		0	0	0	0	0	0	0.286164	1	1	0	0	0.150604	0	0	0	0	0.0280945	0	0	0	0
1372	0	-1.56077	-0.012567	1.47746	-0.370715	-0.753509	0.703387	0.491951	2.3065	0.399724	0.05	0	0	0	0	0	0	3.33333e-06	0	0	0	0	0	0	0.03695	0		0	0	0	0	0	0	0.286164	0	0	0	0	0.150604	0	0	0	0	0.0280945	0	0	0	0
1373	0	-1.14275	1.41171	0.400361	-0.319433	0.435043	0.925873	1.55296	-0.0404799	0.362826	0.05	0	0	0	0	0	0	3.33333e-06	0	0	0	0	0	0	0.0359533	0		0	0	0	0	0	0	0.286164	0	0	0	0	0.150604	0	0	0	0	0.0280945	0	0	0	0
1374	0	-0.778924	0.289169	1.30496	-0.239307	0.0471334	-1.76894	-1.05476	0.0564627	0.238862	0.05	0	0	0	0	0	0	3.33333e-06	0	0	0	0	0	0	0.0321333	0		0	0	0	0	0	0	0.286164	1	1	0	0	0.150604	0	0	0	0	0.0280945	0	0	0	0
1375	0	-2.43565	-0.381853	0.35517	0.707061	-0.488947	0.959332	-1.08122	1.82948	0.471475	0.05	0	0	0	0	0	0	3.33333e-06	0	0	0	0	0	0	0.0386233	0		0	0	0	0	0	0	0.286164	0	0	0	0	0.150604	0	0	0	0	0.0280945	0	0	0	0
1376	0	1.37068	-1.16506	0.95785	-0.0886144	-0.00315367	0.0417672	-0.42055	-0.946389	0.364723	0.05	0	0	0	0	0	0	3.33333e-06	0	0	0	0	0	0	0.036	0		0	0	0	0	0	0	0.286164	0	0	0	0	0.150604	0	0	0	0	0.0280945	0	0	0	0
1377	0	1.76142	-0.15731	-1.31711	-0.824495	-1.37555	0.705738	0.0602959	-1.34198	0.692661	0.05	0	0	0	0	0	0	3.33333e-06	0	0	0	0	0	0	0.04353	0		0	0	0	0	0	0	0.286164	0	0	0	0	0.150604	0	0	0	0	0.0280945	0	0	0	0
1378	0	-0.75819	-0.167446	0.913023	0.905377	-1.05804	-0.112634	-1.20197	0.117806	0.188484	0.05	0	0	0	0	0	0	3.33333e-06	0	0	0	0	0	0	0.0303367	0		0	0	0	0	0	0	0.286164	1	1	0	0	0.150604	0	0	0	0	0.0280945	0	0	0	0
1379	0	-0.17364	-0.409719	-1.95524	1.35372	0.457093	2.71221	0.0884566	1.5435	0.146971	0.05	0	0	0	0	0	0	3.33333e-06	0	0	0	0	0	0	0.0284433	0		0	0	0	0	0	0	0.286164	1	1	0	0	0.150604	1	1	0	0	0.0280945	0	0	0	0
1380	0	0.724895	-0.76131	0.805751	0.825326	-1.53483	-1.1631	0.0798155	0.278566	0.14843	0.05	0	0	0	0	0	0	3.33333e-06	0	0	0	0	0	0	0.02853	0		0	0	0	0	0	0	0.286164	1	1	0	0	0.150604	1	1	0	0	0.0280945	0	0	0	0
1381	0	0.264045	-1.5112	0.950994	-0.338819	-1.32866	-1.11417	-1.6221	-0.022169	0.218553	0.05	0	0	0	0	0	0	3.33333e-06	0	0	0	0	0	0	0.03149	0		0	0	0	0	0	0	0.286164	1	1	0	0	0.150604	0	0	0	0	0.0280945	0	0	0	0
1382	0	-0.00872155	-1.04842	-0.236965	-0.688628	0.741367	-3.55223	-0.0642714	0.351095	0.89824	0.05	0	0	0	0	0	0	3.33333e-06	0	0	0	0	0	0	0.0478333	0		0	0	0	0	0	0	0.286164	0	0	0	0	0.150604	0	0	0	0	0.0280945	0	0	0	0
1383	0	0.802184	0.693553	0.819422	-0.667079	0.145655	-0.984299	0.774066	0.623761	0.630367	0.05	0	0	0	0	0	0	3.33333e-06	0	0	0	0	0	0	0.0421533	0		0	0	0	0	0	0	0.286164	0	0	0	0	0.150604	0	0	0	0	0.0280945	0	0	0	0
1384	0	-0.343936	0.993625	-0.407049	0.479725	0.700479	-1.03116	-0.839497	-0.530127	0.284477	0.05	0	0	0	0	0	0	3.33333e-06	0	0	0	0	0	0	0.0335767	0		0	0	0	0	0	0	0.286164	1	1	0	0	0.150604	0	0	0	0	0.0280945	0	0	0	0
1385	0	-0.266701	0.52555	0.120683	-0.42092	-0.791608	0.11581	-0.992898	1.07822	0.800479	0.05	0	0	0	0	0	0	3.33333e-06	0	0	0	0	0	0	0.0457333	0		0	0	0	0	0	0	0.286164	0	0	0	0	0.150604	0	0	0	0	0.0280945	0	0	0	0
1386	0	0.213242	0.482869	-0.513946	-0.1609	0.552154	-0.675429	0.346398	0.286962	0.738638	0.05	0	0	0	0	0	0	3.33333e-06	0	0	0	0	0	0	0.04445	0		0	0	0	0	0	0	0.286164	0	0	0	0	0.150604	0	0	0	0	0.0280945	0	0	0	0
1387	0	-0.853952	1.30978	-0.227629	0.64028	-0.748198	-0.468372	-0.0258934	0.340024	0.438023	0.05	0	0	0	0	0	0	3.33333e-06	0	0	0	0	0	0	0.0378333	0		0	0	0	0	0	0	0.286164	0	0	0	0	0.150604	0	0	0	0	0.0280945	0	0	0	0
1388	0	0.106191	-1.24662	1.7628	-1.16492	0.691356	-0.373157	-1.05917	-0.681683	0.792173	0.05	0	0	0	0	0	0	3.33333e-06	0	0	0	0	0	0	0.04554	0		0	0	0	0	0	0	0.286164	0	0	0	0	0.150604	0	0	0	0	0.0280945	0	0	0	0
1389	0	-0.590297	0.792028	-0.44417	-0.698323	-0.302133	2.0455	0.534095	0.983664	0.130143	0.05	0	0	0	0	0	0	3.33333e-06	0	0	0	0	0	0	0.0275967	0		0	0	0	0	0	0	0.286164	1	1	0	0	0.150604	1	1	0	0	0.0280945	0	0	0	0
1390	0	-0.269765	-0.0844653	0.0254458	-0.271257	-0.578002	-0.432824	-0.791415	-1.37852	0.0263771	0.05	1	1	0	0	0	0	3.33333e-06	0	0	0	0	0	0	0.0184967	0		0	0	0	0	0	0	0.286164	1	1	0	0	0.150604	1	1	0	0	0.0280945	1	1	0	0
1391	0	0.424738	-2.42285	-1.58115	0.275965	-1.02758	0.703972	-0.83123	-0.95648	0.726708	0.05	0	0	0	0	0	0	3.33333e-06	0	0	0	0	0	0	0.0442133	0		0	0	0	0	0	0	0.286164	0	0	0	0	0.150604	0	0	0	0	0.0280945	0	0	0	0
1392	0	-0.454594	0.115921	0.913335	0.727642	0.737916	-0.537679	-0.554904	-1.45868	0.205219	0.05	0	0	0	0	0	0	3.33333e-06	0	0	0	0	0	0	0.03098	0		0	0	0	0	0	0	0.286164	1	1	0	0	0.150604	0	0	0	0	0.0280945	0	0	0	0
1393	0	0.633572	-0.180818	0.678082	-0.613767	0.500197	1.06816	0.0684545	0.5582	0.30857	0.05	0	0	0	0	0	0	3.33333e-06	0	0	0	0	0	0	0.03438	0		0	0	0	0	0	0	0.286164	0	0	0	0	0.150604	0	0	0	0	0.0280945	0	0	0	0
1394	0	-0.0169218	-1.93882	0.345784	0.411729	0.129991	0.0547201	-0.788997	0.288861	0.727722	0.05	0	0	0	0	0	0	3.33333e-06	0	0	0	0	0	0	0.04424	0		0	0	0	0	0	0	0.286164	0	0	0	0	0.150604	0	0	0	0	0.0280945	0	0	0	0
1395	0	-0.404742	-0.427723	1.16008	-0.948206	-0.0128646	0.163921	-0.529607	1.84581	0.476474	0.05	0	0	0	0	0	0	3.33333e-06	0	0	0	0	0	0	0.0387567	0		0	0	0	0	0	0	0.286164	0	0	0	0	0.150604	0	0	0	0	0.0280945	0	0	0	0
1396	0	0.636383	0.196771	-1.26041	-0.887271	-1.20307	-0.614229	1.4941	-0.198446	0.795409	0.05	0	0	0	0	0	0	3.33333e-06	0	0	0	0	0	0	0.04562	0		0	0	0	0	0	0	0.286164	0	0	0	0	0.150604	0	0	0	0	0.0280945	0	0	0	0
1397	0	0.139305	-1.12735	0.266278	-0.020639	-0.269967	-0.877594	-1.88433	-1.99441	0.0863991	0.05	0	0	0	0	0	0	3.33333e-06	0	0	0	0	0	0	0.0247467	0		0	0	0	0	0	0	0.286164	1	1	0	0	0.150604	1	1	0	0	0.0280945	0	0	0	0
1398	0	-0.786942	-2.31783	-0.380735	-0.196412	-1.05322	-0.681391	-0.935789	1.29108	0.461439	0.05	0	0	0	0	0	0	3.33333e-06	0	0	0	0	0	0	0.0383867	0		0	0	0	0	0	0	0.286164	0	0	0	0	0.150604	0	0	0	0	0.0280945	0	0	0	0
1399	0	-0.746943	1.32481	-1.02862	-1.46722	0.0362668	0.800018	1.10459	-0.794063	0.346957	0.05	0	0	0	0	0	0	3.33333e-06	0	0	0	0	0	0	0.03548	0		0	0	0	0	0	0	0.286164	0	0	0	0	0.150604	0	0	0	0	0.0280945	0	0	0	0
1400	0	0.555993	0.00419199	-0.855525	-0.910256	0.296135	0.961861	2.50101	0.576438	0.0623065	0.05	0	0	0	0	0	0	3.33333e-06	0	0	0	0	0	0	0.0229833	0		0	0	0	0	0	0	0.286164	1	1	0	0	0.150604	1	1	0	0	0.0280945	0	0	0	0
1401	0	-0.670171	-1.05346	0.303982	0.28147	-0.998283	0.926313	0.253094	1.64402	0.303215	0.05	0	0	0	0	0	0	3.33333e-06	0	0	0	0	0	0	0.0342067	0		0	0	0	0	0	0	0.286164	0	0	0	0	0.150604	0	0	0	0	0.0280945	0	0	0	0
1402	0	0.466839	0.000924676	-0.840452	-0.422202	0.0412625	-1.21273	-0.0690237	-1.03462	0.420466	0.05	0	0	0	0	0	0	3.33333e-06	0	0	0	0	0	0	0.03743	0		0	0	0	0	0	0	0.286164	0	0	0	0	0.150604	0	0	0	0	0.0280945	0	0	0	0
1403	0	-0.435183	0.627818	-1.17191	-0.339059	0.0119163	0.843503	0.715743	-0.436591	0.245953	0.05	0	0	0	0	0	0	3.33333e-06	0	0	0	0	0	0	0.03235	0		0	0	0	0	0	0	0.286164	1	1	0	0	0.150604	0	0	0	0	0.0280945	0	0	0	0
1404	0	0.600824	0.537907	1.3741	0.778154	0.0487619	1.48442	1.00811	-1.60582	0.437511	0.05	0	0	0	0	0	0	3.33333e-06	0	0	0	0	0	0	0.0378067	0		0	0	0	0	0	0	0.286164	0	0	0	0	0.150604	0	0	0	0	0.0280945	0	0	0	0
1405	0	-1.57696	-0.904186	-0.0448634	2.45224	-0.855732	0.286194	0.409742	-0.290159	0.92258	0.05	0	0	0	0	0	0	3.33333e-06	0	0	0	0	0	0	0.0483467	0		0	0	0	0	0	0	0.286164	0	0	0	0	0.150604	0	0	0	0	0.0280945	0	0	0	0
1406	0	-1.57058	0.0347183	-0.572428	0.813886	0.334527	-0.437457	-1.68767	-2.06926	0.425221	0.05	0	0	0	0	0	0	3.33333e-06	0	0	0	0	0	0	0.0375333	0		0	0	0	0	0	0	0.286164	0	0	0	0	0.150604	0	0	0	0	0.0280945	0	0	0	0
1407	0	-1.66516	-0.180961	-0.591093	-1.47074	0.647081	0.00944972	0.786474	-0.0446569	0.0183852	0.05	1	1	0	0	0	0	3.33333e-06	0	0	0	0	0	0	0.0167867	0		0	0	0	0	0	0	0.286164	1	1	0	0	0.150604	1	1	0	0	0.0280945	1	1	0	0
1408	0	-1.90209	-0.396779	1.09777	-1.23157	0.053613	-0.124172	0.838794	1.06875	0.183089	0.05	0	0	0	0	0	0	3.33333e-06	0	0	0	0	0	0	0.03013	0		0	0	0	0	0	0	0.286164	1	1	0	0	0.150604	0	0	0	0	0.0280945	0	0	0	0
1409	0	-3.27367	-0.154458	1.19776	1.19614	-0.481594	0.643811	0.207395	2.75029	0.442554	0.05	0	0	0	0	0	0	3.33333e-06	0	0	0	0	0	0	0.03795	0		0	0	0	0	0	0	0.286164	0	0	0	0	0.150604	0	0	0	0	0.0280945	0	0	0	0
1410	0	-1.43901	0.228627	0.906333	1.18733	0.821504	0.802881	1.79379	-1.02028	0.664905	0.05	0	0	0	0	0	0	3.33333e-06	0	0	0	0	0	0	0.0429167	0		0	0	0	0	0	0	0.286164	0	0	0	0	0.150604	0	0	0	0	0.0280945	0	0	0	0
1411	0	0.50614	1.23554	-1.86186	-0.583894	1.23066	1.21114	0.122569	-0.249574	0.367066	0.05	0	0	0	0	0	0	3.33333e-06	0	0	0	0	0	0	0.03604	0		0	0	0	0	0	0	0.286164	0	0	0	0	0.150604	0	0	0	0	0.0280945	0	0	0	0
1412	0	0.466843	3.72568	0.354935	-2.09461	-1.32276	0.834474	-0.125193	-0.951219	0.464665	0.05	0	0	0	0	0	0	3.33333e-06	0	0	0	0	0	0	0.03847	0		0	0	0	0	0	0	0.286164	0	0	0	0	0.150604	0	0	0	0	0.0280945	0	0	0	0
1413	0	1.52278	0.64518	-1.08839	1.30095	-1.04294	0.512613	-2.14913	1.39557	0.389327	0.05	0	0	0	0	0	0	3.33333e-06	0	0	0	0	0	0	0.03665	0		0	0	0	0	0	0	0.286164	0	0	0	0	0.150604	0	0	0	0	0.0280945	0	0	0	0
1414	0	-0.684728	-1.43054	-0.869199	-0.781743	0.947173	-1.89841	1.08401	-0.147054	0.234078	0.05	0	0	0	0	0	0	3.33333e-06	0	0	0	0	0	0	0.0319933	0		0	0	0	0	0	0	0.286164	1	1	0	0	0.150604	0	0	0	0	0.0280945	0	0	0	0
1415	0	-0.484883	-0.496725	-1.1447	0.589486	0.0181844	1.30185	0.469229	0.581227	0.0715305	0.05	0	0	0	0	0	0	3.33333e-06	0	0	0	0	0	0	0.0236633	0		0	0	0	0	0	0	0.286164	1	1	0	0	0.150604	1	1	0	0	0.0280945	0	0	0	0
1416	0	0.598743	-0.74221	0.768168	-0.990209	1.22201	0.00628593	-1.10496	0.490264	0.725454	0.05	0	0	0	0	0	0	3.33333e-06	0	0	0	0	0	0	0.0441767	0		0	0	0	0	0	0	0.286164	0	0	0	0	0.150604	0	0	0	0	0.0280945	0	0	0	0
1417	0	0.318722	-1.11529	0.133245	-0.346168	-0.887153	-0.44084	1.98563	-1.1545	0.875916	0.05	0	0	0	0	0	0	3.33333e-06	0	0	0	0	0	0	0.04741	0		0	0	0	0	0	0	0.286164	0	0	0	0	0.150604	0	0	0	0	0.0280945	0	0	0	0
1418	0	0.746695	0.286279	0.300878	-1.35733	-0.0406201	-2.2038	2.19836	-0.758607	0.855566	0.05	0	0	0	0	0	0	3.33333e-06	0	0	0	0	0	0	0.04699	0		0	0	0	0	0	0	0.286164	0	0	0	0	0.150604	0	0	0	0	0.0280945	0	0	0	0
1419	0	-1.02058	0.943216	-1.50769	-0.0577014	-0.414734	1.72353	0.346759	0.363893	0.239784	0.05	0	0	0	0	0	0	3.33333e-06	0	0	0	0	0	0	0.03218	0		0	0	0	0	0	0	0.286164	1	1	0	0	0.150604	0	0	0	0	0.0280945	0	0	0	0
1420	0	0.085485	-0.353238	0.289337	-0.122167	0.289176	-2.06124	-0.64856	-1.9629	0.114172	0.05	0	0	0	0	0	0	3.33333e-06	0	0	0	0	0	0	0.02672	0		0	0	0	0	0	0	0.286164	1	1	0	0	0.150604	1	1	0	0	0.0280945	0	0	0	0
1421	0	0.493958	-0.0718013	-0.70534	0.770468	-2.28824	1.05104	-1.47688	0.121922	0.38594	0.05	0	0	0	0	0	0	3.33333e-06	0	0	0	0	0	0	0.0365533	0		0	0	0	0	0	0	0.286164	0	0	0	0	0.150604	0	0	0	0	0.0280945	0	0	0	0
1422	0	-0.630875	0.550989	1.18439	0.642413	0.295039	-0.317829	-1.86457	-0.634406	0.122438	0.05	0	0	0	0	0	0	3.33333e-06	0	0	0	0	0	0	0.0271633	0		0	0	0	0	0	0	0.286164	1	1	0	0	0.150604	1	1	0	0	0.0280945	0	0	0	0
1423	0	-0.85747	0.26612	0.79295	-0.997519	0.529268	-0.48697	-0.546188	-1.99832	0.55239	0.05	0	0	0	0	0	0	3.33333e-06	0	0	0	0	0	0	0.0405233	0		0	0	0	0	0	0	0.286164	0	0	0	0	0.150604	0	0	0	0	0.0280945	0	0	0	0
1424	0	0.654814	0.885528	1.5814	0.64465	-0.299898	-1.94777	-0.166036	-1.36644	0.00786166	0.05	1	1	0	0	0	0	3.33333e-06	0	0	0	0	0	0	0.0133133	1	0.0133133	1	1	0	0	0	0	0.286164	1	1	0	0	0.150604	1	1	0	0	0.0280945	1	1	0	0
1425	0	0.192209	-0.479692	0.449453	2.21265	0.736861	-1.37417	1.65346	0.996651	0.920659	0.05	0	0	0	0	0	0	3.33333e-06	0	0	0	0	0	0	0.0482933	0		0	0	0	0	0	0	0.286164	0	0	0	0	0.150604	0	0	0	0	0.0280945	0	0	0	0
1426	0	0.372582	-0.909123	-1.80249	-0.00164187	0.658277	0.551682	0.483555	0.706249	0.0517843	0.05	0	0	0	0	0	0	3.33333e-06	0	0	0	0	0	0	0.02193	0		0	0	0	0	0	0	0.286164	1	1	0	0	0.150604	1	1	0	0	0.0280945	0	0	0	0
1427	0	0.655397	-0.0329052	-0.814221	0.858704	0.120214	0.120173	-0.50251	-1.18402	0.322329	0.05	0	0	0	0	0	0	3.33333e-06	0	0	0	0	0	0	0.0347667	0		0	0	0	0	0	0	0.286164	0	0	0	0	0.150604	0	0	0	0	0.0280945	0	0	0	0
1428	0	1.19461	-1.09651	1.17832	-0.356625	1.53846	-1.43473	-0.643971	-0.309601	0.621739	0.05	0	0	0	0	0	0	3.33333e-06	0	0	0	0	0	0	0.0419367	0		0	0	0	0	0	0	0.286164	0	0	0	0	0.150604	0	0	0	0	0.0280945	0	0	0	0
1429	0	-0.382097	-0.314422	0.462447	-0.156959	-0.0219797	-1.1186	-0.13212	-0.700238	0.263174	0.05	0	0	0	0	0	0	3.33333e-06	0	0	0	0	0	0	0.0329467	0		0	0	0	0	0	0	0.286164	1	1	0	0	0.150604	0	0	0	0	0.0280945	0	0	0	0
1430	0	1.05953	-0.329281	1.07198	0.241863	0.650043	1.44892	0.34833	0.285721	0.704682	0.05	0	0	0	0	0	0	3.33333e-06	0	0	0	0	0	0	0.0438033	0		0	0	0	0	0	0	0.286164	0	0	0	0	0.150604	0	0	0	0	0.0280945	0	0	0	0
1431	0	0.0612805	1.24076	-0.0781748	0.944835	-0.330382	0.110097	-0.149357	-0.476402	0.0738371	0.05	0	0	0	0	0	0	3.33333e-06	0	0	0	0	0	0	0.02382	0		0	0	0	0	0	0	0.286164	1	1	0	0	0.150604	1	1	0	0	0.0280945	0	0	0	0
1432	0	0.224623	-1.35333	0.699801	-0.111331	-0.759809	1.24435	0.59555	-1.69627	0.981711	0.05	0	0	0	0	0	0	3.33333e-06	0	0	0	0	0	0	0.0496433	0		0	0	0	0	0	0	0.286164	0	0	0	0	0.150604	0	0	0	0	0.0280945	0	0	0	0
1433	0	-0.919982	0.45159	0.301665	0.0422958	0.917334	0.923479	0.448155	1.11603	0.0406289	0.05	1	1	0	0	0	0	3.33333e-06	0	0	0	0	0	0	0.0206867	0		0	0	0	0	0	0	0.286164	1	1	0	0	0.150604	1	1	0	0	0.0280945	0	0	0	0
1434	0	1.96582	1.00148	0.806439	0.41734	2.6011	0.197645	-0.781599	0.573429	0.627829	0.05	0	0	0	0	0	0	3.33333e-06	0	0	0	0	0	0	0.0421133	0		0	0	0	0	0	0	0.286164	0	0	0	0	0.150604	0	0	0	0	0.0280945	0	0	0	0
1435	0	-0.54653	0.664695	-0.389104	-1.84978	-2.4513	1.49837	1.38965	-0.711732	0.682681	0.05	0	0	0	0	0	0	3.33333e-06	0	0	0	0	0	0	0.04333	0		0	0	0	0	0	0	0.286164	0	0	0	0	0.150604	0	0	0	0	0.0280945	0	0	0	0
1436	0	-1.32281	-0.329275	1.11296	0.319943	1.46589	-0.328471	0.393164	-2.11351	0.923822	0.05	0	0	0	0	0	0	3.33333e-06	0	0	0	0	0	0	0.04838	0		0	0	0	0	0	0	0.286164	0	0	0	0	0.150604	0	0	0	0	0.0280945	0	0	0	0
1437	0	-0.329739	0.499179	-0.27615	-1.04784	-0.150557	1.20742	-0.378863	1.77977	0.189896	0.05	0	0	0	0	0	0	3.33333e-06	0	0	0	0	0	0	0.0304	0		0	0	0	0	0	0	0.286164	1	1	0	0	0.150604	0	0	0	0	0.0280945	0	0	0	0
1438	0	0.167202	0.11898	-1.16536	-0.808289	-0.57824	0.35232	-0.372585	2.05059	0.294959	0.05	0	0	0	0	0	0	3.33333e-06	0	0	0	0	0	0	0.03395	0		0	0	0	0	0	0	0.286164	0	0	0	0	0.150604	0	0	0	0	0.0280945	0	0	0	0
1439	0	0.251322	0.625933	1.26995	-1.40707	0.254036	-0.42321	-1.98889	-0.496102	0.295949	0.05	0	0	0	0	0	0	3.33333e-06	0	0	0	0	0	0	0.03397	0		0	0	0	0	0	0	0.286164	0	0	0	0	0.150604	0	0	0	0	0.0280945	0	0	0	0
1440	0	-0.413495	-0.616434	0.119428	0.285577	-0.338769	-0.37477	-0.667405	0.0346188	0.510473	0.05	0	0	0	0	0	0	3.33333e-06	0	0	0	0	0	0	0.0396033	0		0	0	0	0	0	0	0.286164	0	0	0	0	0.150604	0	0	0	0	0.0280945	0	0	0	0
1441	0	-0.617729	-0.661515	-0.578392	-1.61354	-0.813569	0.59423	1.32879	0.9346	0.0402392	0.05	1	1	0	0	0	0	3.33333e-06	0	0	0	0	0	0	0.0206367	0		0	0	0	0	0	0	0.286164	1	1	0	0	0.150604	1	1	0	0	0.0280945	0	0	0	0
1442	0	1.66036	0.921328	1.90173	0.0777203	0.911489	-0.808976	-0.73115	2.8932	0.572949	0.05	0	0	0	0	0	0	3.33333e-06	0	0	0	0	0	0	0.0409867	0		0	0	0	0	0	0	0.286164	0	0	0	0	0.150604	0	0	0	0	0.0280945	0	0	0	0
1443	0	-0.624838	-0.352163	0.452394	-2.06847	-0.361276	-0.172605	0.83901	0.106809	0.24863	0.05	0	0	0	0	0	0	3.33333e-06	0	0	0	0	0	0	0.03244	0		0	0	0	0	0	0	0.286164	1	1	0	0	0.150604	0	0	0	0	0.0280945	0	0	0	0
1444	0	-0.304193	0.62718	3.37652	0.41901	-0.122873	0.120311	-1.11721	-0.451722	0.145561	0.05	0	0	0	0	0	0	3.33333e-06	0	0	0	0	0	0	0.0283767	0		0	0	0	0	0	0	0.286164	1	1	0	0	0.150604	1	1	0	0	0.0280945	0	0	0	0
1445	0	-0.137099	-0.110263	0.442714	-0.171489	0.404023	-0.285372	-0.11658	-0.0796643	0.90694	0.05	0	0	0	0	0	0	3.33333e-06	0	0	0	0	0	0	0.0479967	0		0	0	0	0	0	0	0.286164	0	0	0	0	0.150604	0	0	0	0	0.0280945	0	0	0	0
1446	0	-0.234188	0.692414	-0.826758	-1.59626	-0.197269	0.208111	-1.087	0.862892	0.514511	0.05	0	0	0	0	0	0	3.33333e-06	0	0	0	0	0	0	0.03973	0		0	0	0	0	0	0	0.286164	0	0	0	0	0.150604	0	0	0	0	0.0280945	0	0	0	0
1447	0	1.59253	-2.61408	-0.507825	-0.985631	0.329524	-1.27121	0.0140466	-1.19798	0.922495	0.05	0	0	0	0	0	0	3.33333e-06	0	0	0	0	0	0	0.0483433	0		0	0	0	0	0	0	0.286164	0	0	0	0	0.150604	0	0	0	0	0.0280945	0	0	0	0
1448	0	-1.13678	0.329159	0.964308	1.134	0.392166	1.95175	0.228354	-1.6276	0.926259	0.05	0	0	0	0	0	0	3.33333e-06	0	0	0	0	0	0	0.0484367	0		0	0	0	0	0	0	0.286164	0	0	0	0	0.150604	0	0	0	0	0.0280945	0	0	0	0
1449	0	0.570506	0.948158	1.51149	0.302203	-1.44355	0.24488	-1.22846	0.362274	0.0475865	0.05	1	1	0	0	0	0	3.33333e-06	0	0	0	0	0	0	0.0214467	0		0	0	0	0	0	0	0.286164	1	1	0	0	0.150604	1	1	0	0	0.0280945	0	0	0	0
1450	0	0.498256	-1.56591	0.249021	-0.192939	0.160032	-0.659383	-0.799308	1.11708	0.756002	0.05	0	0	0	0	0	0	3.33333e-06	0	0	0	0	0	0	0.0448167	0		0	0	0	0	0	0	0.286164	0	0	0	0	0.150604	0	0	0	0	0.0280945	0	0	0	0
1451	0	0.897733	-0.437958	1.66067	2.30482	0.356738	-1.60889	0.386353	-1.43994	0.0816332	0.05	0	0	0	0	0	0	3.33333e-06	0	0	0	0	0	0	0.02448	0		0	0	0	0	0	0	0.286164	1	1	0	0	0.150604	1	1	0	0	0.0280945	0	0	0	0
1452	0	-0.0187865	-1.20102	-1.41779	1.67446	0.170728	-0.945048	-0.0365521	2.34401	0.55322	0.05	0	0	0	0	0	0	3.33333e-06	0	0	0	0	0	0	0.0405533	0		0	0	0	0	0	0	0.286164	0	0	0	0	0.150604	0	0	0	0	0.0280945	0	0	0	0
1453	0	0.434537	-0.130383	-0.277607	-2.51611	0.622032	0.779687	1.07524	0.916876	0.066394	0.05	0	0	0	0	0	0	3.33333e-06	0	0	0	0	0	0	0.0233	0		0	0	0	0	0	0	0.286164	1	1	0	0	0.150604	1	1	0	0	0.0280945	0	0	0	0
1454	0	-1.36815	-1.34064	0.0807034	-0.314342	-0.47433	-1.11877	0.132385	-0.52318	0.610901	0.05	0	0	0	0	0	0	3.33333e-06	0	0	0	0	0	0	0.0417433	0		0	0	0	0	0	0	0.286164	0	0	0	0	0.150604	0	0	0	0	0.0280945	0	0	0	0
1455	0	-1.52929	-0.228962	-0.889003	0.193861	1.17397	-0.49481	-0.925183	0.481332	0.310026	0.05	0	0	0	0	0	0	3.33333e-06	0	0	0	0	0	0	0.0344467	0		0	0	0	0	0	0	0.286164	0	0	0	0	0.150604	0	0	0	0	0.0280945	0	0	0	0
1456	0	1.22307	-0.0772242	0.676619	1.38799	0.277058	-1.51272	1.89047	-0.0652922	0.429004	0.05	0	0	0	0	0	0	3.33333e-06	0	0	0	0	0	0	0.03761	0		0	0	0	0	0	0	0.286164	0	0	0	0	0.150604	0	0	0	0	0.0280945	0	0	0	0
1457	0	-0.620267	0.441326	0.31275	-0.0695599	0.669696	0.915596	-0.369882	0.228952	0.386086	0.05	0	0	0	0	0	0	3.33333e-06	0	0	0	0	0	0	0.03656	0		0	0	0	0	0	0	0.286164	0	0	0	0	0.150604	0	0	0	0	0.0280945	0	0	0	0
1458	0	0.295459	0.154592	-1.33573	1.09859	1.13613	0.479317	0.16064	0.636345	0.353372	0.05	0	0	0	0	0	0	3.33333e-06	0	0	0	0	0	0	0.0356967	0		0	0	0	0	0	0	0.286164	0	0	0	0	0.150604	0	0	0	0	0.0280945	0	0	0	0
1459	0	-0.295428	-0.942433	0.0169081	-0.0239375	-0.587229	0.837461	-1.16679	-0.464578	0.945444	0.05	0	0	0	0	0	0	3.33333e-06	0	0	0	0	0	0	0.04889	0		0	0	0	0	0	0	0.286164	0	0	0	0	0.150604	0	0	0	0	0.0280945	0	0	0	0
1460	0	0.129707	-0.462946	-1.23205	-1.17155	0.0918996	-1.4468	1.06072	-0.711635	0.516369	0.05	0	0	0	0	0	0	3.33333e-06	0	0	0	0	0	0	0.0397667	0		0	0	0	0	0	0	0.286164	0	0	0	0	0.150604	0	0	0	0	0.0280945	0	0	0	0
1461	0	0.748658	-0.29954	-0.880645	0.938939	0.998089	2.30973	1.6568	0.505694	0.0778225	0.05	0	0	0	0	0	0	3.33333e-06	0	0	0	0	0	0	0.0241567	0		0	0	0	0	0	0	0.286164	1	1	0	0	0.150604	1	1	0	0	0.0280945	0	0	0	0
1462	0	-0.879315	-0.120999	-0.962088	-1.16481	-0.634594	-0.612789	0.641033	1.34344	0.123132	0.05	0	0	0	0	0	0	3.33333e-06	0	0	0	0	0	0	0.0272	0		0	0	0	0	0	0	0.286164	1	1	0	0	0.150604	1	1	0	0	0.0280945	0	0	0	0
1463	0	0.0893178	0.316427	0.690172	1.95719	0.820022	0.551345	0.218749	-0.926789	0.332595	0.05	0	0	0	0	0	0	3.33333e-06	0	0	0	0	0	0	0.03502	0		0	0	0	0	0	0	0.286164	0	0	0	0	0.150604	0	0	0	0	0.0280945	0	0	0	0
1464	0	1.06145	0.293058	-0.467047	1.86341	0.828025	0.390916	-0.620834	2.17971	0.993277	0.05	0	0	0	0	0	0	3.33333e-06	0	0	0	0	0	0	0.0498633	0		0	0	0	0	0	0	0.286164	0	0	0	0	0.150604	0	0	0	0	0.0280945	0	0	0	0
1465	0	1.73761	0.0188363	-0.21698	-0.165307	0.762432	1.12444	-0.60037	0.607404	0.835357	0.05	0	0	0	0	0	0	3.33333e-06	0	0	0	0	0	0	0.0465233	0		0	0	0	0	0	0	0.286164	0	0	0	0	0.150604	0	0	0	0	0.0280945	0	0	0	0
1466	0	0.340993	-1.07111	-1.63968	-1.63043	-1.04358	-0.406042	2.05934	0.97285	0.146826	0.05	0	0	0	0	0	0	3.33333e-06	0	0	0	0	0	0	0.0284367	0		0	0	0	0	0	0	0.286164	1	1	0	0	0.150604	1	1	0	0	0.0280945	0	0	0	0
1467	0	1.59088	-0.583051	1.32879	1.16268	2.35291	0.30276	-1.46758	-0.0851026	0.543909	0.05	0	0	0	0	0	0	3.33333e-06	0	0	0	0	0	0	0.04033	0		0	0	0	0	0	0	0.286164	0	0	0	0	0.150604	0	0	0	0	0.0280945	0	0	0	0
1468	0	1.34963	3.21209	-1.40634	-0.653173	0.983889	-0.864228	2.24924	1.17531	0.838576	0.05	0	0	0	0	0	0	3.33333e-06	0	0	0	0	0	0	0.0466	0		0	0	0	0	0	0	0.286164	0	0	0	0	0.150604	0	0	0	0	0.0280945	0	0	0	0
1469	0	0.851525	1.80515	0.728017	0.805087	0.862988	0.813001	-0.795283	0.139203	0.137712	0.05	0	0	0	0	0	0	3.33333e-06	0	0	0	0	0	0	0.02801	0		0	0	0	0	0	0	0.286164	1	1	0	0	0.150604	1	1	0	0	0.0280945	0	0	0	0
1470	0	-1.5032	1.26433	-1.4307	0.275812	0.995425	1.27899	-1.79253	0.708611	0.533487	0.05	0	0	0	0	0	0	3.33333e-06	0	0	0	0	0	0	0.0401033	0		0	0	0	0	0	0	0.286164	0	0	0	0	0.150604	0	0	0	0	0.0280945	0	0	0	0
1471	0	1.69655	-0.0196855	0.669936	-1.25711	2.66155	1.50165	-0.727641	0.394191	0.500595	0.05	0	0	0	0	0	0	3.33333e-06	0	0	0	0	0	0	0.03933	0		0	0	0	0	0	0	0.286164	0	0	0	0	0.150604	0	0	0	0	0.0280945	0	0	0	0
1472	0	-0.341491	0.909008	-0.641473	-0.21853	1.09431	-1.99254	2.22877	1.40275	0.471153	0.05	0	0	0	0	0	0	3.33333e-06	0	0	0	0	0	0	0.0386067	0		0	0	0	0	0	0	0.286164	0	0	0	0	0.150604	0	0	0	0	0.0280945	0	0	0	0
1473	0	0.426684	-0.783534	-0.054255	0.751492	0.882914	-1.44805	0.414177	-0.46273	0.710435	0.05	0	0	0	0	0	0	3.33333e-06	0	0	0	0	0	0	0.0438833	0		0	0	0	0	0	0	0.286164	0	0	0	0	0.150604	0	0	0	0	0.0280945	0	0	0	0
1474	0	-0.36476	0.518471	-0.64653	0.178937	1.47777	0.106452	-2.0119	-1.23881	0.691542	0.05	0	0	0	0	0	0	3.33333e-06	0	0	0	0	0	0	0.0435033	0		0	0	0	0	0	0	0.286164	0	0	0	0	0.150604	0	0	0	0	0.0280945	0	0	0	0
1475	0	-0.775393	0.309247	-0.110408	0.508607	0.665373	0.408744	0.566011	0.288127	0.142591	0.05	0	0	0	0	0	0	3.33333e-06	0	0	0	0	0	0	0.0282233	0		0	0	0	0	0	0	0.286164	1	1	0	0	0.150604	1	1	0	0	0.0280945	0	0	0	0
1476	0	0.623375	3.05397	-0.975177	-2.09577	-0.174977	-1.83102	-2.22293	0.0304195	0.375274	0.05	0	0	0	0	0	0	3.33333e-06	0	0	0	0	0	0	0.03629	0		0	0	0	0	0	0	0.286164	0	0	0	0	0.150604	0	0	0	0	0.0280945	0	0	0	0
1477	0	-0.598428	1.1606	-0.0525389	0.258724	1.02897	0.456786	-1.7444	0.173781	0.772471	0.05	0	0	0	0	0	0	3.33333e-06	0	0	0	0	0	0	0.0451533	0		0	0	0	0	0	0	0.286164	0	0	0	0	0.150604	0	0	0	0	0.0280945	0	0	0	0
1478	0	0.312711	-0.235124	-0.826304	0.210311	0.0245405	-0.478472	0.515524	1.19951	0.348014	0.05	0	0	0	0	0	0	3.33333e-06	0	0	0	0	0	0	0.03552	0		0	0	0	0	0	0	0.286164	0	0	0	0	0.150604	0	0	0	0	0.0280945	0	0	0	0
1479	0	-1.01577	1.40284	0.389401	-0.469326	1.00638	-0.799011	-0.120098	-1.56641	0.577944	0.05	0	0	0	0	0	0	3.33333e-06	0	0	0	0	0	0	0.0410933	0		0	0	0	0	0	0	0.286164	0	0	0	0	0.150604	0	0	0	0	0.0280945	0	0	0	0
1480	0	0.466388	-0.138471	-0.904099	-0.827946	1.35524	1.44709	0.98989	-0.744331	0.115317	0.05	0	0	0	0	0	0	3.33333e-06	0	0	0	0	0	0	0.0267733	0		0	0	0	0	0	0	0.286164	1	1	0	0	0.150604	1	1	0	0	0.0280945	0	0	0	0
1481	0	0.433026	0.407265	-2.13889	-0.90406	0.321127	-0.2959	0.302587	-0.497132	0.463279	0.05	0	0	0	0	0	0	3.33333e-06	0	0	0	0	0	0	0.0384267	0		0	0	0	0	0	0	0.286164	0	0	0	0	0.150604	0	0	0	0	0.0280945	0	0	0	0
1482	0	0.544827	1.17774	0.935147	-2.0243	0.0776932	0.126865	1.49028	-1.35163	0.940968	0.05	0	0	0	0	0	0	3.33333e-06	0	0	0	0	0	0	0.0487767	0		0	0	0	0	0	0	0.286164	0	0	0	0	0.150604	0	0	0	0	0.0280945	0	0	0	0
1483	0	-0.123242	-0.115537	-0.66439	-0.181095	1.08997	-0.766644	-1.39196	-0.476212	0.839401	0.05	0	0	0	0	0	0	3.33333e-06	0	0	0	0	0	0	0.0466167	0		0	0	0	0	0	0	0.286164	0	0	0	0	0.150604	0	0	0	0	0.0280945	0	0	0	0
1484	0	1.05144	-0.639603	0.694037	-0.0568017	-0.735611	0.869854	0.504205	-0.129849	0.803191	0.05	0	0	0	0	0	0	3.33333e-06	0	0	0	0	0	0	0.0457767	0		0	0	0	0	0	0	0.286164	0	0	0	0	0.150604	0	0	0	0	0.0280945	0	0	0	0
1485	0	1.26576	0.0215371	-0.251622	0.9326	-0.588435	-0.499623	0.515583	-0.269183	0.161555	0.05	0	0	0	0	0	0	3.33333e-06	0	0	0	0	0	0	0.0291767	0		0	0	0	0	0	0	0.286164	1	1	0	0	0.150604	0	0	0	0	0.0280945	0	0	0	0
1486	0	1.15754	-0.478059	-1.77637	-0.200322	-0.0393036	-0.497549	1.07793	1.707	0.302278	0.05	0	0	0	0	0	0	3.33333e-06	0	0	0	0	0	0	0.0341867	0		0	0	0	0	0	0	0.286164	0	0	0	0	0.150604	0	0	0	0	0.0280945	0	0	0	0
1487	0	-0.602254	-1.0651	-1.05937	-1.24244	-0.894154	-0.30199	0.43432	0.457644	0.0406579	0.05	1	1	0	0	0	0	3.33333e-06	0	0	0	0	0	0	0.0206967	0		0	0	0	0	0	0	0.286164	1	1	0	0	0.150604	1	1	0	0	0.0280945	0	0	0	0
1488	0	-0.521637	-0.0167006	1.58502	0.0255276	1.02763	-1.26475	-0.450307	0.0993315	0.554509	0.05	0	0	0	0	0	0	3.33333e-06	0	0	0	0	0	0	0.04059	0		0	0	0	0	0	0	0.286164	0	0	0	0	0.150604	0	0	0	0	0.0280945	0	0	0	0
1489	0	-0.583076	0.62219	-0.044862	0.516008	1.94281	-0.368338	0.375093	0.480925	0.42261	0.05	0	0	0	0	0	0	3.33333e-06	0	0	0	0	0	0	0.0374733	0		0	0	0	0	0	0	0.286164	0	0	0	0	0.150604	0	0	0	0	0.0280945	0	0	0	0
1490	0	-0.500302	1.51982	1.48295	1.15342	0.126933	-0.892131	1.6424	-0.869885	0.277885	0.05	0	0	0	0	0	0	3.33333e-06	0	0	0	0	0	0	0.03338	0		0	0	0	0	0	0	0.286164	1	1	0	0	0.150604	0	0	0	0	0.0280945	0	0	0	0
1491	0	-0.270398	-1.17463	1.38479	-1.1759	0.129232	-0.316631	-0.366733	-1.02207	0.899981	0.05	0	0	0	0	0	0	3.33333e-06	0	0	0	0	0	0	0.0478633	0		0	0	0	0	0	0	0.286164	0	0	0	0	0.150604	0	0	0	0	0.0280945	0	0	0	0
1492	0	-0.178872	-0.22773	-0.0181905	-1.02373	-0.506	-1.01063	-1.6554	-1.07099	0.0755096	0.05	0	0	0	0	0	0	3.33333e-06	0	0	0	0	0	0	0.0239633	0		0	0	0	0	0	0	0.286164	1	1	0	0	0.150604	1	1	0	0	0.0280945	0	0	0	0
1493	0	0.305938	2.17004	-0.778432	0.727927	0.257592	-1.01255	-0.482704	0.622734	0.326864	0.05	0	0	0	0	0	0	3.33333e-06	0	0	0	0	0	0	0.0348967	0		0	0	0	0	0	0	0.286164	0	0	0	0	0.150604	0	0	0	0	0.0280945	0	0	0	0
1494	0	1.86773	0.0517248	-0.0924162	1.47842	1.60113	-1.59869	0.501497	0.441111	0.504516	0.05	0	0	0	0	0	0	3.33333e-06	0	0	0	0	0	0	0.03944	0		0	0	0	0	0	0	0.286164	0	0	0	0	0.150604	0	0	0	0	0.0280945	0	0	0	0
1495	0	1.49545	-0.26138	0.33079	-1.09851	0.438488	0.703865	0.00454239	0.570722	0.600363	0.05	0	0	0	0	0	0	3.33333e-06	0	0	0	0	0	0	0.0415267	0		0	0	0	0	0	0	0.286164	0	0	0	0	0.150604	0	0	0	0	0.0280945	0	0	0	0
1496	0	-0.736905	0.599127	-1.01265	-0.399888	0.924795	0.0875826	-0.931347	0.408945	0.369899	0.05	0	0	0	0	0	0	3.33333e-06	0	0	0	0	0	0	0.0361233	0		0	0	0	0	0	0	0.286164	0	0	0	0	0.150604	0	0	0	0	0.0280945	0	0	0	0
1497	0	0.249493	-1.65739	1.57604	0.931482	-0.550576	0.524241	-0.815403	-0.797017	0.40664	0.05	0	0	0	0	0	0	3.33333e-06	0	0	0	0	0	0	0.03712	0		0	0	0	0	0	0	0.286164	0	0	0	0	0.150604	0	0	0	0	0.0280945	0	0	0	0
1498	0	1.07839	-0.774989	-0.415032	-1.41633	0.111575	2.14629	0.526461	0.207622	0.1629	0.05	0	0	0	0	0	0	3.33333e-06	0	0	0	0	0	0	0.0292467	0		0	0	0	0	0	0	0.286164	1	1	0	0	0.150604	0	0	0	0	0.0280945	0	0	0	0
1499	0	1.07218	0.398335	-0.801927	1.62396	0.39598	-1.20429	-1.2757	0.652424	0.250235	0.05	0	0	0	0	0	0	3.33333e-06	0	0	0	0	0	0	0.0324933	0		0	0	0	0	0	0	0.286164	1	1	0	0	0.150604	0	0	0	0	0.0280945	0	0	0	0
1500	0	-1.1854	-0.26861	0.368432	0.12714	-1.74592	-1.72592	-2.64407	-1.3986	0.00918669	0.05	1	1	0	0	0	0	3.33333e-06	0	0	0	0	0	0	0.0139567	1	0.0139567	1	1	0	0	0	0	0.286164	1	1	0	0	0.150604	1	1	0	0	0.0280945	1	1	0	0
1501	0	0.113665	-0.863721	0.812074	0.565117	-1.30881	0.0443867	0.870868	1.26554	0.93105	0.05	0	0	0	0	0	0	3.33333e-06	0	0	0	0	0	0	0.04855	0		0	0	0	0	0	0	0.286164	0	0	0	0	0.150604	0	0	0	0	0.0280945	0	0	0	0
1502	0	0.962354	-0.255223	-0.476397	-0.978056	0.407793	0.535434	1.13156	-0.866571	0.437854	0.05	0	0	0	0	0	0	3.33333e-06	0	0	0	0	0	0	0.0378233	0		0	0	0	0	0	0	0.286164	0	0	0	0	0.150604	0	0	0	0	0.0280945	0	0	0	0
1503	0	0.045407	-1.70812	-2.24591	1.16796	1.36603	-1.05417	-0.414075	0.584942	0.429892	0.05	0	0	0	0	0	0	3.33333e-06	0	0	0	0	0	0	0.0376233	0		0	0	0	0	0	0	0.286164	0	0	0	0	0.150604	0	0	0	0	0.0280945	0	0	0	0
1504	0	1.40222	1.16209	-1.44487	-0.38254	-2.13412	0.977513	0.957334	0.920291	0.997029	0.05	0	0	0	0	0	0	3.33333e-06	0	0	0	0	0	0	0.0499267	0		0	0	0	0	0	0	0.286164	0	0	0	0	0.150604	0	0	0	0	0.0280945	0	0	0	0
1505	0	0.341785	-0.297218	-1.02804	-1.78411	1.74677	-0.0907801	-0.688805	1.2916	0.137534	0.05	0	0	0	0	0	0	3.33333e-06	0	0	0	0	0	0	0.02799	0		0	0	0	0	0	0	0.286164	1	1	0	0	0.150604	1	1	0	0	0.0280945	0	0	0	0
1506	0	-0.143918	-0.732018	-2.18431	-0.344737	-2.09665	-0.692351	0.173735	1.39583	0.552002	0.05	0	0	0	0	0	0	3.33333e-06	0	0	0	0	0	0	0.0405033	0		0	0	0	0	0	0	0.286164	0	0	0	0	0.150604	0	0	0	0	0.0280945	0	0	0	0
1507	0	0.317049	-1.076	0.371874	0.165847	-0.554426	-1.74138	-0.202809	0.135701	0.354307	0.05	0	0	0	0	0	0	3.33333e-06	0	0	0	0	0	0	0.03571	0		0	0	0	0	0	0	0.286164	0	0	0	0	0.150604	0	0	0	0	0.0280945	0	0	0	0
1508	0	1.31588	0.00192829	-0.601857	-1.04719	-0.0446592	1.48436	-0.811643	0.353955	0.65645	0.05	0	0	0	0	0	0	3.33333e-06	0	0	0	0	0	0	0.04276	0		0	0	0	0	0	0	0.286164	0	0	0	0	0.150604	0	0	0	0	0.0280945	0	0	0	0
1509	0	-0.471847	0.163447	-0.901305	0.183817	-0.205142	1.28632	-2.6209	0.00909244	0.887758	0.05	0	0	0	0	0	0	3.33333e-06	0	0	0	0	0	0	0.0476133	0		0	0	0	0	0	0	0.286164	0	0	0	0	0.150604	0	0	0	0	0.0280945	0	0	0	0
1510	0	0.699766	-0.990485	-0.722942	1.43452	0.524821	0.924318	1.39877	-1.70571	0.847475	0.05	0	0	0	0	0	0	3.33333e-06	0	0	0	0	0	0	0.0467733	0		0	0	0	0	0	0	0.286164	0	0	0	0	0.150604	0	0	0	0	0.0280945	0	0	0	0
1511	0	1.21935	2.92564	0.725416	0.854496	2.51322	-1.82125	-0.97962	1.13207	0.314113	0.05	0	0	0	0	0	0	3.33333e-06	0	0	0	0	0	0	0.0345567	0		0	0	0	0	0	0	0.286164	0	0	0	0	0.150604	0	0	0	0	0.0280945	0	0	0	0
1512	0	-1.78445	-0.804832	-0.111743	1.65444	-1.2127	1.08243	0.589206	-1.64441	0.973032	0.05	0	0	0	0	0	0	3.33333e-06	0	0	0	0	0	0	0.0494833	0		0	0	0	0	0	0	0.286164	0	0	0	0	0.150604	0	0	0	0	0.0280945	0	0	0	0
1513	0	-0.0773219	1.08257	-0.367707	0.349841	-1.05958	-2.20524	-0.227206	-0.0831458	0.0969295	0.05	0	0	0	0	0	0	3.33333e-06	0	0	0	0	0	0	0.0254867	0		0	0	0	0	0	0	0.286164	1	1	0	0	0.150604	1	1	0	0	0.0280945	0	0	0	0
1514	0	-0.222035	1.8512	-0.613934	-0.677459	-2.69328	0.209206	1.12168	1.56399	0.976904	0.05	0	0	0	0	0	0	3.33333e-06	0	0	0	0	0	0	0.0495433	0		0	0	0	0	0	0	0.286164	0	0	0	0	0.150604	0	0	0	0	0.0280945	0	0	0	0
1515	0	-0.143818	-1.54609	-0.219617	-0.691822	-1.42447	0.846283	0.446192	-0.636537	0.480165	0.05	0	0	0	0	0	0	3.33333e-06	0	0	0	0	0	0	0.0388567	0		0	0	0	0	0	0	0.286164	0	0	0	0	0.150604	0	0	0	0	0.0280945	0	0	0	0
1516	0	-1.75797	0.948905	-0.0296249	-0.432171	1.25434	0.0616874	0.254481	0.666638	0.206821	0.05	0	0	0	0	0	0	3.33333e-06	0	0	0	0	0	0	0.03104	0		0	0	0	0	0	0	0.286164	1	1	0	0	0.150604	0	0	0	0	0.0280945	0	0	0	0
1517	0	-1.15742	-0.430019	0.347053	-0.241273	1.43436	-0.379603	0.353058	-2.59419	0.937737	0.05	0	0	0	0	0	0	3.33333e-06	0	0	0	0	0	0	0.0487	0		0	0	0	0	0	0	0.286164	0	0	0	0	0.150604	0	0	0	0	0.0280945	0	0	0	0
1518	0	1.80439	-0.231501	0.556527	-1.46264	-2.01798	1.17371	-0.554567	0.858096	0.773552	0.05	0	0	0	0	0	0	3.33333e-06	0	0	0	0	0	0	0.0451767	0		0	0	0	0	0	0	0.286164	0	0	0	0	0.150604	0	0	0	0	0.0280945	0	0	0	0
1519	0	-1.33154	0.778603	0.412499	0.36029	-1.27919	0.892199	-1.32751	1.61958	0.932339	0.05	0	0	0	0	0	0	3.33333e-06	0	0	0	0	0	0	0.0485733	0		0	0	0	0	0	0	0.286164	0	0	0	0	0.150604	0	0	0	0	0.0280945	0	0	0	0
1520	0	0.977462	1.7794	-1.07748	-0.439201	-0.252479	0.935677	-0.643698	-0.104686	0.671946	0.05	0	0	0	0	0	0	3.33333e-06	0	0	0	0	0	0	0.0430733	0		0	0	0	0	0	0	0.286164	0	0	0	0	0.150604	0	0	0	0	0.0280945	0	0	0	0
1521	0	-0.633456	-1.06092	-0.42767	1.2195	0.474571	0.910686	0.306736	1.13213	0.132016	0.05	0	0	0	0	0	0	3.33333e-06	0	0	0	0	0	0	0.02771	0		0	0	0	0	0	0	0.286164	1	1	0	0	0.150604	1	1	0	0	0.0280945	0	0	0	0
1522	0	1.07835	-0.986538	0.32135	-1.72159	-1.26662	0.123018	-1.15951	0.0237111	0.751658	0.05	0	0	0	0	0	0	3.33333e-06	0	0	0	0	0	0	0.04472	0		0	0	0	0	0	0	0.286164	0	0	0	0	0.150604	0	0	0	0	0.0280945	0	0	0	0
1523	0	1.99984	-0.549308	0.180841	-1.00899	0.590219	-0.453408	-1.2534	1.42078	0.931219	0.05	0	0	0	0	0	0	3.33333e-06	0	0	0	0	0	0	0.0485567	0		0	0	0	0	0	0	0.286164	0	0	0	0	0.150604	0	0	0	0	0.0280945	0	0	0	0
1524	0	-1.52664	1.54581	0.264394	0.32042	0.0903146	1.17287	-0.936199	0.843239	0.863154	0.05	0	0	0	0	0	0	3.33333e-06	0	0	0	0	0	0	0.04713	0		0	0	0	0	0	0	0.286164	0	0	0	0	0.150604	0	0	0	0	0.0280945	0	0	0	0
1525	0	-0.0554313	-0.312786	0.160289	0.461911	0.94978	-1.11719	1.74046	0.172176	0.575948	0.05	0	0	0	0	0	0	3.33333e-06	0	0	0	0	0	0	0.0410633	0		0	0	0	0	0	0	0.286164	0	0	0	0	0.150604	0	0	0	0	0.0280945	0	0	0	0
1526	0	0.211279	1.65146	-0.0597558	0.170914	1.11381	-0.98163	-1.00447	0.407545	0.388213	0.05	0	0	0	0	0	0	3.33333e-06	0	0	0	0	0	0	0.0366133	0		0	0	0	0	0	0	0.286164	0	0	0	0	0.150604	0	0	0	0	0.0280945	0	0	0	0
1527	0	-0.0953395	-0.493873	-0.0539273	-0.462487	1.18359	-1.81372	0.706696	0.885958	0.488978	0.05	0	0	0	0	0	0	3.33333e-06	0	0	0	0	0	0	0.0390267	0		0	0	0	0	0	0	0.286164	0	0	0	0	0.150604	0	0	0	0	0.0280945	0	0	0	0
1528	0	-0.558447	-0.107023	-0.90703	-1.04243	-1.09075	1.20633	-1.6922	1.05907	0.520489	0.05	0	0	0	0	0	0	3.33333e-06	0	0	0	0	0	0	0.0398633	0		0	0	0	0	0	0	0.286164	0	0	0	0	0.150604	0	0	0	0	0.0280945	0	0	0	0
1529	0	0.137989	-0.367616	0.0705732	-1.29865	0.847048	-0.136133	-0.449643	1.30201	0.202053	0.05	0	0	0	0	0	0	3.33333e-06	0	0	0	0	0	0	0.0308567	0		0	0	0	0	0	0	0.286164	1	1	0	0	0.150604	0	0	0	0	0.0280945	0	0	0	0
1530	0	-0.372164	-1.64198	0.298653	-0.20105	0.966817	1.79096	0.118208	-0.624896	0.168859	0.05	0	0	0	0	0	0	3.33333e-06	0	0	0	0	0	0	0.0294967	0		0	0	0	0	0	0	0.286164	1	1	0	0	0.150604	0	0	0	0	0.0280945	0	0	0	0
1531	0	-0.615156	0.798899	0.156845	-0.422071	-1.9163	0.228705	0.534012	-0.0155729	0.684868	0.05	0	0	0	0	0	0	3.33333e-06	0	0	0	0	0	0	0.0433667	0		0	0	0	0	0	0	0.286164	0	0	0	0	0.150604	0	0	0	0	0.0280945	0	0	0	0
1532	0	-0.957219	0.414126	-0.1801	0.633093	-0.953326	-0.804011	1.12762	-0.473488	0.685791	0.05	0	0	0	0	0	0	3.33333e-06	0	0	0	0	0	0	0.0433833	0		0	0	0	0	0	0	0.286164	0	0	0	0	0.150604	0	0	0	0	0.0280945	0	0	0	0
1533	0	0.252253	-0.318564	1.26478	0.629311	0.503012	-1.84024	-0.803198	-1.90946	0.0661894	0.05	0	0	0	0	0	0	3.33333e-06	0	0	0	0	0	0	0.02327	0		0	0	0	0	0	0	0.286164	1	1	0	0	0.150604	1	1	0	0	0.0280945	0	0	0	0
1534	0	-1.03531	0.0424063	1.52042	0.484858	-0.622915	-0.439165	-0.334688	-0.532527	0.216936	0.05	0	0	0	0	0	0	3.33333e-06	0	0	0	0	0	0	0.0313967	0		0	0	0	0	0	0	0.286164	1	1	0	0	0.150604	0	0	0	0	0.0280945	0	0	0	0
1535	0	0.62315	0.53751	-0.0629471	-1.58925	1.42774	-0.689679	-0.11803	-0.219068	0.756758	0.05	0	0	0	0	0	0	3.33333e-06	0	0	0	0	0	0	0.0448267	0		0	0	0	0	0	0	0.286164	0	0	0	0	0.150604	0	0	0	0	0.0280945	0	0	0	0
1536	0	-0.625005	0.750966	0.701794	0.878598	0.780088	-0.738504	-0.58551	0.999782	0.604821	0.05	0	0	0	0	0	0	3.33333e-06	0	0	0	0	0	0	0.0416267	0		0	0	0	0	0	0	0.286164	0	0	0	0	0.150604	0	0	0	0	0.0280945	0	0	0	0
1537	0	0.505498	-1.11402	-1.90632	0.738085	-0.939696	1.40748	-0.168823	2.42043	0.30003	0.05	0	0	0	0	0	0	3.33333e-06	0	0	0	0	0	0	0.0341033	0		0	0	0	0	0	0	0.286164	0	0	0	0	0.150604	0	0	0	0	0.0280945	0	0	0	0
1538	0	0.812777	0.194962	0.756638	1.14036	0.404629	-0.763432	0.375486	2.48794	0.891877	0.05	0	0	0	0	0	0	3.33333e-06	0	0	0	0	0	0	0.0477167	0		0	0	0	0	0	0	0.286164	0	0	0	0	0.150604	0	0	0	0	0.0280945	0	0	0	0
1539	0	1.46089	3.14563	-0.496397	-0.561321	1.46695	-0.884019	-1.65511	-0.294466	0.309901	0.05	0	0	0	0	0	0	3.33333e-06	0	0	0	0	0	0	0.03444	0		0	0	0	0	0	0	0.286164	0	0	0	0	0.150604	0	0	0	0	0.0280945	0	0	0	0
1540	0	1.09426	2.03072	1.3023	-0.114579	-0.230772	0.842522	-0.734061	-0.658053	0.0686155	0.05	0	0	0	0	0	0	3.33333e-06	0	0	0	0	0	0	0.0234633	0		0	0	0	0	0	0	0.286164	1	1	0	0	0.150604	1	1	0	0	0.0280945	0	0	0	0
1541	0	-0.492742	-0.929973	2.03596	-0.179243	-1.51081	0.0456916	0.0432199	0.691601	0.731578	0.05	0	0	0	0	0	0	3.33333e-06	0	0	0	0	0	0	0.0443133	0		0	0	0	0	0	0	0.286164	0	0	0	0	0.150604	0	0	0	0	0.0280945	0	0	0	0
1542	0	0.435581	-2.03699	0.994086	0.379337	-0.652829	0.481207	-0.193996	-0.13244	0.927692	0.05	0	0	0	0	0	0	3.33333e-06	0	0	0	0	0	0	0.0484733	0		0	0	0	0	0	0	0.286164	0	0	0	0	0.150604	0	0	0	0	0.0280945	0	0	0	0
1543	0	0.590034	-0.95072	-1.35997	0.269617	1.43568	-0.654023	2.56279	1.55046	0.102014	0.05	0	0	0	0	0	0	3.33333e-06	0	0	0	0	0	0	0.0259033	0		0	0	0	0	0	0	0.286164	1	1	0	0	0.150604	1	1	0	0	0.0280945	0	0	0	0
1544	0	0.891902	0.077379	-1.4137	-0.387338	0.306388	-0.633101	-0.564929	-0.0643591	0.955143	0.05	0	0	0	0	0	0	3.33333e-06	0	0	0	0	0	0	0.0490867	0		0	0	0	0	0	0	0.286164	0	0	0	0	0.150604	0	0	0	0	0.0280945	0	0	0	0
1545	0	-1.34057	-2.27619	-0.604372	-1.01932	-1.45753	1.09463	-0.332984	-1.01544	0.230612	0.05	0	0	0	0	0	0	3.33333e-06	0	0	0	0	0	0	0.03186	0		0	0	0	0	0	0	0.286164	1	1	0	0	0.150604	0	0	0	0	0.0280945	0	0	0	0
1546	0	-1.04144	0.995893	-0.768556	0.183534	-0.0923162	-0.234286	0.753776	-1.61385	0.84388	0.05	0	0	0	0	0	0	3.33333e-06	0	0	0	0	0	0	0.0466867	0		0	0	0	0	0	0	0.286164	0	0	0	0	0.150604	0	0	0	0	0.0280945	0	0	0	0
1547	0	0.606304	0.885231	0.994749	-0.774758	-0.530252	0.661003	-0.406405	-1.14126	0.208232	0.05	0	0	0	0	0	0	3.33333e-06	0	0	0	0	0	0	0.0310833	0		0	0	0	0	0	0	0.286164	1	1	0	0	0.150604	0	0	0	0	0.0280945	0	0	0	0
1548	0	-1.11589	-1.09807	-0.667297	1.19479	-0.4283	0.583137	2.27292	0.927376	0.158376	0.05	0	0	0	0	0	0	3.33333e-06	0	0	0	0	0	0	0.0290467	0		0	0	0	0	0	0	0.286164	1	1	0	0	0.150604	0	0	0	0	0.0280945	0	0	0	0
1549	0	1.13171	1.19277	0.117644	-1.02242	-0.889311	-1.19883	0.101025	1.34791	0.531381	0.05	0	0	0	0	0	0	3.33333e-06	0	0	0	0	0	0	0.0400533	0		0	0	0	0	0	0	0.286164	0	0	0	0	0.150604	0	0	0	0	0.0280945	0	0	0	0
1550	0	-1.28472	0.736756	1.3201	-0.647565	0.34658	1.19233	1.41029	0.437275	0.261941	0.05	0	0	0	0	0	0	3.33333e-06	0	0	0	0	0	0	0.03288	0		0	0	0	0	0	0	0.286164	1	1	0	0	0.150604	0	0	0	0	0.0280945	0	0	0	0
1551	0	1.06098	-0.88897	0.40185	1.00031	-1.69082	1.51809	-0.962511	0.11728	0.465554	0.05	0	0	0	0	0	0	3.33333e-06	0	0	0	0	0	0	0.0384967	0		0	0	0	0	0	0	0.286164	0	0	0	0	0.150604	0	0	0	0	0.0280945	0	0	0	0
1552	0	-0.968365	-0.444427	0.403663	-0.0421854	-0.70947	-0.652011	0.598865	1.59426	0.479482	0.05	0	0	0	0	0	0	3.33333e-06	0	0	0	0	0	0	0.0388267	0		0	0	0	0	0	0	0.286164	0	0	0	0	0.150604	0	0	0	0	0.0280945	0	0	0	0
1553	0	-1.96977	-1.141	0.146654	-1.01819	0.822335	-0.989401	-0.979622	-0.0588777	0.301695	0.05	0	0	0	0	0	0	3.33333e-06	0	0	0	0	0	0	0.0341633	0		0	0	0	0	0	0	0.286164	0	0	0	0	0.150604	0	0	0	0	0.0280945	0	0	0	0
1554	0	-1.222	-0.222958	-0.704856	-0.530072	1.19727	0.299594	-0.968658	0.590937	0.10731	0.05	0	0	0	0	0	0	3.33333e-06	0	0	0	0	0	0	0.0262633	0		0	0	0	0	0	0	0.286164	1	1	0	0	0.150604	1	1	0	0	0.0280945	0	0	0	0
1555	0	0.137802	2.12374	-0.848191	-0.504732	-0.410813	-0.308638	1.05519	1.43304	0.800418	0.05	0	0	0	0	0	0	3.33333e-06	0	0	0	0	0	0	0.0457233	0		0	0	0	0	0	0	0.286164	0	0	0	0	0.150604	0	0	0	0	0.0280945	0	0	0	0
1556	0	-0.33881	-2.26402	0.564666	1.33737	-0.0528308	0.802391	0.031235	0.859528	0.498846	0.05	0	0	0	0	0	0	3.33333e-06	0	0	0	0	0	0	0.0392767	0		0	0	0	0	0	0	0.286164	0	0	0	0	0.150604	0	0	0	0	0.0280945	0	0	0	0
1557	0	-1.08385	-0.434246	0.273446	0.121049	-1.79238	-1.07795	-0.39197	0.303716	0.432503	0.05	0	0	0	0	0	0	3.33333e-06	0	0	0	0	0	0	0.03769	0		0	0	0	0	0	0	0.286164	0	0	0	0	0.150604	0	0	0	0	0.0280945	0	0	0	0
1558	0	0.20764	-0.065056	-0.651568	1.67791	0.520939	0.226119	-1.71333	-1.89605	0.256477	0.05	0	0	0	0	0	0	3.33333e-06	0	0	0	0	0	0	0.0327233	0		0	0	0	0	0	0	0.286164	1	1	0	0	0.150604	0	0	0	0	0.0280945	0	0	0	0
1559	0	0.91134	-0.636207	0.329618	-0.899103	0.220735	-1.09907	-1.81978	0.474483	0.509815	0.05	0	0	0	0	0	0	3.33333e-06	0	0	0	0	0	0	0.0395933	0		0	0	0	0	0	0	0.286164	0	0	0	0	0.150604	0	0	0	0	0.0280945	0	0	0	0
1560	0	0.367667	0.858939	0.570544	0.39679	-0.768788	1.03729	-0.286861	-1.02481	0.137655	0.05	0	0	0	0	0	0	3.33333e-06	0	0	0	0	0	0	0.0279967	0		0	0	0	0	0	0	0.286164	1	1	0	0	0.150604	1	1	0	0	0.0280945	0	0	0	0
1561	0	-1.3062	-1.44312	-0.909229	-0.92792	1.93277	1.50813	1.23926	1.50695	9.42237e-06	0.05	1	1	0	0	0	0	3.33333e-06	0	0	0	0	0	0	0.000173333	1	0.000173333	1	1	0	0	0	0	0.286164	1	1	0	0	0.150604	1	1	0	0	0.0280945	1	1	0	0
1562	0	0.966986	-0.716716	-0.103702	-0.452423	-0.181101	0.0611749	1.0051	-1.12987	0.979601	0.05	0	0	0	0	0	0	3.33333e-06	0	0	0	0	0	0	0.0495933	0		0	0	0	0	0	0	0.286164	0	0	0	0	0.150604	0	0	0	0	0.0280945	0	0	0	0
1563	0	0.733737	-1.02556	-0.486148	-0.189898	0.61752	-0.274724	-1.09679	1.33818	0.56952	0.05	0	0	0	0	0	0	3.33333e-06	0	0	0	0	0	0	0.04091	0		0	0	0	0	0	0	0.286164	0	0	0	0	0.150604	0	0	0	0	0.0280945	0	0	0	0
1564	0	-1.41287	2.77505	-0.261588	0.00601219	-1.90398	1.02305	-0.314841	0.872702	0.759782	0.05	0	0	0	0	0	0	3.33333e-06	0	0	0	0	0	0	0.0449033	0		0	0	0	0	0	0	0.286164	0	0	0	0	0.150604	0	0	0	0	0.0280945	0	0	0	0
1565	0	1.25757	0.146532	1.25601	-0.706292	0.41153	-0.476162	0.641763	-1.0008	0.368718	0.05	0	0	0	0	0	0	3.33333e-06	0	0	0	0	0	0	0.0360967	0		0	0	0	0	0	0	0.286164	0	0	0	0	0.150604	0	0	0	0	0.0280945	0	0	0	0
1566	0	1.03952	-0.775735	1.31599	1.16804	0.153052	-2.05964	2.06789	-0.638082	0.446983	0.05	0	0	0	0	0	0	3.33333e-06	0	0	0	0	0	0	0.0380633	0		0	0	0	0	0	0	0.286164	0	0	0	0	0.150604	0	0	0	0	0.0280945	0	0	0	0
1567	0	-1.10686	0.215262	1.11137	1.4099	2.02532	0.920976	1.22949	0.358135	0.315741	0.05	0	0	0	0	0	0	3.33333e-06	0	0	0	0	0	0	0.0346067	0		0	0	0	0	0	0	0.286164	0	0	0	0	0.150604	0	0	0	0	0.0280945	0	0	0	0
1568	0	-1.51476	-0.189318	-1.02231	1.41017	0.58462	0.737701	-1.01106	-0.161438	0.645037	0.05	0	0	0	0	0	0	3.33333e-06	0	0	0	0	0	0	0.0424567	0		0	0	0	0	0	0	0.286164	0	0	0	0	0.150604	0	0	0	0	0.0280945	0	0	0	0
1569	0	0.508183	-1.02641	0.611977	-0.480707	1.6232	1.26599	-1.38835	-1.04979	0.817856	0.05	0	0	0	0	0	0	3.33333e-06	0	0	0	0	0	0	0.04611	0		0	0	0	0	0	0	0.286164	0	0	0	0	0.150604	0	0	0	0	0.0280945	0	0	0	0
1570	0	-0.00921584	-0.591727	2.20579	0.18997	-0.289844	-0.928278	0.0828577	0.394772	0.381943	0.05	0	0	0	0	0	0	3.33333e-06	0	0	0	0	0	0	0.03643	0		0	0	0	0	0	0	0.286164	0	0	0	0	0.150604	0	0	0	0	0.0280945	0	0	0	0
1571	0	0.0761151	-0.877176	0.465873	-1.27756	-1.18804	-0.468384	0.560852	-1.43966	0.715978	0.05	0	0	0	0	0	0	3.33333e-06	0	0	0	0	0	0	0.04399	0		0	0	0	0	0	0	0.286164	0	0	0	0	0.150604	0	0	0	0	0.0280945	0	0	0	0
1572	0	2.42122	-0.300739	1.04621	0.0545417	0.185258	0.650406	-0.309111	-0.185445	0.307958	0.05	0	0	0	0	0	0	3.33333e-06	0	0	0	0	0	0	0.0343467	0		0	0	0	0	0	0	0.286164	0	0	0	0	0.150604	0	0	0	0	0.0280945	0	0	0	0
1573	0	0.351015	-0.472529	1.07893	0.229243	0.330099	-0.777779	-0.643262	0.458037	0.352781	0.05	0	0	0	0	0	0	3.33333e-06	0	0	0	0	0	0	0.0356567	0		0	0	0	0	0	0	0.286164	0	0	0	0	0.150604	0	0	0	0	0.0280945	0	0	0	0
1574	0	1.02148	-0.618771	0.260384	3.00675	0.999558	0.767694	-0.067757	0.082341	0.583636	0.05	0	0	0	0	0	0	3.33333e-06	0	0	0	0	0	0	0.04121	0		0	0	0	0	0	0	0.286164	0	0	0	0	0.150604	0	0	0	0	0.0280945	0	0	0	0
1575	0	-0.888426	0.413077	1.27802	-0.890132	0.366789	1.0743	-1.67475	-0.929358	0.753145	0.05	0	0	0	0	0	0	3.33333e-06	0	0	0	0	0	0	0.0447667	0		0	0	0	0	0	0	0.286164	0	0	0	0	0.150604	0	0	0	0	0.0280945	0	0	0	0
1576	0	-0.64156	0.494513	0.982808	-0.315035	0.671891	-0.104882	-0.0527697	0.519975	0.770456	0.05	0	0	0	0	0	0	3.33333e-06	0	0	0	0	0	0	0.04512	0		0	0	0	0	0	0	0.286164	0	0	0	0	0.150604	0	0	0	0	0.0280945	0	0	0	0
1577	0	-0.0711163	0.403739	0.51354	0.957525	1.82147	-2.11561	0.670404	-0.480086	0.601876	0.05	0	0	0	0	0	0	3.33333e-06	0	0	0	0	0	0	0.0415633	0		0	0	0	0	0	0	0.286164	0	0	0	0	0.150604	0	0	0	0	0.0280945	0	0	0	0
1578	0	-0.54558	0.0297753	-2.11651	1.11165	0.928414	0.395821	-1.31834	0.830734	0.514914	0.05	0	0	0	0	0	0	3.33333e-06	0	0	0	0	0	0	0.03974	0		0	0	0	0	0	0	0.286164	0	0	0	0	0.150604	0	0	0	0	0.0280945	0	0	0	0
1579	0	0.0612016	0.819647	2.13753	0.655066	0.175153	0.818448	-0.076622	-0.243128	0.181315	0.05	0	0	0	0	0	0	3.33333e-06	0	0	0	0	0	0	0.0300667	0		0	0	0	0	0	0	0.286164	1	1	0	0	0.150604	0	0	0	0	0.0280945	0	0	0	0
1580	0	-0.638127	-0.124331	-0.36653	0.334103	-1.02461	-1.84585	-1.61094	-1.27742	0.00400723	0.05	1	1	0	0	0	0	3.33333e-06	0	0	0	0	0	0	0.01076	1	0.01076	1	1	0	0	0	0	0.286164	1	1	0	0	0.150604	1	1	0	0	0.0280945	1	1	0	0
1581	0	-0.0443851	-0.822599	0.96178	-0.0736835	-0.098915	1.03669	0.977143	0.130038	0.320451	0.05	0	0	0	0	0	0	3.33333e-06	0	0	0	0	0	0	0.03473	0		0	0	0	0	0	0	0.286164	0	0	0	0	0.150604	0	0	0	0	0.0280945	0	0	0	0
1582	0	0.701938	0.313291	-0.921518	-1.30479	-0.95174	-0.110721	-0.995556	1.96033	0.752452	0.05	0	0	0	0	0	0	3.33333e-06	0	0	0	0	0	0	0.04475	0		0	0	0	0	0	0	0.286164	0	0	0	0	0.150604	0	0	0	0	0.0280945	0	0	0	0
1583	0	-0.483015	-1.05475	0.183654	0.545277	0.645344	1.04033	-2.31796	-0.639308	0.894479	0.05	0	0	0	0	0	0	3.33333e-06	0	0	0	0	0	0	0.0477633	0		0	0	0	0	0	0	0.286164	0	0	0	0	0.150604	0	0	0	0	0.0280945	0	0	0	0
1584	0	0.783351	0.512832	-0.435006	-0.69862	-0.931385	-0.806129	-0.162609	-1.97716	0.100012	0.05	0	0	0	0	0	0	3.33333e-06	0	0	0	0	0	0	0.0257633	0		0	0	0	0	0	0	0.286164	1	1	0	0	0.150604	1	1	0	0	0.0280945	0	0	0	0
1585	0	0.057917	1.92923	-1.4618	0.461054	-0.823163	0.497604	0.438288	-1.42917	0.520848	0.05	0	0	0	0	0	0	3.33333e-06	0	0	0	0	0	0	0.0398767	0		0	0	0	0	0	0	0.286164	0	0	0	0	0.150604	0	0	0	0	0.0280945	0	0	0	0
1586	0	1.07273	1.22411	1.98412	0.605456	-2.15457	-0.343336	-2.63021	0.1337	0.0150215	0.05	1	1	0	0	0	0	3.33333e-06	0	0	0	0	0	0	0.0159167	1	0.0159167	1	1	0	0	0	0	0.286164	1	1	0	0	0.150604	1	1	0	0	0.0280945	1	1	0	0
1587	0	1.0186	-0.146076	-0.371321	-0.288346	-0.115445	-0.0353615	-0.936426	0.974887	0.878306	0.05	0	0	0	0	0	0	3.33333e-06	0	0	0	0	0	0	0.0474633	0		0	0	0	0	0	0	0.286164	0	0	0	0	0.150604	0	0	0	0	0.0280945	0	0	0	0
1588	0	0.789856	-0.170799	-1.06019	-0.108525	-0.515285	-0.288182	-0.0224921	0.108727	0.920528	0.05	0	0	0	0	0	0	3.33333e-06	0	0	0	0	0	0	0.04829	0		0	0	0	0	0	0	0.286164	0	0	0	0	0.150604	0	0	0	0	0.0280945	0	0	0	0
1589	0	-0.309605	-0.53685	-1.52045	-0.544873	0.468975	-1.13287	0.791577	-0.0682028	0.188354	0.05	0	0	0	0	0	0	3.33333e-06	0	0	0	0	0	0	0.0303333	0		0	0	0	0	0	0	0.286164	1	1	0	0	0.150604	0	0	0	0	0.0280945	0	0	0	0
1590	0	-0.822204	-0.0992008	-0.794886	0.0236298	-0.485986	-1.42468	0.422083	0.0279204	0.903294	0.05	0	0	0	0	0	0	3.33333e-06	0	0	0	0	0	0	0.04793	0		0	0	0	0	0	0	0.286164	0	0	0	0	0.150604	0	0	0	0	0.0280945	0	0	0	0
1591	0	-1.50643	0.797387	1.2883	-1.18253	1.96043	0.853161	-0.0382702	-1.29414	0.614699	0.05	0	0	0	0	0	0	3.33333e-06	0	0	0	0	0	0	0.04181	0		0	0	0	0	0	0	0.286164	0	0	0	0	0.150604	0	0	0	0	0.0280945	0	0	0	0
1592	0	-0.256748	-0.28605	-1.78417	0.255559	0.356055	-0.262548	-0.428718	-1.39906	0.887432	0.05	0	0	0	0	0	0	3.33333e-06	0	0	0	0	0	0	0.0476067	0		0	0	0	0	0	0	0.286164	0	0	0	0	0.150604	0	0	0	0	0.0280945	0	0	0	0
1593	0	1.17183	0.188646	-0.487947	0.475401	0.939014	-0.783629	-0.651813	0.709932	0.633635	0.05	0	0	0	0	0	0	3.33333e-06	0	0	0	0	0	0	0.0422367	0		0	0	0	0	0	0	0.286164	0	0	0	0	0.150604	0	0	0	0	0.0280945	0	0	0	0
1594	0	-0.0584914	0.0474094	1.31086	1.1133	-0.304344	-1.04707	-0.36802	-0.676811	0.0222744	0.05	1	1	0	0	0	0	3.33333e-06	0	0	0	0	0	0	0.0176967	0		0	0	0	0	0	0	0.286164	1	1	0	0	0.150604	1	1	0	0	0.0280945	1	1	0	0
1595	0	0.518273	0.165391	0.00128255	1.60515	-0.76337	-0.349331	-0.504344	-0.311538	0.0306623	0.05	1	1	0	0	0	0	3.33333e-06	0	0	0	0	0	0	0.01923	0		0	0	0	0	0	0	0.286164	1	1	0	0	0.150604	1	1	0	0	0.0280945	0	0	0	0
1596	0	0.782601	-1.03219	-2.27482	-0.148802	0.49526	1.47493	-1.30176	-1.54703	0.661558	0.05	0	0	0	0	0	0	3.33333e-06	0	0	0	0	0	0	0.0428533	0		0	0	0	0	0	0	0.286164	0	0	0	0	0.150604	0	0	0	0	0.0280945	0	0	0	0
1597	0	0.0380741	1.02976	-2.41423	-2.32271	-0.233201	-0.437446	1.29866	0.125782	0.286532	0.05	0	0	0	0	0	0	3.33333e-06	0	0	0	0	0	0	0.0336767	0		0	0	0	0	0	0	0.286164	0	0	0	0	0.150604	0	0	0	0	0.0280945	0	0	0	0
1598	0	-0.0315533	-0.973009	-0.311078	-2.49639	-0.894005	-0.747037	0.363514	0.95237	0.264246	0.05	0	0	0	0	0	0	3.33333e-06	0	0	0	0	0	0	0.0329967	0		0	0	0	0	0	0	0.286164	1	1	0	0	0.150604	0	0	0	0	0.0280945	0	0	0	0
1599	0	-1.985	-0.0465415	2.34439	0.62323	0.228774	1.38106	-0.966226	0.195462	0.981712	0.05	0	0	0	0	0	0	3.33333e-06	0	0	0	0	0	0	0.0496467	0		0	0	0	0	0	0	0.286164	0	0	0	0	0.150604	0	0	0	0	0.0280945	0	0	0	0
1600	0	-2.36176	-1.9058	0.651126	1.53567	0.773027	0.734698	2.18465	0.345551	0.190021	0.05	0	0	0	0	0	0	3.33333e-06	0	0	0	0	0	0	0.0304133	0		0	0	0	0	0	0	0.286164	1	1	0	0	0.150604	0	0	0	0	0.0280945	0	0	0	0
1601	0	1.17048	0.186573	0.265299	1.35779	-0.821805	-0.99621	1.09173	-0.871622	0.0973001	0.05	0	0	0	0	0	0	3.33333e-06	0	0	0	0	0	0	0.02553	0		0	0	0	0	0	0	0.286164	1	1	0	0	0.150604	1	1	0	0	0.0280945	0	0	0	0
1602	0	-0.464258	-1.76878	1.01474	-0.423116	1.67414	1.36815	0.04641	-1.2072	0.351564	0.05	0	0	0	0	0	0	3.33333e-06	0	0	0	0	0	0	0.0356367	0		0	0	0	0	0	0	0.286164	0	0	0	0	0.150604	0	0	0	0	0.0280945	0	0	0	0
1603	0	0.17181	-0.630568	-0.605227	0.566535	-0.270139	-0.0453082	0.351433	0.0948953	0.644486	0.05	0	0	0	0	0	0	3.33333e-06	0	0	0	0	0	0	0.0424433	0		0	0	0	0	0	0	0.286164	0	0	0	0	0.150604	0	0	0	0	0.0280945	0	0	0	0
1604	0	-0.44452	-0.225977	-0.188924	0.177092	-0.714201	-0.275451	0.364995	-3.36506	0.357505	0.05	0	0	0	0	0	0	3.33333e-06	0	0	0	0	0	0	0.0357933	0		0	0	0	0	0	0	0.286164	0	0	0	0	0.150604	0	0	0	0	0.0280945	0	0	0	0
1605	0	0.218994	-0.431126	-0.126204	0.619422	0.669041	-0.758529	1.08201	0.313116	0.593507	0.05	0	0	0	0	0	0	3.33333e-06	0	0	0	0	0	0	0.0414133	0		0	0	0	0	0	0	0.286164	0	0	0	0	0.150604	0	0	0	0	0.0280945	0	0	0	0
1606	0	0.591829	1.26696	-0.153346	0.82929	0.598277	-0.721038	0.622232	-0.0878766	0.270069	0.05	0	0	0	0	0	0	3.33333e-06	0	0	0	0	0	0	0.0331733	0		0	0	0	0	0	0	0.286164	1	1	0	0	0.150604	0	0	0	0	0.0280945	0	0	0	0
1607	0	1.7661	-0.451991	0.0516661	-0.456087	-0.737858	1.39834	0.109621	-1.1251	0.694785	0.05	0	0	0	0	0	0	3.33333e-06	0	0	0	0	0	0	0.0435833	0		0	0	0	0	0	0	0.286164	0	0	0	0	0.150604	0	0	0	0	0.0280945	0	0	0	0
1608	0	2.25099	0.00140287	-0.397657	0.0257378	0.464336	0.849183	-0.565896	-1.02286	0.495591	0.05	0	0	0	0	0	0	3.33333e-06	0	0	0	0	0	0	0.0392067	0		0	0	0	0	0	0	0.286164	0	0	0	0	0.150604	0	0	0	0	0.0280945	0	0	0	0
1609	0	-0.986262	-0.0295368	-1.38511	-0.224669	0.565448	0.182335	1.48824	1.31072	0.0131515	0.05	1	1	0	0	0	0	3.33333e-06	0	0	0	0	0	0	0.0153933	1	0.0153933	1	1	0	0	0	0	0.286164	1	1	0	0	0.150604	1	1	0	0	0.0280945	1	1	0	0
1610	0	0.643566	1.12876	0.141123	1.7948	-0.144616	1.42875	2.61229	1.60886	0.527565	0.05	0	0	0	0	0	0	3.33333e-06	0	0	0	0	0	0	0.03999	0		0	0	0	0	0	0	0.286164	0	0	0	0	0.150604	0	0	0	0	0.0280945	0	0	0	0
1611	0	1.57445	0.0473052	-0.266909	0.679427	-1.75441	0.0628055	-0.949307	0.453365	0.152168	0.05	0	0	0	0	0	0	3.33333e-06	0	0	0	0	0	0	0.0287433	0		0	0	0	0	0	0	0.286164	1	1	0	0	0.150604	0	0	0	0	0.0280945	0	0	0	0
1612	0	-1.50849	0.153217	-0.0985868	-0.43501	-1.74321	-1.0096	-0.0399	1.52609	0.851411	0.05	0	0	0	0	0	0	3.33333e-06	0	0	0	0	0	0	0.04689	0		0	0	0	0	0	0	0.286164	0	0	0	0	0.150604	0	0	0	0	0.0280945	0	0	0	0
1613	0	0.789002	-0.80893	-0.237782	0.743078	0.375838	1.29603	-1.25612	0.939734	0.761958	0.05	0	0	0	0	0	0	3.33333e-06	0	0	0	0	0	0	0.04495	0		0	0	0	0	0	0	0.286164	0	0	0	0	0.150604	0	0	0	0	0.0280945	0	0	0	0
1614	0	0.091935	-0.600148	0.151905	-0.135457	-0.437403	-0.191185	-0.45176	-1.10549	0.154025	0.05	0	0	0	0	0	0	3.33333e-06	0	0	0	0	0	0	0.0288467	0		0	0	0	0	0	0	0.286164	1	1	0	0	0.150604	0	0	0	0	0.0280945	0	0	0	0
1615	0	-0.134331	0.217451	-1.46945	0.571018	0.27923	0.38523	1.5328	-0.0850456	0.24397	0.05	0	0	0	0	0	0	3.33333e-06	0	0	0	0	0	0	0.0323033	0		0	0	0	0	0	0	0.286164	1	1	0	0	0.150604	0	0	0	0	0.0280945	0	0	0	0
1616	0	-1.71386	0.810802	-0.933095	1.59748	0.455682	0.353669	-0.544688	-0.447594	0.986791	0.05	0	0	0	0	0	0	3.33333e-06	0	0	0	0	0	0	0.0497333	0		0	0	0	0	0	0	0.286164	0	0	0	0	0.150604	0	0	0	0	0.0280945	0	0	0	0
1617	0	0.34487	0.844912	-1.16156	0.363532	0.586724	0.00796091	0.741629	-0.756794	0.935019	0.05	0	0	0	0	0	0	3.33333e-06	0	0	0	0	0	0	0.0486333	0		0	0	0	0	0	0	0.286164	0	0	0	0	0.150604	0	0	0	0	0.0280945	0	0	0	0
1618	0	1.31583	-0.952459	1.79908	0.582514	0.0137467	1.24516	1.22045	1.11991	0.760702	0.05	0	0	0	0	0	0	3.33333e-06	0	0	0	0	0	0	0.0449333	0		0	0	0	0	0	0	0.286164	0	0	0	0	0.150604	0	0	0	0	0.0280945	0	0	0	0
1619	0	0.998817	-0.666893	0.383498	0.0419247	-0.0777837	0.821135	-1.26263	1.27766	0.999699	0.05	0	0	0	0	0	0	3.33333e-06	0	0	0	0	0	0	0.0499967	0		0	0	0	0	0	0	0.286164	0	0	0	0	0.150604	0	0	0	0	0.0280945	0	0	0	0
1620	0	-0.401582	0.480256	0.303912	0.894882	-0.940644	0.291166	0.488733	-0.0825189	0.396105	0.05	0	0	0	0	0	0	3.33333e-06	0	0	0	0	0	0	0.0368233	0		0	0	0	0	0	0	0.286164	0	0	0	0	0.150604	0	0	0	0	0.0280945	0	0	0	0
1621	0	-0.990798	-0.648538	0.537282	1.41798	-0.354068	2.09364	-0.12535	-0.297476	0.767603	0.05	0	0	0	0	0	0	3.33333e-06	0	0	0	0	0	0	0.04506	0		0	0	0	0	0	0	0.286164	0	0	0	0	0.150604	0	0	0	0	0.0280945	0	0	0	0
1622	0	1.2093	0.723966	-0.0589719	0.530325	-0.321219	-0.609374	-0.906904	0.182144	0.0273644	0.05	1	1	0	0	0	0	3.33333e-06	0	0	0	0	0	0	0.01866	0		0	0	0	0	0	0	0.286164	1	1	0	0	0.150604	1	1	0	0	0.0280945	1	1	0	0
1623	0	-0.902055	0.580968	1.232	1.59005	-0.639617	0.523671	0.644913	0.364877	0.543205	0.05	0	0	0	0	0	0	3.33333e-06	0	0	0	0	0	0	0.04031	0		0	0	0	0	0	0	0.286164	0	0	0	0	0.150604	0	0	0	0	0.0280945	0	0	0	0
1624	0	2.40955	-1.7723	1.4074	-1.00356	-2.30182	-0.147192	-0.273097	-1.32648	0.294347	0.05	0	0	0	0	0	0	3.33333e-06	0	0	0	0	0	0	0.0339233	0		0	0	0	0	0	0	0.286164	0	0	0	0	0.150604	0	0	0	0	0.0280945	0	0	0	0
1625	0	0.297382	-0.396366	1.57281	0.573786	0.456083	0.142792	-1.15613	0.308415	0.337697	0.05	0	0	0	0	0	0	3.33333e-06	0	0	0	0	0	0	0.0351767	0		0	0	0	0	0	0	0.286164	0	0	0	0	0.150604	0	0	0	0	0.0280945	0	0	0	0
1626	0	0.455951	-0.0128471	-1.88212	0.143956	-2.1575	0.521343	-1.21829	0.61111	0.792088	0.05	0	0	0	0	0	0	3.33333e-06	0	0	0	0	0	0	0.0455333	0		0	0	0	0	0	0	0.286164	0	0	0	0	0.150604	0	0	0	0	0.0280945	0	0	0	0
1627	0	-0.294741	0.348572	0.663947	-0.660549	1.5876	-0.472223	-1.02464	0.655975	0.801617	0.05	0	0	0	0	0	0	3.33333e-06	0	0	0	0	0	0	0.04575	0		0	0	0	0	0	0	0.286164	0	0	0	0	0.150604	0	0	0	0	0.0280945	0	0	0	0
1628	0	-0.30967	-0.607034	-1.50726	-0.718704	0.0321944	0.537425	0.145015	0.303969	0.00960174	0.05	1	1	0	0	0	0	3.33333e-06	0	0	0	0	0	0	0.0141233	1	0.0141233	1	1	0	0	0	0	0.286164	1	1	0	0	0.150604	1	1	0	0	0.0280945	1	1	0	0
1629	0	1.72199	-0.691905	-0.923425	-2.06799	-1.3936	2.07951	0.481147	0.924114	0.382393	0.05	0	0	0	0	0	0	3.33333e-06	0	0	0	0	0	0	0.03645	0		0	0	0	0	0	0	0.286164	0	0	0	0	0.150604	0	0	0	0	0.0280945	0	0	0	0
1630	0	-0.743567	0.964754	-0.756663	-1.12056	-0.43083	0.94806	-1.31795	1.07967	0.538207	0.05	0	0	0	0	0	0	3.33333e-06	0	0	0	0	0	0	0.0402	0		0	0	0	0	0	0	0.286164	0	0	0	0	0.150604	0	0	0	0	0.0280945	0	0	0	0
1631	0	0.529839	-1.20324	-0.522217	0.0269011	-1.46657	-2.8317	0.421857	-0.502019	0.348295	0.05	0	0	0	0	0	0	3.33333e-06	0	0	0	0	0	0	0.03554	0		0	0	0	0	0	0	0.286164	0	0	0	0	0.150604	0	0	0	0	0.0280945	0	0	0	0
1632	0	-0.721216	-0.831462	-1.10875	1.56154	1.00576	-0.92855	1.16157	-0.799675	0.661641	0.05	0	0	0	0	0	0	3.33333e-06	0	0	0	0	0	0	0.0428567	0		0	0	0	0	0	0	0.286164	0	0	0	0	0.150604	0	0	0	0	0.0280945	0	0	0	0
1633	0	-0.409611	-1.40877	-1.34381	0.758622	0.935185	0.836523	0.496581	-0.233214	0.100556	0.05	0	0	0	0	0	0	3.33333e-06	0	0	0	0	0	0	0.0258067	0		0	0	0	0	0	0	0.286164	1	1	0	0	0.150604	1	1	0	0	0.0280945	0	0	0	0
1634	0	1.95146	-0.0629467	0.980926	-0.702287	-0.0153692	0.34745	-1.33801	0.45833	0.379345	0.05	0	0	0	0	0	0	3.33333e-06	0	0	0	0	0	0	0.03638	0		0	0	0	0	0	0	0.286164	0	0	0	0	0.150604	0	0	0	0	0.0280945	0	0	0	0
1635	0	0.477338	0.299746	-0.647859	0.644964	0.78996	-0.890229	0.62854	-0.185329	0.831384	0.05	0	0	0	0	0	0	3.33333e-06	0	0	0	0	0	0	0.04643	0		0	0	0	0	0	0	0.286164	0	0	0	0	0.150604	0	0	0	0	0.0280945	0	0	0	0
1636	0	0.284792	1.5932	1.12772	0.181116	-1.05677	-1.67178	-1.33059	-0.508719	0.00360081	0.05	1	1	0	0	0	0	3.33333e-06	0	0	0	0	0	0	0.0103433	1	0.0103433	1	1	0	0	0	0	0.286164	1	1	0	0	0.150604	1	1	0	0	0.0280945	1	1	0	0
1637	0	-0.735971	0.0873334	0.279765	1.01416	0.910439	2.36769	0.371939	-0.816555	0.494294	0.05	0	0	0	0	0	0	3.33333e-06	0	0	0	0	0	0	0.03917	0		0	0	0	0	0	0	0.286164	0	0	0	0	0.150604	0	0	0	0	0.0280945	0	0	0	0
1638	0	-1.5435	1.20381	0.835817	0.708085	-0.596421	0.652908	0.0689867	-0.319964	0.625472	0.05	0	0	0	0	0	0	3.33333e-06	0	0	0	0	0	0	0.0420367	0		0	0	0	0	0	0	0.286164	0	0	0	0	0.150604	0	0	0	0	0.0280945	0	0	0	0
1639	0	1.87368	0.504438	0.969824	-0.44175	0.278245	0.718617	1.96358	-0.383322	0.909083	0.05	0	0	0	0	0	0	3.33333e-06	0	0	0	0	0	0	0.0480533	0		0	0	0	0	0	0	0.286164	0	0	0	0	0.150604	0	0	0	0	0.0280945	0	0	0	0
1640	0	-2.17038	-0.232505	-1.4362	-0.00849538	-0.708035	-0.142862	-0.620101	-0.25515	0.354424	0.05	0	0	0	0	0	0	3.33333e-06	0	0	0	0	0	0	0.0357167	0		0	0	0	0	0	0	0.286164	0	0	0	0	0.150604	0	0	0	0	0.0280945	0	0	0	0
1641	0	-0.196786	-0.6732	0.0851142	0.911651	1.26702	-1.42436	0.265553	0.973757	0.740511	0.05	0	0	0	0	0	0	3.33333e-06	0	0	0	0	0	0	0.0444967	0		0	0	0	0	0	0	0.286164	0	0	0	0	0.150604	0	0	0	0	0.0280945	0	0	0	0
1642	0	-1.3487	0.40917	0.0595618	-0.482531	-0.630332	-0.502125	-0.195724	1.37411	0.579307	0.05	0	0	0	0	0	0	3.33333e-06	0	0	0	0	0	0	0.0411	0		0	0	0	0	0	0	0.286164	0	0	0	0	0.150604	0	0	0	0	0.0280945	0	0	0	0
1643	0	-1.75803	0.28939	-1.15788	0.912346	-0.517113	0.965939	0.867747	-0.238967	0.373786	0.05	0	0	0	0	0	0	3.33333e-06	0	0	0	0	0	0	0.03625	0		0	0	0	0	0	0	0.286164	0	0	0	0	0.150604	0	0	0	0	0.0280945	0	0	0	0
1644	0	0.876556	0.0870324	1.99606	1.27187	0.40256	0.569944	-1.55165	0.672721	0.168723	0.05	0	0	0	0	0	0	3.33333e-06	0	0	0	0	0	0	0.0294867	0		0	0	0	0	0	0	0.286164	1	1	0	0	0.150604	0	0	0	0	0.0280945	0	0	0	0
1645	0	0.974321	0.270394	-0.188271	-0.13383	-0.57945	0.145245	-0.663942	-1.36296	0.0838867	0.05	0	0	0	0	0	0	3.33333e-06	0	0	0	0	0	0	0.0246133	0		0	0	0	0	0	0	0.286164	1	1	0	0	0.150604	1	1	0	0	0.0280945	0	0	0	0
1646	0	-1.11657	0.352829	-0.625047	0.385208	0.786708	0.78235	-1.4982	0.113055	0.666008	0.05	0	0	0	0	0	0	3.33333e-06	0	0	0	0	0	0	0.0429467	0		0	0	0	0	0	0	0.286164	0	0	0	0	0.150604	0	0	0	0	0.0280945	0	0	0	0
1647	0	-0.828523	0.764542	0.373945	0.910796	0.467227	-0.252847	-1.81572	0.168794	0.342074	0.05	0	0	0	0	0	0	3.33333e-06	0	0	0	0	0	0	0.0353	0		0	0	0	0	0	0	0.286164	0	0	0	0	0.150604	0	0	0	0	0.0280945	0	0	0	0
1648	0	0.0845394	0.487152	1.66235	0.879925	1.1114	0.810331	-1.43383	0.623803	0.483196	0.05	0	0	0	0	0	0	3.33333e-06	0	0	0	0	0	0	0.0389233	0		0	0	0	0	0	0	0.286164	0	0	0	0	0.150604	0	0	0	0	0.0280945	0	0	0	0
1649	0	-2.01918	1.4687	-1.20556	-3.07213	-0.383786	-0.344715	0.586204	-0.388299	0.323719	0.05	0	0	0	0	0	0	3.33333e-06	0	0	0	0	0	0	0.03481	0		0	0	0	0	0	0	0.286164	0	0	0	0	0.150604	0	0	0	0	0.0280945	0	0	0	0
1650	0	1.8501	0.85895	-0.248297	0.763473	-0.113699	0.774393	-0.110557	-0.64707	0.16159	0.05	0	0	0	0	0	0	3.33333e-06	0	0	0	0	0	0	0.02918	0		0	0	0	0	0	0	0.286164	1	1	0	0	0.150604	0	0	0	0	0.0280945	0	0	0	0
1651	0	1.51539	-1.53656	-0.00585568	-0.469576	-1.43431	0.732734	-1.82111	-1.05385	0.399144	0.05	0	0	0	0	0	0	3.33333e-06	0	0	0	0	0	0	0.03693	0		0	0	0	0	0	0	0.286164	0	0	0	0	0.150604	0	0	0	0	0.0280945	0	0	0	0
1652	0	0.0291069	0.545199	-0.0401904	-0.986586	-0.529105	-0.555415	-0.0263111	1.29144	0.778449	0.05	0	0	0	0	0	0	3.33333e-06	0	0	0	0	0	0	0.0452633	0		0	0	0	0	0	0	0.286164	0	0	0	0	0.150604	0	0	0	0	0.0280945	0	0	0	0
1653	0	-0.864643	0.0503584	0.233936	-1.40454	-0.484487	0.258723	-0.23422	-1.30018	0.91511	0.05	0	0	0	0	0	0	3.33333e-06	0	0	0	0	0	0	0.04818	0		0	0	0	0	0	0	0.286164	0	0	0	0	0.150604	0	0	0	0	0.0280945	0	0	0	0
1654	0	1.02078	-0.719053	0.232566	2.58843	1.71937	0.0848339	0.222021	1.45181	0.916766	0.05	0	0	0	0	0	0	3.33333e-06	0	0	0	0	0	0	0.0482333	0		0	0	0	0	0	0	0.286164	0	0	0	0	0.150604	0	0	0	0	0.0280945	0	0	0	0
1655	0	0.485118	0.752465	-1.01649	-0.552642	-0.123177	-0.795604	1.28473	-0.14231	0.826683	0.05	0	0	0	0	0	0	3.33333e-06	0	0	0	0	0	0	0.04632	0		0	0	0	0	0	0	0.286164	0	0	0	0	0.150604	0	0	0	0	0.0280945	0	0	0	0
1656	0	0.205837	0.29708	-1.10082	-1.45435	-1.25141	-2.53837	-1.32254	-0.292416	0.239542	0.05	0	0	0	0	0	0	3.33333e-06	0	0	0	0	0	0	0.03217	0		0	0	0	0	0	0	0.286164	1	1	0	0	0.150604	0	0	0	0	0.0280945	0	0	0	0
1657	0	0.866631	0.214861	-0.167229	0.398093	-0.447699	-1.18585	0.813709	0.536437	0.461646	0.05	0	0	0	0	0	0	3.33333e-06	0	0	0	0	0	0	0.0383933	0		0	0	0	0	0	0	0.286164	0	0	0	0	0.150604	0	0	0	0	0.0280945	0	0	0	0
1658	0	-1.30729	0.494925	-0.665222	-0.852818	-0.854195	-0.662532	-0.0414752	0.00761541	0.674028	0.05	0	0	0	0	0	0	3.33333e-06	0	0	0	0	0	0	0.04314	0		0	0	0	0	0	0	0.286164	0	0	0	0	0.150604	0	0	0	0	0.0280945	0	0	0	0
1659	0	-0.539557	-1.25242	0.672079	0.0510672	1.05214	1.37388	0.36371	-2.47197	0.732483	0.05	0	0	0	0	0	0	3.33333e-06	0	0	0	0	0	0	0.0443333	0		0	0	0	0	0	0	0.286164	0	0	0	0	0.150604	0	0	0	0	0.0280945	0	0	0	0
1660	0	0.274279	0.950349	-0.0493315	0.486103	-0.51376	-0.704425	-0.360801	-0.578497	0.00502858	0.05	1	1	0	0	0	0	3.33333e-06	0	0	0	0	0	0	0.0116267	1	0.0116267	1	1	0	0	0	0	0.286164	1	1	0	0	0.150604	1	1	0	0	0.0280945	1	1	0	0
1661	0	0.266532	2.47191	-0.576474	-0.902558	-0.00252884	-2.37254	0.884206	-1.6842	0.338799	0.05	0	0	0	0	0	0	3.33333e-06	0	0	0	0	0	0	0.0352	0		0	0	0	0	0	0	0.286164	0	0	0	0	0.150604	0	0	0	0	0.0280945	0	0	0	0
1662	0	-0.357699	0.720782	-1.26017	-1.67799	0.553393	-1.19785	1.80924	1.20877	0.191076	0.05	0	0	0	0	0	0	3.33333e-06	0	0	0	0	0	0	0.0304633	0		0	0	0	0	0	0	0.286164	1	1	0	0	0.150604	0	0	0	0	0.0280945	0	0	0	0
1663	0	-0.251577	-0.275049	0.419983	0.844104	0.31705	-0.0991568	-0.751425	-0.847189	0.221442	0.05	0	0	0	0	0	0	3.33333e-06	0	0	0	0	0	0	0.0315733	0		0	0	0	0	0	0	0.286164	1	1	0	0	0.150604	0	0	0	0	0.0280945	0	0	0	0
1664	0	-0.871291	0.4778	-0.688821	-0.669278	-0.150378	0.137602	-0.457857	-0.577892	0.631502	0.05	0	0	0	0	0	0	3.33333e-06	0	0	0	0	0	0	0.04218	0		0	0	0	0	0	0	0.286164	0	0	0	0	0.150604	0	0	0	0	0.0280945	0	0	0	0
1665	0	0.629496	1.23989	0.717396	0.757409	-1.23325	0.218908	-0.134049	-0.995515	0.0101516	0.05	1	1	0	0	0	0	3.33333e-06	0	0	0	0	0	0	0.0143767	1	0.0143767	1	1	0	0	0	0	0.286164	1	1	0	0	0.150604	1	1	0	0	0.0280945	1	1	0	0
1666	0	0.0295786	-1.168	-0.587923	-0.444636	1.39117	0.708161	-0.222694	0.820388	0.0263084	0.05	1	1	0	0	0	0	3.33333e-06	0	0	0	0	0	0	0.01847	0		0	0	0	0	0	0	0.286164	1	1	0	0	0.150604	1	1	0	0	0.0280945	1	1	0	0
1667	0	-0.376152	0.556303	-0.350867	0.100133	-2.13268	0.922025	1.31664	-0.399879	0.947222	0.05	0	0	0	0	0	0	3.33333e-06	0	0	0	0	0	0	0.0489133	0		0	0	0	0	0	0	0.286164	0	0	0	0	0.150604	0	0	0	0	0.0280945	0	0	0	0
1668	0	-1.68729	-0.0418065	-1.19225	0.119807	-2.18644	1.02476	-0.123715	0.47162	0.570306	0.05	0	0	0	0	0	0	3.33333e-06	0	0	0	0	0	0	0.0409167	0		0	0	0	0	0	0	0.286164	0	0	0	0	0.150604	0	0	0	0	0.0280945	0	0	0	0
1669	0	0.562989	0.505008	-0.567199	-0.167387	1.09411	-0.784241	0.753336	-0.904112	0.942884	0.05	0	0	0	0	0	0	3.33333e-06	0	0	0	0	0	0	0.0488367	0		0	0	0	0	0	0	0.286164	0	0	0	0	0.150604	0	0	0	0	0.0280945	0	0	0	0
1670	0	-0.264758	-0.169331	-0.522313	-0.574372	-0.153184	1.74156	-1.09761	0.816024	0.296281	0.05	0	0	0	0	0	0	3.33333e-06	0	0	0	0	0	0	0.0339833	0		0	0	0	0	0	0	0.286164	0	0	0	0	0.150604	0	0	0	0	0.0280945	0	0	0	0
1671	0	0.671861	-1.24883	0.885056	0.29789	-1.10603	-0.380708	-0.922479	-0.160709	0.185567	0.05	0	0	0	0	0	0	3.33333e-06	0	0	0	0	0	0	0.0302233	0		0	0	0	0	0	0	0.286164	1	1	0	0	0.150604	0	0	0	0	0.0280945	0	0	0	0
1672	0	-0.129414	1.91544	-0.170322	0.0759992	0.514066	0.0051038	0.403529	0.720899	0.982385	0.05	0	0	0	0	0	0	3.33333e-06	0	0	0	0	0	0	0.0496633	0		0	0	0	0	0	0	0.286164	0	0	0	0	0.150604	0	0	0	0	0.0280945	0	0	0	0
1673	0	1.96569	-2.0179	0.402926	-0.516313	1.79068	-0.312367	-1.16519	0.0670431	0.899946	0.05	0	0	0	0	0	0	3.33333e-06	0	0	0	0	0	0	0.04786	0		0	0	0	0	0	0	0.286164	0	0	0	0	0.150604	0	0	0	0	0.0280945	0	0	0	0
1674	0	-0.891763	0.285947	0.822919	-0.219073	0.0407152	0.299475	-0.21335	-0.0603552	0.965626	0.05	0	0	0	0	0	0	3.33333e-06	0	0	0	0	0	0	0.0492933	0		0	0	0	0	0	0	0.286164	0	0	0	0	0.150604	0	0	0	0	0.0280945	0	0	0	0
1675	0	0.677269	1.83505	0.223648	-0.601044	-0.892452	-0.133278	0.274354	-0.130186	0.229269	0.05	0	0	0	0	0	0	3.33333e-06	0	0	0	0	0	0	0.0318167	0		0	0	0	0	0	0	0.286164	1	1	0	0	0.150604	0	0	0	0	0.0280945	0	0	0	0
1676	0	-0.230418	0.517221	-0.0501975	0.703951	-1.30086	0.937099	-0.461293	0.617835	0.626163	0.05	0	0	0	0	0	0	3.33333e-06	0	0	0	0	0	0	0.0420667	0		0	0	0	0	0	0	0.286164	0	0	0	0	0.150604	0	0	0	0	0.0280945	0	0	0	0
1677	0	-0.822085	1.06371	1.09168	1.11578	-2.04279	-0.508122	0.691785	-0.670218	0.141877	0.05	0	0	0	0	0	0	3.33333e-06	0	0	0	0	0	0	0.0281833	0		0	0	0	0	0	0	0.286164	1	1	0	0	0.150604	1	1	0	0	0.0280945	0	0	0	0
1678	0	-0.57061	0.97857	-0.080468	-0.0930784	-0.92738	0.0919665	0.719495	-1.23943	0.503669	0.05	0	0	0	0	0	0	3.33333e-06	0	0	0	0	0	0	0.0394167	0		0	0	0	0	0	0	0.286164	0	0	0	0	0.150604	0	0	0	0	0.0280945	0	0	0	0
1679	0	1.59486	-0.682907	0.641952	0.848628	-1.02931	0.136815	-2.24437	2.00176	0.419483	0.05	0	0	0	0	0	0	3.33333e-06	0	0	0	0	0	0	0.0373933	0		0	0	0	0	0	0	0.286164	0	0	0	0	0.150604	0	0	0	0	0.0280945	0	0	0	0
1680	0	-1.80385	-1.18359	0.873665	0.114897	0.719415	1.47113	-0.801005	-0.464788	0.398376	0.05	0	0	0	0	0	0	3.33333e-06	0	0	0	0	0	0	0.0369033	0		0	0	0	0	0	0	0.286164	0	0	0	0	0.150604	0	0	0	0	0.0280945	0	0	0	0
1681	0	-0.856658	-0.691278	-0.724558	0.49163	-0.900862	-0.394547	2.78557	0.8562	0.284873	0.05	0	0	0	0	0	0	3.33333e-06	0	0	0	0	0	0	0.0335867	0		0	0	0	0	0	0	0.286164	1	1	0	0	0.150604	0	0	0	0	0.0280945	0	0	0	0
1682	0	0.228475	-0.651451	0.377375	1.21454	0.541778	-0.402499	-0.0705807	-0.91262	0.343006	0.05	0	0	0	0	0	0	3.33333e-06	0	0	0	0	0	0	0.0353533	0		0	0	0	0	0	0	0.286164	0	0	0	0	0.150604	0	0	0	0	0.0280945	0	0	0	0
1683	0	0.438834	-0.805052	2.48289	0.918758	-0.183479	0.601672	0.0777308	-0.724752	0.308601	0.05	0	0	0	0	0	0	3.33333e-06	0	0	0	0	0	0	0.0343833	0		0	0	0	0	0	0	0.286164	0	0	0	0	0.150604	0	0	0	0	0.0280945	0	0	0	0
1684	0	0.400093	0.353637	-0.155892	1.08287	-1.15638	-0.0313308	-1.06517	0.848662	0.201842	0.05	0	0	0	0	0	0	3.33333e-06	0	0	0	0	0	0	0.03085	0		0	0	0	0	0	0	0.286164	1	1	0	0	0.150604	0	0	0	0	0.0280945	0	0	0	0
1685	0	-1.6019	0.613273	-1.12477	0.863743	-1.24512	2.33298	-0.604438	0.323863	0.62353	0.05	0	0	0	0	0	0	3.33333e-06	0	0	0	0	0	0	0.04198	0		0	0	0	0	0	0	0.286164	0	0	0	0	0.150604	0	0	0	0	0.0280945	0	0	0	0
1686	0	0.40432	-0.984298	0.373705	-0.787446	2.10187	-0.704331	0.375678	-0.335139	0.433438	0.05	0	0	0	0	0	0	3.33333e-06	0	0	0	0	0	0	0.03771	0		0	0	0	0	0	0	0.286164	0	0	0	0	0.150604	0	0	0	0	0.0280945	0	0	0	0
1687	0	-1.33536	-0.685252	-1.04266	0.105515	1.79081	0.882183	-0.978344	-0.569112	0.202606	0.05	0	0	0	0	0	0	3.33333e-06	0	0	0	0	0	0	0.0308733	0		0	0	0	0	0	0	0.286164	1	1	0	0	0.150604	0	0	0	0	0.0280945	0	0	0	0
1688	0	0.961527	-2.43378	0.981886	1.6525	1.23764	1.18943	0.397135	-0.949731	0.87139	0.05	0	0	0	0	0	0	3.33333e-06	0	0	0	0	0	0	0.04731	0		0	0	0	0	0	0	0.286164	0	0	0	0	0.150604	0	0	0	0	0.0280945	0	0	0	0
1689	0	1.15958	-0.936659	-0.755893	-0.665622	0.0499196	0.159872	1.22658	-1.50903	0.719067	0.05	0	0	0	0	0	0	3.33333e-06	0	0	0	0	0	0	0.0440467	0		0	0	0	0	0	0	0.286164	0	0	0	0	0.150604	0	0	0	0	0.0280945	0	0	0	0
1690	0	-1.2011	1.45413	-0.426793	-1.77746	0.983003	-0.854443	-1.39262	-1.56786	0.817757	0.05	0	0	0	0	0	0	3.33333e-06	0	0	0	0	0	0	0.0461	0		0	0	0	0	0	0	0.286164	0	0	0	0	0.150604	0	0	0	0	0.0280945	0	0	0	0
1691	0	0.327327	0.638056	-0.758974	1.12485	0.168651	0.183468	-0.175053	0.0408842	0.520327	0.05	0	0	0	0	0	0	3.33333e-06	0	0	0	0	0	0	0.0398467	0		0	0	0	0	0	0	0.286164	0	0	0	0	0.150604	0	0	0	0	0.0280945	0	0	0	0
1692	0	-0.822906	1.63112	0.155098	-1.25628	-0.41477	-0.798793	0.653453	-0.0444191	0.91634	0.05	0	0	0	0	0	0	3.33333e-06	0	0	0	0	0	0	0.0482167	0		0	0	0	0	0	0	0.286164	0	0	0	0	0.150604	0	0	0	0	0.0280945	0	0	0	0
1693	0	-0.510625	-0.478656	-0.11559	-1.18402	-0.898256	-0.388873	0.0987785	0.794166	0.306422	0.05	0	0	0	0	0	0	3.33333e-06	0	0	0	0	0	0	0.0343	0		0	0	0	0	0	0	0.286164	0	0	0	0	0.150604	0	0	0	0	0.0280945	0	0	0	0
1694	0	0.314128	-0.781409	-0.242396	-0.62925	0.936118	-0.0309757	0.530134	-0.538009	0.216084	0.05	0	0	0	0	0	0	3.33333e-06	0	0	0	0	0	0	0.0313467	0		0	0	0	0	0	0	0.286164	1	1	0	0	0.150604	0	0	0	0	0.0280945	0	0	0	0
1695	0	0.20708	-1.51742	-2.33577	0.571872	-2.43234	2.35316	2.97119	0.690476	0.277572	0.05	0	0	0	0	0	0	3.33333e-06	0	0	0	0	0	0	0.0333667	0		0	0	0	0	0	0	0.286164	1	1	0	0	0.150604	0	0	0	0	0.0280945	0	0	0	0
1696	0	-0.21325	1.03626	0.548752	-1.15718	-1.2561	-1.96052	-1.51562	0.572727	0.186974	0.05	0	0	0	0	0	0	3.33333e-06	0	0	0	0	0	0	0.03027	0		0	0	0	0	0	0	0.286164	1	1	0	0	0.150604	0	0	0	0	0.0280945	0	0	0	0
1697	0	-0.281283	0.293194	0.310372	0.098661	-0.247156	-1.28804	-0.852362	0.796164	0.327558	0.05	0	0	0	0	0	0	3.33333e-06	0	0	0	0	0	0	0.03491	0		0	0	0	0	0	0	0.286164	0	0	0	0	0.150604	0	0	0	0	0.0280945	0	0	0	0
1698	0	-1.77138	1.79828	-0.293186	-1.07069	0.810116	0.680299	-0.0548618	-0.631032	0.548534	0.05	0	0	0	0	0	0	3.33333e-06	0	0	0	0	0	0	0.0404233	0		0	0	0	0	0	0	0.286164	0	0	0	0	0.150604	0	0	0	0	0.0280945	0	0	0	0
1699	0	0.67581	-0.298402	-0.454462	-1.073	-1.04941	0.105757	-0.68253	0.403342	0.971867	0.05	0	0	0	0	0	0	3.33333e-06	0	0	0	0	0	0	0.04946	0		0	0	0	0	0	0	0.286164	0	0	0	0	0.150604	0	0	0	0	0.0280945	0	0	0	0
1700	0	-0.986688	-1.32495	-2.10711	1.40253	0.74071	-0.0602093	-0.174035	-0.123221	0.321389	0.05	0	0	0	0	0	0	3.33333e-06	0	0	0	0	0	0	0.03475	0		0	0	0	0	0	0	0.286164	0	0	0	0	0.150604	0	0	0	0	0.0280945	0	0	0	0
1701	0	-0.0192825	0.247629	-0.0231458	2.22739	0.466078	0.0952048	0.817506	0.26709	0.73972	0.05	0	0	0	0	0	0	3.33333e-06	0	0	0	0	0	0	0.04448	0		0	0	0	0	0	0	0.286164	0	0	0	0	0.150604	0	0	0	0	0.0280945	0	0	0	0
1702	0	0.821006	-2.31829	0.61647	0.332134	0.097219	-0.825954	-0.858926	0.902041	0.969034	0.05	0	0	0	0	0	0	3.33333e-06	0	0	0	0	0	0	0.0493933	0		0	0	0	0	0	0	0.286164	0	0	0	0	0.150604	0	0	0	0	0.0280945	0	0	0	0
1703	0	0.657521	1.63938	0.71007	0.696946	0.850139	-0.318803	1.25684	-0.48134	0.26775	0.05	0	0	0	0	0	0	3.33333e-06	0	0	0	0	0	0	0.0331033	0		0	0	0	0	0	0	0.286164	1	1	0	0	0.150604	0	0	0	0	0.0280945	0	0	0	0
1704	0	-0.670634	0.825179	-0.963002	1.12302	0.229463	1.63808	2.01748	0.366248	0.203778	0.05	0	0	0	0	0	0	3.33333e-06	0	0	0	0	0	0	0.0309267	0		0	0	0	0	0	0	0.286164	1	1	0	0	0.150604	0	0	0	0	0.0280945	0	0	0	0
1705	0	-0.141787	0.0940333	0.206076	-0.645495	-0.307445	-0.110093	-0.667406	0.648673	0.97101	0.05	0	0	0	0	0	0	3.33333e-06	0	0	0	0	0	0	0.04945	0		0	0	0	0	0	0	0.286164	0	0	0	0	0.150604	0	0	0	0	0.0280945	0	0	0	0
1706	0	0.379973	-0.166162	0.126426	-0.419998	0.533414	0.891994	1.52286	1.02294	0.00928614	0.05	1	1	0	0	0	0	3.33333e-06	0	0	0	0	0	0	0.014	1	0.014	1	1	0	0	0	0	0.286164	1	1	0	0	0.150604	1	1	0	0	0.0280945	1	1	0	0
1707	0	-1.02542	-1.68518	-1.68344	1.29565	0.505637	0.665785	-0.763928	-0.928651	0.462235	0.05	0	0	0	0	0	0	3.33333e-06	0	0	0	0	0	0	0.03841	0		0	0	0	0	0	0	0.286164	0	0	0	0	0.150604	0	0	0	0	0.0280945	0	0	0	0
1708	0	-0.183783	-0.198977	-1.09322	-1.64721	0.679478	0.23792	-1.06426	0.78817	0.141595	0.05	0	0	0	0	0	0	3.33333e-06	0	0	0	0	0	0	0.0281667	0		0	0	0	0	0	0	0.286164	1	1	0	0	0.150604	1	1	0	0	0.0280945	0	0	0	0
1709	0	-0.17575	-0.390229	0.203779	-0.0592518	0.980833	-0.54305	-0.155937	-1.07212	0.845311	0.05	0	0	0	0	0	0	3.33333e-06	0	0	0	0	0	0	0.0467167	0		0	0	0	0	0	0	0.286164	0	0	0	0	0.150604	0	0	0	0	0.0280945	0	0	0	0
1710	0	-1.24825	0.134579	0.687738	-0.709085	0.0448361	-0.362318	-0.392004	0.125726	0.770555	0.05	0	0	0	0	0	0	3.33333e-06	0	0	0	0	0	0	0.0451233	0		0	0	0	0	0	0	0.286164	0	0	0	0	0.150604	0	0	0	0	0.0280945	0	0	0	0
1711	0	0.00972264	0.0969528	-0.650719	0.931636	1.41413	-0.943365	-1.43828	-0.909895	0.459716	0.05	0	0	0	0	0	0	3.33333e-06	0	0	0	0	0	0	0.0383633	0		0	0	0	0	0	0	0.286164	0	0	0	0	0.150604	0	0	0	0	0.0280945	0	0	0	0
1712	0	-0.791883	0.222668	-1.49335	0.816284	-0.0844654	-1.08712	0.253389	1.65232	0.54176	0.05	0	0	0	0	0	0	3.33333e-06	0	0	0	0	0	0	0.0402767	0		0	0	0	0	0	0	0.286164	0	0	0	0	0.150604	0	0	0	0	0.0280945	0	0	0	0
1713	0	-0.00421149	0.495219	1.38109	-0.214593	-0.942881	0.197579	0.465786	-2.17436	0.19237	0.05	0	0	0	0	0	0	3.33333e-06	0	0	0	0	0	0	0.0305233	0		0	0	0	0	0	0	0.286164	1	1	0	0	0.150604	0	0	0	0	0.0280945	0	0	0	0
1714	0	1.42269	0.431961	0.0328259	1.93668	-0.59838	-1.12738	-0.318091	1.11572	0.117231	0.05	0	0	0	0	0	0	3.33333e-06	0	0	0	0	0	0	0.0268833	0		0	0	0	0	0	0	0.286164	1	1	0	0	0.150604	1	1	0	0	0.0280945	0	0	0	0
1715	0	1.69589	0.0752062	0.632118	-0.0108697	-0.0524827	0.518103	-0.398222	-1.01519	0.150753	0.05	0	0	0	0	0	0	3.33333e-06	0	0	0	0	0	0	0.0286733	0		0	0	0	0	0	0	0.286164	1	1	0	0	0.150604	0	0	0	0	0.0280945	0	0	0	0
1716	0	-0.690844	0.88672	0.234289	-1.63775	-1.27411	-0.0376661	0.699473	0.578817	0.694513	0.05	0	0	0	0	0	0	3.33333e-06	0	0	0	0	0	0	0.04357	0		0	0	0	0	0	0	0.286164	0	0	0	0	0.150604	0	0	0	0	0.0280945	0	0	0	0
1717	0	-0.208188	0.969259	-0.283916	-0.264633	0.679613	-0.380826	0.981257	1.669	0.240043	0.05	0	0	0	0	0	0	3.33333e-06	0	0	0	0	0	0	0.03219	0		0	0	0	0	0	0	0.286164	1	1	0	0	0.150604	0	0	0	0	0.0280945	0	0	0	0
1718	0	0.182554	1.12137	0.0184987	-2.03831	-1.51771	0.568178	-0.211857	0.766057	0.927396	0.05	0	0	0	0	0	0	3.33333e-06	0	0	0	0	0	0	0.0484633	0		0	0	0	0	0	0	0.286164	0	0	0	0	0.150604	0	0	0	0	0.0280945	0	0	0	0
1719	0	0.249242	0.478478	-2.54023	-0.832054	-2.40195	0.283376	0.455185	0.41822	0.733397	0.05	0	0	0	0	0	0	3.33333e-06	0	0	0	0	0	0	0.04434	0		0	0	0	0	0	0	0.286164	0	0	0	0	0.150604	0	0	0	0	0.0280945	0	0	0	0
1720	0	-0.328493	-2.19262	-1.51564	0.251949	0.676987	-0.318812	1.82866	-1.34594	0.235485	0.05	0	0	0	0	0	0	3.33333e-06	0	0	0	0	0	0	0.0320367	0		0	0	0	0	0	0	0.286164	1	1	0	0	0.150604	0	0	0	0	0.0280945	0	0	0	0
1721	0	-0.454957	0.819648	0.620928	-0.747521	-1.18443	1.18902	0.321203	0.509616	0.821457	0.05	0	0	0	0	0	0	3.33333e-06	0	0	0	0	0	0	0.04618	0		0	0	0	0	0	0	0.286164	0	0	0	0	0.150604	0	0	0	0	0.0280945	0	0	0	0
1722	0	1.24851	0.171834	0.0873539	-0.884627	-0.405661	-0.465612	0.548057	0.44306	0.814383	0.05	0	0	0	0	0	0	3.33333e-06	0	0	0	0	0	0	0.04602	0		0	0	0	0	0	0	0.286164	0	0	0	0	0.150604	0	0	0	0	0.0280945	0	0	0	0
1723	0	2.29118	0.947648	-0.253889	0.285786	1.07676	1.49218	0.871367	-0.855171	0.827762	0.05	0	0	0	0	0	0	3.33333e-06	0	0	0	0	0	0	0.0463533	0		0	0	0	0	0	0	0.286164	0	0	0	0	0.150604	0	0	0	0	0.0280945	0	0	0	0
1724	0	-0.530349	0.656966	0.429762	-0.598117	0.193116	-0.059043	0.0808023	0.240061	0.719793	0.05	0	0	0	0	0	0	3.33333e-06	0	0	0	0	0	0	0.0440567	0		0	0	0	0	0	0	0.286164	0	0	0	0	0.150604	0	0	0	0	0.0280945	0	0	0	0
1725	0	-1.6163	0.256817	-1.81734	0.886874	-0.242315	-1.65879	-0.764477	0.816334	0.901062	0.05	0	0	0	0	0	0	3.33333e-06	0	0	0	0	0	0	0.0478933	0		0	0	0	0	0	0	0.286164	0	0	0	0	0.150604	0	0	0	0	0.0280945	0	0	0	0
1726	0	-1.00724	1.63633	0.620944	-0.884881	0.148408	1.02961	-0.107229	-0.450958	0.931345	0.05	0	0	0	0	0	0	3.33333e-06	0	0	0	0	0	0	0.04856	0		0	0	0	0	0	0	0.286164	0	0	0	0	0.150604	0	0	0	0	0.0280945	0	0	0	0
1727	0	1.07664	-0.901725	0.105704	-0.996318	-0.0490679	-0.334872	0.813808	0.485148	0.487736	0.05	0	0	0	0	0	0	3.33333e-06	0	0	0	0	0	0	0.0390033	0		0	0	0	0	0	0	0.286164	0	0	0	0	0.150604	0	0	0	0	0.0280945	0	0	0	0
1728	0	1.73325	0.0824007	2.18465	1.01983	-0.633924	-1.71986	0.710277	-0.449606	0.0391602	0.05	1	1	0	0	0	0	3.33333e-06	0	0	0	0	0	0	0.0205033	0		0	0	0	0	0	0	0.286164	1	1	0	0	0.150604	1	1	0	0	0.0280945	0	0	0	0
1729	0	0.670405	1.36313	0.509986	0.565468	0.0593199	0.908653	0.170188	-0.360542	0.127928	0.05	0	0	0	0	0	0	3.33333e-06	0	0	0	0	0	0	0.0274833	0		0	0	0	0	0	0	0.286164	1	1	0	0	0.150604	1	1	0	0	0.0280945	0	0	0	0
1730	0	-0.449736	0.18413	-1.31222	-1.51323	-2.33021	-0.615191	-1.0829	-0.653007	0.505735	0.05	0	0	0	0	0	0	3.33333e-06	0	0	0	0	0	0	0.0394633	0		0	0	0	0	0	0	0.286164	0	0	0	0	0.150604	0	0	0	0	0.0280945	0	0	0	0
1731	0	0.802538	1.48926	-0.354206	0.480782	-0.782869	0.240101	1.69152	0.214828	0.693295	0.05	0	0	0	0	0	0	3.33333e-06	0	0	0	0	0	0	0.0435433	0		0	0	0	0	0	0	0.286164	0	0	0	0	0.150604	0	0	0	0	0.0280945	0	0	0	0
1732	0	-0.837657	0.238295	0.840668	1.20592	1.49815	-0.429282	0.778324	-0.973175	0.848399	0.05	0	0	0	0	0	0	3.33333e-06	0	0	0	0	0	0	0.04681	0		0	0	0	0	0	0	0.286164	0	0	0	0	0.150604	0	0	0	0	0.0280945	0	0	0	0
1733	0	-0.485908	-1.25157	0.597764	0.465533	-0.820292	-1.47601	1.07631	0.974323	0.894578	0.05	0	0	0	0	0	0	3.33333e-06	0	0	0	0	0	0	0.0477667	0		0	0	0	0	0	0	0.286164	0	0	0	0	0.150604	0	0	0	0	0.0280945	0	0	0	0
1734	0	0.486051	0.864597	1.75188	-0.525011	-0.56854	1.20726	0.977231	-0.440988	0.615153	0.05	0	0	0	0	0	0	3.33333e-06	0	0	0	0	0	0	0.04182	0		0	0	0	0	0	0	0.286164	0	0	0	0	0.150604	0	0	0	0	0.0280945	0	0	0	0
1735	0	1.38528	1.07846	-0.136435	0.483253	1.15873	0.253376	2.6885	0.21139	0.595725	0.05	0	0	0	0	0	0	3.33333e-06	0	0	0	0	0	0	0.0414333	0		0	0	0	0	0	0	0.286164	0	0	0	0	0.150604	0	0	0	0	0.0280945	0	0	0	0
1736	0	0.795112	0.279502	0.493107	0.459675	0.47686	-0.106125	-1.5023	-0.810267	0.0659865	0.05	0	0	0	0	0	0	3.33333e-06	0	0	0	0	0	0	0.0232533	0		0	0	0	0	0	0	0.286164	1	1	0	0	0.150604	1	1	0	0	0.0280945	0	0	0	0
1737	0	0.312402	-0.278448	0.752121	-0.341958	-0.0140081	-0.554759	1.3151	0.673926	0.631182	0.05	0	0	0	0	0	0	3.33333e-06	0	0	0	0	0	0	0.0421733	0		0	0	0	0	0	0	0.286164	0	0	0	0	0.150604	0	0	0	0	0.0280945	0	0	0	0
1738	0	-0.204547	-1.97384	-1.41464	-0.913689	-0.0769527	-0.069402	0.174982	-0.636812	0.056465	0.05	0	0	0	0	0	0	3.33333e-06	0	0	0	0	0	0	0.0223767	0		0	0	0	0	0	0	0.286164	1	1	0	0	0.150604	1	1	0	0	0.0280945	0	0	0	0
1739	0	-0.464081	-0.680238	-1.46293	1.76635	0.00665045	0.674119	-0.374711	-0.742277	0.897928	0.05	0	0	0	0	0	0	3.33333e-06	0	0	0	0	0	0	0.0478233	0		0	0	0	0	0	0	0.286164	0	0	0	0	0.150604	0	0	0	0	0.0280945	0	0	0	0
1740	0	1.26843	0.33239	0.428072	0.133179	0.274704	-1.09498	-0.0797075	-1.19481	0.0534271	0.05	0	0	0	0	0	0	3.33333e-06	0	0	0	0	0	0	0.0220933	0		0	0	0	0	0	0	0.286164	1	1	0	0	0.150604	1	1	0	0	0.0280945	0	0	0	0
1741	0	0.375028	0.238826	1.77923	0.0308801	-0.0368441	2.33434	-0.17259	0.520176	0.939712	0.05	0	0	0	0	0	0	3.33333e-06	0	0	0	0	0	0	0.04874	0		0	0	0	0	0	0	0.286164	0	0	0	0	0.150604	0	0	0	0	0.0280945	0	0	0	0
1742	0	0.310893	0.878277	-0.62008	0.515706	1.02854	-0.46973	-0.613265	0.243239	0.666202	0.05	0	0	0	0	0	0	3.33333e-06	0	0	0	0	0	0	0.04295	0		0	0	0	0	0	0	0.286164	0	0	0	0	0.150604	0	0	0	0	0.0280945	0	0	0	0
1743	0	-0.10674	-0.474026	0.288729	0.296814	-2.46882	0.842421	0.730369	-0.0410856	0.776261	0.05	0	0	0	0	0	0	3.33333e-06	0	0	0	0	0	0	0.0452167	0		0	0	0	0	0	0	0.286164	0	0	0	0	0.150604	0	0	0	0	0.0280945	0	0	0	0
1744	0	0.258379	-0.366978	-1.75862	0.686386	0.315572	-0.831889	0.360829	1.69022	0.395492	0.05	0	0	0	0	0	0	3.33333e-06	0	0	0	0	0	0	0.0368033	0		0	0	0	0	0	0	0.286164	0	0	0	0	0.150604	0	0	0	0	0.0280945	0	0	0	0
1745	0	0.589295	0.103552	0.390796	0.311528	-2.08693	-0.335222	-1.30333	1.16776	0.212256	0.05	0	0	0	0	0	0	3.33333e-06	0	0	0	0	0	0	0.0312033	0		0	0	0	0	0	0	0.286164	1	1	0	0	0.150604	0	0	0	0	0.0280945	0	0	0	0
1746	0	-2.21774	-0.221955	-0.555391	-1.58826	1.61388	0.114544	0.672279	0.339121	0.0179073	0.05	1	1	0	0	0	0	3.33333e-06	0	0	0	0	0	0	0.0166533	0		0	0	0	0	0	0	0.286164	1	1	0	0	0.150604	1	1	0	0	0.0280945	1	1	0	0
1747	0	-1.58715	0.986874	0.27216	0.113794	-0.00019277	0.174149	0.0811265	1.76761	0.448359	0.05	0	0	0	0	0	0	3.33333e-06	0	0	0	0	0	0	0.0381167	0		0	0	0	0	0	0	0.286164	0	0	0	0	0.150604	0	0	0	0	0.0280945	0	0	0	0
1748	0	-0.44132	1.05076	-1.63521	0.915178	-0.678042	-0.548391	0.167551	0.0410293	0.7454	0.05	0	0	0	0	0	0	3.33333e-06	0	0	0	0	0	0	0.0445967	0		0	0	0	0	0	0	0.286164	0	0	0	0	0.150604	0	0	0	0	0.0280945	0	0	0	0
1749	0	-0.805559	-0.155534	0.365112	0.392403	-0.408534	-0.549478	0.207141	-0.54717	0.444187	0.05	0	0	0	0	0	0	3.33333e-06	0	0	0	0	0	0	0.0379933	0		0	0	0	0	0	0	0.286164	0	0	0	0	0.150604	0	0	0	0	0.0280945	0	0	0	0
1750	0	-0.928984	0.302634	-0.267893	-0.940255	-0.183957	0.71761	-0.92838	-0.753713	0.730914	0.05	0	0	0	0	0	0	3.33333e-06	0	0	0	0	0	0	0.0442967	0		0	0	0	0	0	0	0.286164	0	0	0	0	0.150604	0	0	0	0	0.0280945	0	0	0	0
1751	0	1.67217	-0.675498	-1.96909	0.376261	-0.974003	-0.424888	-1.71704	1.64819	0.84367	0.05	0	0	0	0	0	0	3.33333e-06	0	0	0	0	0	0	0.0466833	0		0	0	0	0	0	0	0.286164	0	0	0	0	0.150604	0	0	0	0	0.0280945	0	0	0	0
1752	0	-0.759104	0.286172	0.811226	0.344784	0.926272	0.56751	-1.08433	-0.599105	0.719314	0.05	0	0	0	0	0	0	3.33333e-06	0	0	0	0	0	0	0.04405	0		0	0	0	0	0	0	0.286164	0	0	0	0	0.150604	0	0	0	0	0.0280945	0	0	0	0
1753	0	2.272	0.180536	0.657384	-0.141247	0.0288509	0.143689	-1.50156	0.656344	0.246678	0.05	0	0	0	0	0	0	3.33333e-06	0	0	0	0	0	0	0.03239	0		0	0	0	0	0	0	0.286164	1	1	0	0	0.150604	0	0	0	0	0.0280945	0	0	0	0
1754	0	-0.896346	-2.65835	0.654779	-0.959286	1.40936	0.684693	1.2738	-0.215562	0.0633962	0.05	0	0	0	0	0	0	3.33333e-06	0	0	0	0	0	0	0.0230833	0		0	0	0	0	0	0	0.286164	1	1	0	0	0.150604	1	1	0	0	0.0280945	0	0	0	0
1755	0	0.890934	-0.24882	1.31457	-0.560446	-0.813507	1.00111	0.686742	-0.179956	0.783124	0.05	0	0	0	0	0	0	3.33333e-06	0	0	0	0	0	0	0.04537	0		0	0	0	0	0	0	0.286164	0	0	0	0	0.150604	0	0	0	0	0.0280945	0	0	0	0
1756	0	-0.286119	0.801132	-1.32788	-0.322129	-0.74846	1.25523	0.433414	0.433663	0.335541	0.05	0	0	0	0	0	0	3.33333e-06	0	0	0	0	0	0	0.0351133	0		0	0	0	0	0	0	0.286164	0	0	0	0	0.150604	0	0	0	0	0.0280945	0	0	0	0
1757	0	0.732432	1.11625	1.99038	0.591489	1.32694	-0.608328	-2.43054	0.607644	0.16685	0.05	0	0	0	0	0	0	3.33333e-06	0	0	0	0	0	0	0.0294133	0		0	0	0	0	0	0	0.286164	1	1	0	0	0.150604	0	0	0	0	0.0280945	0	0	0	0
1758	0	-0.660494	0.492036	-0.446222	-0.674576	0.208259	0.430043	1.34256	-0.112633	0.10729	0.05	0	0	0	0	0	0	3.33333e-06	0	0	0	0	0	0	0.0262567	0		0	0	0	0	0	0	0.286164	1	1	0	0	0.150604	1	1	0	0	0.0280945	0	0	0	0
1759	0	-0.35522	0.870198	1.06086	-0.338057	-1.45798	0.419199	-0.0352248	-1.1978	0.187999	0.05	0	0	0	0	0	0	3.33333e-06	0	0	0	0	0	0	0.03031	0		0	0	0	0	0	0	0.286164	1	1	0	0	0.150604	0	0	0	0	0.0280945	0	0	0	0
1760	0	1.40182	1.36332	-1.49359	0.128995	0.257798	-0.976164	1.80136	-1.24158	0.702831	0.05	0	0	0	0	0	0	3.33333e-06	0	0	0	0	0	0	0.0437833	0		0	0	0	0	0	0	0.286164	0	0	0	0	0.150604	0	0	0	0	0.0280945	0	0	0	0
1761	0	-0.465974	0.224714	-1.57605	0.468616	-1.58845	1.05744	-0.545786	0.706505	0.758309	0.05	0	0	0	0	0	0	3.33333e-06	0	0	0	0	0	0	0.04487	0		0	0	0	0	0	0	0.286164	0	0	0	0	0.150604	0	0	0	0	0.0280945	0	0	0	0
1762	0	-0.617647	-0.675017	0.0780352	0.788251	1.02003	-0.197982	-1.03841	-1.60325	0.619631	0.05	0	0	0	0	0	0	3.33333e-06	0	0	0	0	0	0	0.0419167	0		0	0	0	0	0	0	0.286164	0	0	0	0	0.150604	0	0	0	0	0.0280945	0	0	0	0
1763	0	-0.561337	-0.276625	0.000798293	1.34985	1.12242	-0.597814	-0.340972	-1.02232	0.610629	0.05	0	0	0	0	0	0	3.33333e-06	0	0	0	0	0	0	0.0417333	0		0	0	0	0	0	0	0.286164	0	0	0	0	0.150604	0	0	0	0	0.0280945	0	0	0	0
1764	0	0.214065	-1.73501	1.25313	1.58083	-0.992698	0.990822	-1.66301	0.338238	0.518272	0.05	0	0	0	0	0	0	3.33333e-06	0	0	0	0	0	0	0.03981	0		0	0	0	0	0	0	0.286164	0	0	0	0	0.150604	0	0	0	0	0.0280945	0	0	0	0
1765	0	0.603285	-0.0659223	-0.888804	0.116455	0.36935	0.817499	0.801481	-0.81353	0.501901	0.05	0	0	0	0	0	0	3.33333e-06	0	0	0	0	0	0	0.03937	0		0	0	0	0	0	0	0.286164	0	0	0	0	0.150604	0	0	0	0	0.0280945	0	0	0	0
1766	0	-0.0684236	0.7048	0.356315	2.0516	1.08652	0.735641	-1.5723	-0.425941	0.328828	0.05	0	0	0	0	0	0	3.33333e-06	0	0	0	0	0	0	0.0349467	0		0	0	0	0	0	0	0.286164	0	0	0	0	0.150604	0	0	0	0	0.0280945	0	0	0	0
1767	0	-1.53003	0.534886	0.294596	0.28124	0.734487	-0.0382013	-0.353628	0.0291962	0.722247	0.05	0	0	0	0	0	0	3.33333e-06	0	0	0	0	0	0	0.0440933	0		0	0	0	0	0	0	0.286164	0	0	0	0	0.150604	0	0	0	0	0.0280945	0	0	0	0
1768	0	-0.0396917	0.104108	0.328853	-0.53064	0.382789	-0.0916863	1.66203	-1.48216	0.82904	0.05	0	0	0	0	0	0	3.33333e-06	0	0	0	0	0	0	0.0463833	0		0	0	0	0	0	0	0.286164	0	0	0	0	0.150604	0	0	0	0	0.0280945	0	0	0	0
1769	0	0.597993	0.690379	-0.195885	-0.397762	-1.10621	0.894421	0.782732	-1.17656	0.626994	0.05	0	0	0	0	0	0	3.33333e-06	0	0	0	0	0	0	0.0420833	0		0	0	0	0	0	0	0.286164	0	0	0	0	0.150604	0	0	0	0	0.0280945	0	0	0	0
1770	0	-0.858044	-0.256879	0.0959877	-0.149318	-0.484088	-2.02824	0.314411	0.333664	0.77812	0.05	0	0	0	0	0	0	3.33333e-06	0	0	0	0	0	0	0.0452567	0		0	0	0	0	0	0	0.286164	0	0	0	0	0.150604	0	0	0	0	0.0280945	0	0	0	0
1771	0	-0.223939	1.62477	0.774939	1.5142	1.50556	-1.55998	0.35888	-2.02136	0.195919	0.05	0	0	0	0	0	0	3.33333e-06	0	0	0	0	0	0	0.0306433	0		0	0	0	0	0	0	0.286164	1	1	0	0	0.150604	0	0	0	0	0.0280945	0	0	0	0
1772	0	-0.272681	0.556399	0.671617	0.950689	0.324261	1.26041	-1.15087	0.0328818	0.545929	0.05	0	0	0	0	0	0	3.33333e-06	0	0	0	0	0	0	0.04038	0		0	0	0	0	0	0	0.286164	0	0	0	0	0.150604	0	0	0	0	0.0280945	0	0	0	0
1773	0	1.41301	0.400968	-0.181824	-0.535476	0.528054	1.26463	1.03762	0.338106	0.319697	0.05	0	0	0	0	0	0	3.33333e-06	0	0	0	0	0	0	0.0347033	0		0	0	0	0	0	0	0.286164	0	0	0	0	0.150604	0	0	0	0	0.0280945	0	0	0	0
1774	0	0.330895	1.20426	-0.539443	-1.28343	-1.28748	0.00579527	-0.796913	0.354389	0.603424	0.05	0	0	0	0	0	0	3.33333e-06	0	0	0	0	0	0	0.0416	0		0	0	0	0	0	0	0.286164	0	0	0	0	0.150604	0	0	0	0	0.0280945	0	0	0	0
1775	0	-0.482806	0.861574	0.381743	-1.50628	2.08492	-0.452318	-0.538322	0.160302	0.556018	0.05	0	0	0	0	0	0	3.33333e-06	0	0	0	0	0	0	0.0406333	0		0	0	0	0	0	0	0.286164	0	0	0	0	0.150604	0	0	0	0	0.0280945	0	0	0	0
1776	0	0.280797	0.00224665	-0.679732	-0.752598	-0.47061	0.332665	1.41156	-1.17959	0.629522	0.05	0	0	0	0	0	0	3.33333e-06	0	0	0	0	0	0	0.0421333	0		0	0	0	0	0	0	0.286164	0	0	0	0	0.150604	0	0	0	0	0.0280945	0	0	0	0
1777	0	-1.04732	1.44672	-0.662893	-0.143996	0.288501	0.727078	-1.55263	-1.69898	0.601701	0.05	0	0	0	0	0	0	3.33333e-06	0	0	0	0	0	0	0.0415533	0		0	0	0	0	0	0	0.286164	0	0	0	0	0.150604	0	0	0	0	0.0280945	0	0	0	0
1778	0	-2.33295	-0.569416	0.401031	0.826684	-0.845743	0.416894	0.866971	-1.82477	0.940867	0.05	0	0	0	0	0	0	3.33333e-06	0	0	0	0	0	0	0.0487733	0		0	0	0	0	0	0	0.286164	0	0	0	0	0.150604	0	0	0	0	0.0280945	0	0	0	0
1779	0	-1.0122	2.09357	1.48137	-2.35129	-1.34502	0.452491	-0.0376594	2.14387	0.850146	0.05	0	0	0	0	0	0	3.33333e-06	0	0	0	0	0	0	0.0468567	0		0	0	0	0	0	0	0.286164	0	0	0	0	0.150604	0	0	0	0	0.0280945	0	0	0	0
1780	0	-0.403153	-1.5701	0.137127	0.45662	-0.307778	0.526086	2.95565	-0.855418	0.368967	0.05	0	0	0	0	0	0	3.33333e-06	0	0	0	0	0	0	0.0361033	0		0	0	0	0	0	0	0.286164	0	0	0	0	0.150604	0	0	0	0	0.0280945	0	0	0	0
1781	0	-1.53596	-0.918916	0.370867	1.18005	-0.161622	-0.635665	1.53434	-0.923716	0.835038	0.05	0	0	0	0	0	0	3.33333e-06	0	0	0	0	0	0	0.04651	0		0	0	0	0	0	0	0.286164	0	0	0	0	0.150604	0	0	0	0	0.0280945	0	0	0	0
1782	0	0.657723	-0.682302	1.3742	0.671734	-0.0907387	0.257933	0.627255	-1.47618	0.323946	0.05	0	0	0	0	0	0	3.33333e-06	0	0	0	0	0	0	0.0348133	0		0	0	0	0	0	0	0.286164	0	0	0	0	0.150604	0	0	0	0	0.0280945	0	0	0	0
1783	0	-0.275157	2.27914	-1.33628	-0.109077	2.30847	-0.217798	-0.478915	1.4054	0.565962	0.05	0	0	0	0	0	0	3.33333e-06	0	0	0	0	0	0	0.0408533	0		0	0	0	0	0	0	0.286164	0	0	0	0	0.150604	0	0	0	0	0.0280945	0	0	0	0
1784	0	0.880382	0.648509	1.45175	0.604396	1.08859	-1.51293	-0.361026	0.37794	0.14101	0.05	0	0	0	0	0	0	3.33333e-06	0	0	0	0	0	0	0.02814	0		0	0	0	0	0	0	0.286164	1	1	0	0	0.150604	1	1	0	0	0.0280945	0	0	0	0
1785	0	-1.68198	-0.457318	-0.0135481	1.67194	0.478041	-1.13636	-0.268555	1.17513	0.837874	0.05	0	0	0	0	0	0	3.33333e-06	0	0	0	0	0	0	0.04658	0		0	0	0	0	0	0	0.286164	0	0	0	0	0.150604	0	0	0	0	0.0280945	0	0	0	0
1786	0	-0.46625	-0.686086	-0.0891033	-0.252102	-0.985524	-3.00198	0.0925154	0.281386	0.513908	0.05	0	0	0	0	0	0	3.33333e-06	0	0	0	0	0	0	0.03971	0		0	0	0	0	0	0	0.286164	0	0	0	0	0.150604	0	0	0	0	0.0280945	0	0	0	0
1787	0	-0.410922	1.04522	0.465623	-1.00915	-0.198835	1.16936	-0.106272	-0.108078	0.776962	0.05	0	0	0	0	0	0	3.33333e-06	0	0	0	0	0	0	0.0452467	0		0	0	0	0	0	0	0.286164	0	0	0	0	0.150604	0	0	0	0	0.0280945	0	0	0	0
1788	0	-0.463222	0.255149	-0.505655	0.735458	0.341532	-0.508992	-0.568587	-1.14419	0.30934	0.05	0	0	0	0	0	0	3.33333e-06	0	0	0	0	0	0	0.0344233	0		0	0	0	0	0	0	0.286164	0	0	0	0	0.150604	0	0	0	0	0.0280945	0	0	0	0
1789	0	-2.1261	1.16904	0.3369	0.250464	0.528582	1.17213	-0.805733	-1.68997	0.915309	0.05	0	0	0	0	0	0	3.33333e-06	0	0	0	0	0	0	0.04819	0		0	0	0	0	0	0	0.286164	0	0	0	0	0.150604	0	0	0	0	0.0280945	0	0	0	0
1790	0	-1.18997	1.14015	2.42961	-0.495362	-2.06023	2.28268	-0.376143	-2.24493	0.450957	0.05	0	0	0	0	0	0	3.33333e-06	0	0	0	0	0	0	0.03818	0		0	0	0	0	0	0	0.286164	0	0	0	0	0.150604	0	0	0	0	0.0280945	0	0	0	0
1791	0	-0.66789	-1.93744	-0.178044	-0.00514662	-1.39482	-0.358855	-0.124394	-0.671977	0.911895	0.05	0	0	0	0	0	0	3.33333e-06	0	0	0	0	0	0	0.0480967	0		0	0	0	0	0	0	0.286164	0	0	0	0	0.150604	0	0	0	0	0.0280945	0	0	0	0
1792	0	-0.203666	-0.417248	-0.908312	1.18589	-0.481226	0.753208	0.467626	0.386626	0.507779	0.05	0	0	0	0	0	0	3.33333e-06	0	0	0	0	0	0	0.03954	0		0	0	0	0	0	0	0.286164	0	0	0	0	0.150604	0	0	0	0	0.0280945	0	0	0	0
1793	0	0.0238075	-0.203122	-1.07039	1.53138	-0.188752	-2.51612	0.330304	-0.181273	0.428724	0.05	0	0	0	0	0	0	3.33333e-06	0	0	0	0	0	0	0.0376	0		0	0	0	0	0	0	0.286164	0	0	0	0	0.150604	0	0	0	0	0.0280945	0	0	0	0
1794	0	0.25064	-0.614637	-0.211728	0.972615	-0.689773	0.860296	0.582594	1.54404	0.442724	0.05	0	0	0	0	0	0	3.33333e-06	0	0	0	0	0	0	0.0379567	0		0	0	0	0	0	0	0.286164	0	0	0	0	0.150604	0	0	0	0	0.0280945	0	0	0	0
1795	0	-0.667734	-0.656243	-1.32711	0.361978	-0.942696	1.22771	1.81384	-0.892225	0.313564	0.05	0	0	0	0	0	0	3.33333e-06	0	0	0	0	0	0	0.0345367	0		0	0	0	0	0	0	0.286164	0	0	0	0	0.150604	0	0	0	0	0.0280945	0	0	0	0
1796	0	-1.46643	-0.126604	-0.16916	1.37201	0.135816	1.93832	0.120229	-0.187211	0.458069	0.05	0	0	0	0	0	0	3.33333e-06	0	0	0	0	0	0	0.0383267	0		0	0	0	0	0	0	0.286164	0	0	0	0	0.150604	0	0	0	0	0.0280945	0	0	0	0
1797	0	0.207556	-0.499311	-0.795014	-0.866664	-0.169644	-0.577148	0.30423	0.428526	0.199816	0.05	0	0	0	0	0	0	3.33333e-06	0	0	0	0	0	0	0.03077	0		0	0	0	0	0	0	0.286164	1	1	0	0	0.150604	0	0	0	0	0.0280945	0	0	0	0
1798	0	0.404741	1.47569	-0.494665	-1.81108	0.0442526	-0.302577	0.7305	-0.298652	0.845881	0.05	0	0	0	0	0	0	3.33333e-06	0	0	0	0	0	0	0.0467333	0		0	0	0	0	0	0	0.286164	0	0	0	0	0.150604	0	0	0	0	0.0280945	0	0	0	0
1799	0	-2.67737	-0.539624	0.472636	-0.448357	-0.389089	-1.21152	0.0463096	0.265047	0.545155	0.05	0	0	0	0	0	0	3.33333e-06	0	0	0	0	0	0	0.0403567	0		0	0	0	0	0	0	0.286164	0	0	0	0	0.150604	0	0	0	0	0.0280945	0	0	0	0
1800	0	0.476033	0.23601	0.146428	0.136908	1.83941	1.17447	1.15466	0.15607	0.0579341	0.05	0	0	0	0	0	0	3.33333e-06	0	0	0	0	0	0	0.0225467	0		0	0	0	0	0	0	0.286164	1	1	0	0	0.150604	1	1	0	0	0.0280945	0	0	0	0
1801	0	-1.22901	-0.597243	-0.0752431	0.175661	0.435717	0.507393	0.777659	0.747002	0.0174069	0.05	1	1	0	0	0	0	3.33333e-06	0	0	0	0	0	0	0.0165033	0		0	0	0	0	0	0	0.286164	1	1	0	0	0.150604	1	1	0	0	0.0280945	1	1	0	0
1802	0	-2.31945	0.720312	-0.151916	-0.354653	-0.625404	-1.10177	1.26737	-0.101094	0.654549	0.05	0	0	0	0	0	0	3.33333e-06	0	0	0	0	0	0	0.0426967	0		0	0	0	0	0	0	0.286164	0	0	0	0	0.150604	0	0	0	0	0.0280945	0	0	0	0
1803	0	0.459356	1.13483	-2.90913	0.623404	-0.521903	-1.50221	0.944406	0.323361	0.988356	0.05	0	0	0	0	0	0	3.33333e-06	0	0	0	0	0	0	0.0497567	0		0	0	0	0	0	0	0.286164	0	0	0	0	0.150604	0	0	0	0	0.0280945	0	0	0	0
1804	0	2.52085	0.114158	-0.534217	-0.479448	0.767198	-0.798992	-0.460681	-0.294182	0.477931	0.05	0	0	0	0	0	0	3.33333e-06	0	0	0	0	0	0	0.0387933	0		0	0	0	0	0	0	0.286164	0	0	0	0	0.150604	0	0	0	0	0.0280945	0	0	0	0
1805	0	-1.63362	-0.533734	0.588552	0.911174	0.749185	0.0276178	0.171534	0.30247	0.454093	0.05	0	0	0	0	0	0	3.33333e-06	0	0	0	0	0	0	0.03823	0		0	0	0	0	0	0	0.286164	0	0	0	0	0.150604	0	0	0	0	0.0280945	0	0	0	0
1806	0	-0.660353	-0.182327	-1.79644	-0.654788	-1.525	0.143994	-0.225725	-0.134633	0.471979	0.05	0	0	0	0	0	0	3.33333e-06	0	0	0	0	0	0	0.0386467	0		0	0	0	0	0	0	0.286164	0	0	0	0	0.150604	0	0	0	0	0.0280945	0	0	0	0
1807	0	-0.398158	0.427559	0.859621	0.469725	0.0723091	0.722729	-0.359543	-1.53039	0.301771	0.05	0	0	0	0	0	0	3.33333e-06	0	0	0	0	0	0	0.0341667	0		0	0	0	0	0	0	0.286164	0	0	0	0	0.150604	0	0	0	0	0.0280945	0	0	0	0
1808	0	0.145925	-1.65132	-0.823798	-1.17085	1.23068	-0.793765	-2.12584	0.101365	0.574314	0.05	0	0	0	0	0	0	3.33333e-06	0	0	0	0	0	0	0.04102	0		0	0	0	0	0	0	0.286164	0	0	0	0	0.150604	0	0	0	0	0.0280945	0	0	0	0
1809	0	1.73124	-1.06591	-0.434804	-0.169671	1.81963	0.44278	-0.563287	-1.76913	0.974203	0.05	0	0	0	0	0	0	3.33333e-06	0	0	0	0	0	0	0.0495	0		0	0	0	0	0	0	0.286164	0	0	0	0	0.150604	0	0	0	0	0.0280945	0	0	0	0
1810	0	-0.6023	-3.61938	-0.636554	-1.38852	0.534349	-1.73905	0.511741	0.00141141	0.169432	0.05	0	0	0	0	0	0	3.33333e-06	0	0	0	0	0	0	0.0295367	0		0	0	0	0	0	0	0.286164	1	1	0	0	0.150604	0	0	0	0	0.0280945	0	0	0	0
1811	0	0.507899	0.956824	0.721421	0.423577	1.80761	-0.838909	-0.286344	0.265208	0.502308	0.05	0	0	0	0	0	0	3.33333e-06	0	0	0	0	0	0	0.0393867	0		0	0	0	0	0	0	0.286164	0	0	0	0	0.150604	0	0	0	0	0.0280945	0	0	0	0
1812	0	2.02649	-0.448961	1.25964	0.509222	-1.90791	1.70273	0.200195	1.23508	0.601811	0.05	0	0	0	0	0	0	3.33333e-06	0	0	0	0	0	0	0.0415567	0		0	0	0	0	0	0	0.286164	0	0	0	0	0.150604	0	0	0	0	0.0280945	0	0	0	0
1813	0	-1.49797	0.0881234	0.239127	-0.616915	1.45715	0.691261	-1.06267	0.299177	0.2749	0.05	0	0	0	0	0	0	3.33333e-06	0	0	0	0	0	0	0.03329	0		0	0	0	0	0	0	0.286164	1	1	0	0	0.150604	0	0	0	0	0.0280945	0	0	0	0
1814	0	0.569068	0.971942	-0.416005	1.73357	1.45122	-1.28694	-1.68633	-2.54356	0.125353	0.05	0	0	0	0	0	0	3.33333e-06	0	0	0	0	0	0	0.0273467	0		0	0	0	0	0	0	0.286164	1	1	0	0	0.150604	1	1	0	0	0.0280945	0	0	0	0
1815	0	2.07437	1.53318	-0.107468	-1.33221	-0.597445	-1.39654	0.311985	0.735938	0.426229	0.05	0	0	0	0	0	0	3.33333e-06	0	0	0	0	0	0	0.03756	0		0	0	0	0	0	0	0.286164	0	0	0	0	0.150604	0	0	0	0	0.0280945	0	0	0	0
1816	0	1.20354	1.67986	-1.90818	2.11513	-0.96175	-0.472328	0.496013	-0.682198	0.268612	0.05	0	0	0	0	0	0	3.33333e-06	0	0	0	0	0	0	0.0331367	0		0	0	0	0	0	0	0.286164	1	1	0	0	0.150604	0	0	0	0	0.0280945	0	0	0	0
1817	0	0.208583	-0.644352	-0.597514	-1.72881	0.8546	0.362375	0.106697	0.684325	0.0325945	0.05	1	1	0	0	0	0	3.33333e-06	0	0	0	0	0	0	0.01957	0		0	0	0	0	0	0	0.286164	1	1	0	0	0.150604	1	1	0	0	0.0280945	0	0	0	0
1818	0	-1.0078	0.582356	-0.338276	0.858093	-0.345417	-1.41132	-1.32215	-0.236815	0.158812	0.05	0	0	0	0	0	0	3.33333e-06	0	0	0	0	0	0	0.0290633	0		0	0	0	0	0	0	0.286164	1	1	0	0	0.150604	0	0	0	0	0.0280945	0	0	0	0
1819	0	-1.04672	-0.213892	0.138974	-1.43645	-0.623217	-2.67498	0.0890914	1.23712	0.875878	0.05	0	0	0	0	0	0	3.33333e-06	0	0	0	0	0	0	0.0474067	0		0	0	0	0	0	0	0.286164	0	0	0	0	0.150604	0	0	0	0	0.0280945	0	0	0	0
1820	0	1.40308	-0.775169	0.676254	1.6019	-0.408943	1.43935	-0.806712	1.00894	0.603859	0.05	0	0	0	0	0	0	3.33333e-06	0	0	0	0	0	0	0.04161	0		0	0	0	0	0	0	0.286164	0	0	0	0	0.150604	0	0	0	0	0.0280945	0	0	0	0
1821	0	-0.0735555	-0.48794	0.42726	0.984308	0.908808	-0.269556	0.910535	-0.782073	0.970426	0.05	0	0	0	0	0	0	3.33333e-06	0	0	0	0	0	0	0.0494367	0		0	0	0	0	0	0	0.286164	0	0	0	0	0.150604	0	0	0	0	0.0280945	0	0	0	0
1822	0	2.04963	-0.905133	-0.064713	1.21896	-0.657657	-0.744787	0.0336162	-0.306142	0.195073	0.05	0	0	0	0	0	0	3.33333e-06	0	0	0	0	0	0	0.0306233	0		0	0	0	0	0	0	0.286164	1	1	0	0	0.150604	0	0	0	0	0.0280945	0	0	0	0
1823	0	0.409844	-1.37361	-1.20583	0.542572	0.480329	0.543741	-0.48867	0.192396	0.336444	0.05	0	0	0	0	0	0	3.33333e-06	0	0	0	0	0	0	0.03514	0		0	0	0	0	0	0	0.286164	0	0	0	0	0.150604	0	0	0	0	0.0280945	0	0	0	0
1824	0	1.13446	0.818274	1.17653	-0.177777	0.430836	0.784955	0.433664	1.10878	0.896181	0.05	0	0	0	0	0	0	3.33333e-06	0	0	0	0	0	0	0.04779	0		0	0	0	0	0	0	0.286164	0	0	0	0	0.150604	0	0	0	0	0.0280945	0	0	0	0
1825	0	-0.343861	-0.258363	0.385848	-2.1133	0.0487228	0.72737	-0.844681	-1.69128	0.855876	0.05	0	0	0	0	0	0	3.33333e-06	0	0	0	0	0	0	0.0469967	0		0	0	0	0	0	0	0.286164	0	0	0	0	0.150604	0	0	0	0	0.0280945	0	0	0	0
1826	0	-1.22917	-1.10331	-1.29425	-1.43928	0.381544	-1.84766	-1.05777	-0.383021	0.304254	0.05	0	0	0	0	0	0	3.33333e-06	0	0	0	0	0	0	0.0342533	0		0	0	0	0	0	0	0.286164	0	0	0	0	0.150604	0	0	0	0	0.0280945	0	0	0	0
1827	0	0.459383	0.490511	0.969647	1.64071	-1.12953	0.863614	1.23575	-0.279155	0.28202	0.05	0	0	0	0	0	0	3.33333e-06	0	0	0	0	0	0	0.0334867	0		0	0	0	0	0	0	0.286164	1	1	0	0	0.150604	0	0	0	0	0.0280945	0	0	0	0
1828	0	0.333992	0.465739	-1.21403	-0.925086	1.75886	-1.30259	0.802901	1.3315	0.26704	0.05	0	0	0	0	0	0	3.33333e-06	0	0	0	0	0	0	0.0330833	0		0	0	0	0	0	0	0.286164	1	1	0	0	0.150604	0	0	0	0	0.0280945	0	0	0	0
1829	0	0.264267	-0.0699335	-0.622374	-1.34	0.0989963	-0.190566	1.00065	1.58415	0.0952208	0.05	0	0	0	0	0	0	3.33333e-06	0	0	0	0	0	0	0.0253667	0		0	0	0	0	0	0	0.286164	1	1	0	0	0.150604	1	1	0	0	0.0280945	0	0	0	0
1830	0	0.302352	-0.117624	0.119079	-1.73781	-0.728757	-0.67351	0.863388	0.36399	0.624864	0.05	0	0	0	0	0	0	3.33333e-06	0	0	0	0	0	0	0.0420133	0		0	0	0	0	0	0	0.286164	0	0	0	0	0.150604	0	0	0	0	0.0280945	0	0	0	0
1831	0	-0.179785	0.121792	0.511392	0.712175	-0.772507	-1.8858	-1.79014	0.853292	0.124388	0.05	0	0	0	0	0	0	3.33333e-06	0	0	0	0	0	0	0.0272933	0		0	0	0	0	0	0	0.286164	1	1	0	0	0.150604	1	1	0	0	0.0280945	0	0	0	0
1832	0	-1.28779	-1.15419	0.46054	1.05947	-0.858578	-0.561272	-0.146949	0.578203	0.980775	0.05	0	0	0	0	0	0	3.33333e-06	0	0	0	0	0	0	0.0496233	0		0	0	0	0	0	0	0.286164	0	0	0	0	0.150604	0	0	0	0	0.0280945	0	0	0	0
1833	0	0.367261	-0.47334	-0.197984	0.321881	0.118333	0.894375	-0.489997	0.710594	0.447775	0.05	0	0	0	0	0	0	3.33333e-06	0	0	0	0	0	0	0.0381067	0		0	0	0	0	0	0	0.286164	0	0	0	0	0.150604	0	0	0	0	0.0280945	0	0	0	0
1834	0	0.824229	-0.369771	1.38844	-0.207889	-0.989646	0.761629	0.313504	0.285714	0.595933	0.05	0	0	0	0	0	0	3.33333e-06	0	0	0	0	0	0	0.04144	0		0	0	0	0	0	0	0.286164	0	0	0	0	0.150604	0	0	0	0	0.0280945	0	0	0	0
1835	0	1.59723	1.76755	-0.785837	0.472727	1.52189	-0.737986	-0.493929	0.0911277	0.423806	0.05	0	0	0	0	0	0	3.33333e-06	0	0	0	0	0	0	0.0375	0		0	0	0	0	0	0	0.286164	0	0	0	0	0.150604	0	0	0	0	0.0280945	0	0	0	0
1836	0	-1.26667	1.39627	-0.608833	0.344024	0.0827139	-0.554047	-0.241509	-0.717774	0.612562	0.05	0	0	0	0	0	0	3.33333e-06	0	0	0	0	0	0	0.0417733	0		0	0	0	0	0	0	0.286164	0	0	0	0	0.150604	0	0	0	0	0.0280945	0	0	0	0
1837	0	-1.0761	-0.741084	0.428791	-1.06781	2.01875	1.39271	0.123884	0.516902	0.0264864	0.05	1	1	0	0	0	0	3.33333e-06	0	0	0	0	0	0	0.0185167	0		0	0	0	0	0	0	0.286164	1	1	0	0	0.150604	1	1	0	0	0.0280945	1	1	0	0
1838	0	0.26407	-0.261292	0.15301	0.0569118	-2.45468	0.0219158	-0.622077	0.99261	0.468623	0.05	0	0	0	0	0	0	3.33333e-06	0	0	0	0	0	0	0.0385367	0		0	0	0	0	0	0	0.286164	0	0	0	0	0.150604	0	0	0	0	0.0280945	0	0	0	0
1839	0	-0.560467	-0.559976	-0.137839	-0.816162	0.527344	0.0452242	0.14013	0.0800472	0.00714879	0.05	1	1	0	0	0	0	3.33333e-06	0	0	0	0	0	0	0.0129733	1	0.0129733	1	1	0	0	0	0	0.286164	1	1	0	0	0.150604	1	1	0	0	0.0280945	1	1	0	0
1840	0	-0.370754	-0.295496	0.300147	2.07903	-1.83486	0.89475	-1.22192	-0.00246613	0.290457	0.05	0	0	0	0	0	0	3.33333e-06	0	0	0	0	0	0	0.03379	0		0	0	0	0	0	0	0.286164	0	0	0	0	0.150604	0	0	0	0	0.0280945	0	0	0	0
1841	0	-1.52498	0.177712	-1.54772	0.335053	-0.341766	-1.60975	0.766329	0.184606	0.610075	0.05	0	0	0	0	0	0	3.33333e-06	0	0	0	0	0	0	0.04172	0		0	0	0	0	0	0	0.286164	0	0	0	0	0.150604	0	0	0	0	0.0280945	0	0	0	0
1842	0	1.36149	-0.77341	0.180437	1.02864	0.809942	1.33668	1.46455	-0.201054	0.532712	0.05	0	0	0	0	0	0	3.33333e-06	0	0	0	0	0	0	0.0400833	0		0	0	0	0	0	0	0.286164	0	0	0	0	0.150604	0	0	0	0	0.0280945	0	0	0	0
1843	0	0.488716	0.530982	-1.1839	-0.703416	0.192622	-0.405503	0.303337	-0.480933	0.810375	0.05	0	0	0	0	0	0	3.33333e-06	0	0	0	0	0	0	0.0459433	0		0	0	0	0	0	0	0.286164	0	0	0	0	0.150604	0	0	0	0	0.0280945	0	0	0	0
1844	0	0.154798	-0.613551	-0.150679	-2.17543	1.53461	1.58524	0.101357	1.39427	0.0255466	0.05	1	1	0	0	0	0	3.33333e-06	0	0	0	0	0	0	0.0183233	0		0	0	0	0	0	0	0.286164	1	1	0	0	0.150604	1	1	0	0	0.0280945	1	1	0	0
1845	0	-0.458744	-0.257941	-0.104483	-0.0993362	-1.14695	0.375463	0.190966	1.2231	0.462171	0.05	0	0	0	0	0	0	3.33333e-06	0	0	0	0	0	0	0.0384067	0		0	0	0	0	0	0	0.286164	0	0	0	0	0.150604	0	0	0	0	0.0280945	0	0	0	0
1846	0	0.437055	0.293971	-1.21292	0.77321	-0.0817712	-0.173069	1.86672	0.101456	0.605986	0.05	0	0	0	0	0	0	3.33333e-06	0	0	0	0	0	0	0.04164	0		0	0	0	0	0	0	0.286164	0	0	0	0	0.150604	0	0	0	0	0.0280945	0	0	0	0
1847	0	0.264794	-0.687628	-0.899605	0.660994	0.873337	0.0926443	-2.33793	1.00015	0.935665	0.05	0	0	0	0	0	0	3.33333e-06	0	0	0	0	0	0	0.0486467	0		0	0	0	0	0	0	0.286164	0	0	0	0	0.150604	0	0	0	0	0.0280945	0	0	0	0
1848	0	0.228468	-0.111564	1.56501	-0.786482	-1.54542	1.89035	-0.449911	1.62523	0.87664	0.05	0	0	0	0	0	0	3.33333e-06	0	0	0	0	0	0	0.0474267	0		0	0	0	0	0	0	0.286164	0	0	0	0	0.150604	0	0	0	0	0.0280945	0	0	0	0
1849	0	0.218143	0.0970485	0.709906	0.357499	1.03101	-0.434029	-0.939065	-0.316445	0.291404	0.05	0	0	0	0	0	0	3.33333e-06	0	0	0	0	0	0	0.0338267	0		0	0	0	0	0	0	0.286164	0	0	0	0	0.150604	0	0	0	0	0.0280945	0	0	0	0
1850	0	-0.514766	-1.31432	-0.985209	0.772883	1.62265	-0.853101	2.00049	1.22272	0.102949	0.05	0	0	0	0	0	0	3.33333e-06	0	0	0	0	0	0	0.0259633	0		0	0	0	0	0	0	0.286164	1	1	0	0	0.150604	1	1	0	0	0.0280945	0	0	0	0
1851	0	-0.235381	-0.53156	0.267514	1.09033	-0.6441	-0.140676	-0.857432	-0.581701	0.11769	0.05	0	0	0	0	0	0	3.33333e-06	0	0	0	0	0	0	0.0269133	0		0	0	0	0	0	0	0.286164	1	1	0	0	0.150604	1	1	0	0	0.0280945	0	0	0	0
1852	0	-0.324072	0.98146	-2.04273	0.587659	-0.676004	0.722098	-1.95967	1.1501	0.99329	0.05	0	0	0	0	0	0	3.33333e-06	0	0	0	0	0	0	0.0498667	0		0	0	0	0	0	0	0.286164	0	0	0	0	0.150604	0	0	0	0	0.0280945	0	0	0	0
1853	0	-0.199417	-1.12489	0.402068	-0.0697218	0.577306	-0.199394	-0.00791361	-0.742466	0.724889	0.05	0	0	0	0	0	0	3.33333e-06	0	0	0	0	0	0	0.0441633	0		0	0	0	0	0	0	0.286164	0	0	0	0	0.150604	0	0	0	0	0.0280945	0	0	0	0
1854	0	-0.623811	0.206926	1.13426	0.196331	0.207544	2.31745	-1.2719	0.417476	0.825042	0.05	0	0	0	0	0	0	3.33333e-06	0	0	0	0	0	0	0.0462967	0		0	0	0	0	0	0	0.286164	0	0	0	0	0.150604	0	0	0	0	0.0280945	0	0	0	0
1855	0	-1.89455	0.857895	1.8984	-0.432303	-0.401547	0.286284	-0.468722	2.1389	0.792066	0.05	0	0	0	0	0	0	3.33333e-06	0	0	0	0	0	0	0.04553	0		0	0	0	0	0	0	0.286164	0	0	0	0	0.150604	0	0	0	0	0.0280945	0	0	0	0
1856	0	0.459865	-0.731251	-1.69982	-0.659703	-2.99177	-1.4671	-1.16174	-0.903814	0.181091	0.05	0	0	0	0	0	0	3.33333e-06	0	0	0	0	0	0	0.03005	0		0	0	0	0	0	0	0.286164	1	1	0	0	0.150604	0	0	0	0	0.0280945	0	0	0	0
1857	0	-0.0294173	-0.536595	-1.10527	2.37559	-0.0994608	-0.848781	0.054707	-1.07558	0.442982	0.05	0	0	0	0	0	0	3.33333e-06	0	0	0	0	0	0	0.0379633	0		0	0	0	0	0	0	0.286164	0	0	0	0	0.150604	0	0	0	0	0.0280945	0	0	0	0
1858	0	1.53305	-0.237625	0.751845	-0.0996406	0.104057	0.9013	0.878661	-0.577739	0.777664	0.05	0	0	0	0	0	0	3.33333e-06	0	0	0	0	0	0	0.0452533	0		0	0	0	0	0	0	0.286164	0	0	0	0	0.150604	0	0	0	0	0.0280945	0	0	0	0
1859	0	-0.446757	-0.807674	-1.45797	-2.39988	1.63232	-0.207559	-0.758488	0.420977	0.0596638	0.05	0	0	0	0	0	0	3.33333e-06	0	0	0	0	0	0	0.0226933	0		0	0	0	0	0	0	0.286164	1	1	0	0	0.150604	1	1	0	0	0.0280945	0	0	0	0
1860	0	-0.135942	1.95232	1.16705	-1.1025	-2.1308	2.5438	-0.0501858	-1.97555	0.521782	0.05	0	0	0	0	0	0	3.33333e-06	0	0	0	0	0	0	0.0398967	0		0	0	0	0	0	0	0.286164	0	0	0	0	0.150604	0	0	0	0	0.0280945	0	0	0	0
1861	0	-0.514353	0.52307	-0.447789	-1.27691	0.190849	0.787138	-0.76785	0.368718	0.289784	0.05	0	0	0	0	0	0	3.33333e-06	0	0	0	0	0	0	0.0337733	0		0	0	0	0	0	0	0.286164	0	0	0	0	0.150604	0	0	0	0	0.0280945	0	0	0	0
1862	0	-0.888859	-2.0109	0.484174	-0.424516	0.487082	0.843859	-0.894852	0.46319	0.19749	0.05	0	0	0	0	0	0	3.33333e-06	0	0	0	0	0	0	0.0307067	0		0	0	0	0	0	0	0.286164	1	1	0	0	0.150604	0	0	0	0	0.0280945	0	0	0	0
1863	0	-0.602516	0.349338	0.590582	-0.337962	0.399587	-0.917901	-0.375175	-0.0114548	0.58921	0.05	0	0	0	0	0	0	3.33333e-06	0	0	0	0	0	0	0.0413233	0		0	0	0	0	0	0	0.286164	0	0	0	0	0.150604	0	0	0	0	0.0280945	0	0	0	0
1864	0	-0.508917	0.982823	1.18061	-1.57725	0.940651	-1.62291	-1.19991	1.30015	0.87275	0.05	0	0	0	0	0	0	3.33333e-06	0	0	0	0	0	0	0.04734	0		0	0	0	0	0	0	0.286164	0	0	0	0	0.150604	0	0	0	0	0.0280945	0	0	0	0
1865	0	0.97876	0.716213	-0.206264	-0.0555213	0.407096	0.481503	-0.0807327	1.56275	0.62217	0.05	0	0	0	0	0	0	3.33333e-06	0	0	0	0	0	0	0.0419533	0		0	0	0	0	0	0	0.286164	0	0	0	0	0.150604	0	0	0	0	0.0280945	0	0	0	0
1866	0	-1.59419	1.88761	1.6686	-0.384752	-0.284816	0.496498	-1.25152	0.746502	0.640242	0.05	0	0	0	0	0	0	3.33333e-06	0	0	0	0	0	0	0.04237	0		0	0	0	0	0	0	0.286164	0	0	0	0	0.150604	0	0	0	0	0.0280945	0	0	0	0
1867	0	-0.19042	-0.148706	0.0718462	1.76284	0.789064	-1.15391	0.421308	1.1111	0.908677	0.05	0	0	0	0	0	0	3.33333e-06	0	0	0	0	0	0	0.04805	0		0	0	0	0	0	0	0.286164	0	0	0	0	0.150604	0	0	0	0	0.0280945	0	0	0	0
1868	0	-1.75228	0.975933	0.980945	0.492792	-0.168868	1.38059	-2.24862	0.779789	0.824205	0.05	0	0	0	0	0	0	3.33333e-06	0	0	0	0	0	0	0.04626	0		0	0	0	0	0	0	0.286164	0	0	0	0	0.150604	0	0	0	0	0.0280945	0	0	0	0
1869	0	0.814258	0.0026731	-0.398656	-1.52394	1.11972	0.600021	-0.0100539	-1.48316	0.67005	0.05	0	0	0	0	0	0	3.33333e-06	0	0	0	0	0	0	0.04303	0		0	0	0	0	0	0	0.286164	0	0	0	0	0.150604	0	0	0	0	0.0280945	0	0	0	0
1870	0	-0.86048	1.0809	1.24677	-1.13186	-0.27085	1.38844	-0.28071	-1.3175	0.81629	0.05	0	0	0	0	0	0	3.33333e-06	0	0	0	0	0	0	0.0460733	0		0	0	0	0	0	0	0.286164	0	0	0	0	0.150604	0	0	0	0	0.0280945	0	0	0	0
1871	0	-0.138664	1.36023	1.61465	-0.467257	-0.0797953	0.709062	1.97284	0.174777	0.888144	0.05	0	0	0	0	0	0	3.33333e-06	0	0	0	0	0	0	0.0476233	0		0	0	0	0	0	0	0.286164	0	0	0	0	0.150604	0	0	0	0	0.0280945	0	0	0	0
1872	0	0.00141489	-0.634888	-0.770396	0.212807	-1.84158	-1.0576	-0.156518	1.09202	0.784052	0.05	0	0	0	0	0	0	3.33333e-06	0	0	0	0	0	0	0.0453933	0		0	0	0	0	0	0	0.286164	0	0	0	0	0.150604	0	0	0	0	0.0280945	0	0	0	0
1873	0	0.38941	0.103982	0.65607	-0.311937	1.54928	0.137406	0.00922738	-0.329277	0.784843	0.05	0	0	0	0	0	0	3.33333e-06	0	0	0	0	0	0	0.0454167	0		0	0	0	0	0	0	0.286164	0	0	0	0	0.150604	0	0	0	0	0.0280945	0	0	0	0
1874	0	0.145741	-0.00923002	0.910602	0.862913	0.435057	-0.499519	1.46435	1.86299	0.582794	0.05	0	0	0	0	0	0	3.33333e-06	0	0	0	0	0	0	0.0411867	0		0	0	0	0	0	0	0.286164	0	0	0	0	0.150604	0	0	0	0	0.0280945	0	0	0	0
1875	0	-0.3112	-0.80807	-0.750198	-1.17311	-0.00315852	-1.67134	0.106794	0.0373249	0.447303	0.05	0	0	0	0	0	0	3.33333e-06	0	0	0	0	0	0	0.0380733	0		0	0	0	0	0	0	0.286164	0	0	0	0	0.150604	0	0	0	0	0.0280945	0	0	0	0
1876	0	-0.981154	-0.740088	-0.274086	-1.14577	-1.09018	-1.20215	-1.19035	0.192537	0.926751	0.05	0	0	0	0	0	0	3.33333e-06	0	0	0	0	0	0	0.0484467	0		0	0	0	0	0	0	0.286164	0	0	0	0	0.150604	0	0	0	0	0.0280945	0	0	0	0
1877	0	0.482328	1.18966	1.70593	0.671593	-0.430282	1.78235	-0.437005	-2.13443	0.171701	0.05	0	0	0	0	0	0	3.33333e-06	0	0	0	0	0	0	0.0296233	0		0	0	0	0	0	0	0.286164	1	1	0	0	0.150604	0	0	0	0	0.0280945	0	0	0	0
1878	0	1.57364	-0.306604	0.522241	-0.00730698	0.582462	-0.74728	-0.860587	-1.52832	0.123401	0.05	0	0	0	0	0	0	3.33333e-06	0	0	0	0	0	0	0.0272167	0		0	0	0	0	0	0	0.286164	1	1	0	0	0.150604	1	1	0	0	0.0280945	0	0	0	0
1879	0	0.694861	-0.166224	-0.478959	0.760063	-0.63635	-1.60132	-0.466519	-1.69278	0.0263766	0.05	1	1	0	0	0	0	3.33333e-06	0	0	0	0	0	0	0.0184933	0		0	0	0	0	0	0	0.286164	1	1	0	0	0.150604	1	1	0	0	0.0280945	1	1	0	0
1880	0	-0.214962	0.149365	2.1692	-0.655994	1.2634	0.665616	-0.358323	0.469707	0.84129	0.05	0	0	0	0	0	0	3.33333e-06	0	0	0	0	0	0	0.0466633	0		0	0	0	0	0	0	0.286164	0	0	0	0	0.150604	0	0	0	0	0.0280945	0	0	0	0
1881	0	-0.210579	0.319935	0.969831	2.71827	0.921398	0.620606	-0.810735	1.16726	0.56308	0.05	0	0	0	0	0	0	3.33333e-06	0	0	0	0	0	0	0.0407667	0		0	0	0	0	0	0	0.286164	0	0	0	0	0.150604	0	0	0	0	0.0280945	0	0	0	0
1882	0	0.433387	-1.36939	-0.86767	-1.93173	-1.39554	0.667648	-1.01855	-0.21245	0.53883	0.05	0	0	0	0	0	0	3.33333e-06	0	0	0	0	0	0	0.04021	0		0	0	0	0	0	0	0.286164	0	0	0	0	0.150604	0	0	0	0	0.0280945	0	0	0	0
1883	0	-0.96407	-1.5884	-0.280544	0.143918	-1.41595	-1.50464	-0.850008	0.1253	0.670426	0.05	0	0	0	0	0	0	3.33333e-06	0	0	0	0	0	0	0.0430367	0		0	0	0	0	0	0	0.286164	0	0	0	0	0.150604	0	0	0	0	0.0280945	0	0	0	0
1884	0	0.217634	0.488755	1.98267	-1.92749	0.39535	-0.739636	-0.680118	-0.792821	0.478982	0.05	0	0	0	0	0	0	3.33333e-06	0	0	0	0	0	0	0.03881	0		0	0	0	0	0	0	0.286164	0	0	0	0	0.150604	0	0	0	0	0.0280945	0	0	0	0
1885	0	0.718287	1.23029	-1.12	-1.40755	0.396697	2.05936	1.17848	0.997411	0.129492	0.05	0	0	0	0	0	0	3.33333e-06	0	0	0	0	0	0	0.0275733	0		0	0	0	0	0	0	0.286164	1	1	0	0	0.150604	1	1	0	0	0.0280945	0	0	0	0
1886	0	-1.82277	-1.32464	-0.509647	0.805674	-1.1409	1.42818	-0.315797	0.554572	0.330483	0.05	0	0	0	0	0	0	3.33333e-06	0	0	0	0	0	0	0.0349733	0		0	0	0	0	0	0	0.286164	0	0	0	0	0.150604	0	0	0	0	0.0280945	0	0	0	0
1887	0	1.85566	2.17375	0.957337	0.0964257	0.471132	-1.37096	-2.37575	-2.62393	0.0174653	0.05	1	1	0	0	0	0	3.33333e-06	0	0	0	0	0	0	0.0165133	0		0	0	0	0	0	0	0.286164	1	1	0	0	0.150604	1	1	0	0	0.0280945	1	1	0	0
1888	0	-0.843977	0.124327	-0.0973736	-0.398709	1.56514	-0.859446	-0.366194	-0.329323	0.612749	0.05	0	0	0	0	0	0	3.33333e-06	0	0	0	0	0	0	0.04178	0		0	0	0	0	0	0	0.286164	0	0	0	0	0.150604	0	0	0	0	0.0280945	0	0	0	0
1889	0	-0.890424	1.12207	0.217833	2.07288	0.294849	-1.55468	-0.941044	-0.174639	0.155323	0.05	0	0	0	0	0	0	3.33333e-06	0	0	0	0	0	0	0.0288967	0		0	0	0	0	0	0	0.286164	1	1	0	0	0.150604	0	0	0	0	0.0280945	0	0	0	0
1890	0	-0.0457404	-0.193324	1.14229	0.778029	-1.39544	0.232387	1.78539	-2.49114	0.404591	0.05	0	0	0	0	0	0	3.33333e-06	0	0	0	0	0	0	0.03707	0		0	0	0	0	0	0	0.286164	0	0	0	0	0.150604	0	0	0	0	0.0280945	0	0	0	0
1891	0	0.119988	0.318191	-1.35965	-1.34893	1.04518	0.556398	0.726326	1.92532	0.0248336	0.05	1	1	0	0	0	0	3.33333e-06	0	0	0	0	0	0	0.0181933	0		0	0	0	0	0	0	0.286164	1	1	0	0	0.150604	1	1	0	0	0.0280945	1	1	0	0
1892	0	-0.304005	1.57151	-0.660791	-1.24398	-0.780537	-0.582045	0.717037	1.30374	0.696247	0.05	0	0	0	0	0	0	3.33333e-06	0	0	0	0	0	0	0.04363	0		0	0	0	0	0	0	0.286164	0	0	0	0	0.150604	0	0	0	0	0.0280945	0	0	0	0
1893	0	2.17124	0.215313	0.381868	-0.093563	-0.343155	0.581593	-0.315821	0.805574	0.442114	0.05	0	0	0	0	0	0	3.33333e-06	0	0	0	0	0	0	0.0379367	0		0	0	0	0	0	0	0.286164	0	0	0	0	0.150604	0	0	0	0	0.0280945	0	0	0	0
1894	0	-0.462381	-0.965358	1.42003	-0.345867	-1.04885	-0.71757	0.672247	0.391845	0.900357	0.05	0	0	0	0	0	0	3.33333e-06	0	0	0	0	0	0	0.0478767	0		0	0	0	0	0	0	0.286164	0	0	0	0	0.150604	0	0	0	0	0.0280945	0	0	0	0
1895	0	2.39074	-0.553725	0.974534	0.0239303	-0.202946	-0.251103	0.556325	0.376625	0.416057	0.05	0	0	0	0	0	0	3.33333e-06	0	0	0	0	0	0	0.0373133	0		0	0	0	0	0	0	0.286164	0	0	0	0	0.150604	0	0	0	0	0.0280945	0	0	0	0
1896	0	0.285272	-1.7746	0.171743	-0.458028	-2.93627	-1.13041	-2.58188	2.25217	0.625532	0.05	0	0	0	0	0	0	3.33333e-06	0	0	0	0	0	0	0.0420433	0		0	0	0	0	0	0	0.286164	0	0	0	0	0.150604	0	0	0	0	0.0280945	0	0	0	0
1897	0	-1.87659	0.614661	1.30213	-0.741222	-0.0537713	0.52989	-0.0279743	-1.18239	0.991994	0.05	0	0	0	0	0	0	3.33333e-06	0	0	0	0	0	0	0.04984	0		0	0	0	0	0	0	0.286164	0	0	0	0	0.150604	0	0	0	0	0.0280945	0	0	0	0
1898	0	0.546925	1.14678	0.612461	-1.29499	0.777475	0.554975	0.509066	2.05466	0.306971	0.05	0	0	0	0	0	0	3.33333e-06	0	0	0	0	0	0	0.0343133	0		0	0	0	0	0	0	0.286164	0	0	0	0	0.150604	0	0	0	0	0.0280945	0	0	0	0
1899	0	-1.6905	1.68768	-0.118072	1.27118	-0.234294	-0.124261	0.70134	-0.325781	0.73523	0.05	0	0	0	0	0	0	3.33333e-06	0	0	0	0	0	0	0.0443767	0		0	0	0	0	0	0	0.286164	0	0	0	0	0.150604	0	0	0	0	0.0280945	0	0	0	0
1900	0	0.11377	0.92889	-1.18333	1.45177	-0.386818	-0.953639	-0.903565	-0.0747142	0.188499	0.05	0	0	0	0	0	0	3.33333e-06	0	0	0	0	0	0	0.03034	0		0	0	0	0	0	0	0.286164	1	1	0	0	0.150604	0	0	0	0	0.0280945	0	0	0	0
1901	0	-0.388289	1.37893	0.710258	-2.42471	0.489828	-0.272258	1.17231	0.3506	0.511538	0.05	0	0	0	0	0	0	3.33333e-06	0	0	0	0	0	0	0.03965	0		0	0	0	0	0	0	0.286164	0	0	0	0	0.150604	0	0	0	0	0.0280945	0	0	0	0
1902	0	0.658507	0.861695	0.281729	1.93785	2.46809	0.766951	-2.41016	-0.553413	0.457141	0.05	0	0	0	0	0	0	3.33333e-06	0	0	0	0	0	0	0.03831	0		0	0	0	0	0	0	0.286164	0	0	0	0	0.150604	0	0	0	0	0.0280945	0	0	0	0
1903	0	-1.28662	0.427399	-0.664369	-1.06056	1.30412	1.39401	0.565588	-1.18897	0.15165	0.05	0	0	0	0	0	0	3.33333e-06	0	0	0	0	0	0	0.0287033	0		0	0	0	0	0	0	0.286164	1	1	0	0	0.150604	0	0	0	0	0.0280945	0	0	0	0
1904	0	0.1609	-1.20273	0.296855	0.714382	1.32658	-0.745684	0.117531	0.452508	0.638239	0.05	0	0	0	0	0	0	3.33333e-06	0	0	0	0	0	0	0.0423367	0		0	0	0	0	0	0	0.286164	0	0	0	0	0.150604	0	0	0	0	0.0280945	0	0	0	0
1905	0	0.2761	-1.07724	-0.25865	-1.77818	-0.182788	-0.716492	0.80593	1.58339	0.16432	0.05	0	0	0	0	0	0	3.33333e-06	0	0	0	0	0	0	0.0293033	0		0	0	0	0	0	0	0.286164	1	1	0	0	0.150604	0	0	0	0	0.0280945	0	0	0	0
1906	0	-1.51865	1.8796	0.88465	-0.711261	-2.47953	0.689338	0.995515	-0.577973	0.680007	0.05	0	0	0	0	0	0	3.33333e-06	0	0	0	0	0	0	0.04328	0		0	0	0	0	0	0	0.286164	0	0	0	0	0.150604	0	0	0	0	0.0280945	0	0	0	0
1907	0	0.774053	-1.42871	0.351803	0.816397	0.45886	-0.666779	0.528144	1.01712	0.757835	0.05	0	0	0	0	0	0	3.33333e-06	0	0	0	0	0	0	0.04486	0		0	0	0	0	0	0	0.286164	0	0	0	0	0.150604	0	0	0	0	0.0280945	0	0	0	0
1908	0	-0.390353	0.64297	-0.231148	0.845217	2.66101	0.661873	1.68683	-0.539818	0.276791	0.05	0	0	0	0	0	0	3.33333e-06	0	0	0	0	0	0	0.0333467	0		0	0	0	0	0	0	0.286164	1	1	0	0	0.150604	0	0	0	0	0.0280945	0	0	0	0
1909	0	0.587543	0.0697705	2.18674	-0.930326	-0.0802662	1.61453	-0.288212	-1.97323	0.525844	0.05	0	0	0	0	0	0	3.33333e-06	0	0	0	0	0	0	0.0399633	0		0	0	0	0	0	0	0.286164	0	0	0	0	0.150604	0	0	0	0	0.0280945	0	0	0	0
1910	0	-0.961567	-3.20806	-0.217826	-0.366689	-0.312193	0.145044	-1.28645	-0.933966	0.467006	0.05	0	0	0	0	0	0	3.33333e-06	0	0	0	0	0	0	0.03851	0		0	0	0	0	0	0	0.286164	0	0	0	0	0.150604	0	0	0	0	0.0280945	0	0	0	0
1911	0	-1.91892	0.41779	0.514066	-0.239724	0.0777469	-0.584909	0.805726	-1.24608	0.925352	0.05	0	0	0	0	0	0	3.33333e-06	0	0	0	0	0	0	0.04842	0		0	0	0	0	0	0	0.286164	0	0	0	0	0.150604	0	0	0	0	0.0280945	0	0	0	0
1912	0	-1.96196	-0.0444277	2.67894	0.515198	0.343056	0.696247	-1.28531	-0.391491	0.679251	0.05	0	0	0	0	0	0	3.33333e-06	0	0	0	0	0	0	0.04326	0		0	0	0	0	0	0	0.286164	0	0	0	0	0.150604	0	0	0	0	0.0280945	0	0	0	0
1913	0	2.07241	0.749224	0.695811	1.31537	-0.0813233	1.10896	0.61763	-0.334562	0.103702	0.05	0	0	0	0	0	0	3.33333e-06	0	0	0	0	0	0	0.0260067	0		0	0	0	0	0	0	0.286164	1	1	0	0	0.150604	1	1	0	0	0.0280945	0	0	0	0
1914	0	-0.432015	0.756557	-0.466481	0.11987	-0.183919	0.503821	-0.903724	0.133674	0.804922	0.05	0	0	0	0	0	0	3.33333e-06	0	0	0	0	0	0	0.04582	0		0	0	0	0	0	0	0.286164	0	0	0	0	0.150604	0	0	0	0	0.0280945	0	0	0	0
1915	0	0.547927	1.57786	0.471924	-0.173171	-1.53368	-0.648846	0.549782	0.095243	0.139745	0.05	0	0	0	0	0	0	3.33333e-06	0	0	0	0	0	0	0.0281067	0		0	0	0	0	0	0	0.286164	1	1	0	0	0.150604	1	1	0	0	0.0280945	0	0	0	0
1916	0	-0.819141	-0.306868	-1.04014	-0.296827	-0.716182	1.81651	-0.113902	-0.706925	0.316446	0.05	0	0	0	0	0	0	3.33333e-06	0	0	0	0	0	0	0.0346167	0		0	0	0	0	0	0	0.286164	0	0	0	0	0.150604	0	0	0	0	0.0280945	0	0	0	0
[truncated: 13,086 more rows]

## Sheet: 100 iterations of simulation
Threshold	Parameter	Mean	Variance	Lower CL	Upper CL
[truncated: 24 more rows]

[truncated: 1 more sheets: Metadata]
